# Supplementary material for: Altered rhizosphere microbiome composition associated with B-subgenome cultivars of diploid and triploid banana plants
Source: ISME J. 2025 Sep 15;19(1):wraf190. doi: 10.1093/ismejo/wraf190 (PMC12448422; doi:10.1093/ismejo/wraf190)
Supplement: Table_S2_wraf190(1) [file table_s2_wraf190(1).xlsx]

## Sheet: 16S
seq_name	Sample	Type	Cultivar	Replicate	Ext.Date	Genome	Ploidity	A/B	input	filtered	denoisedF	denoisedR	merged	nonchim	%_passed	%_filtered	%_denoisedF	%_denoisedR	merged	nochim	final read count
untrimmed-R1.1	R1	Root	Calcutta4	4	2021-10-04	AA	2	A	17775	16712	14103	14048	9939	9132	0.514	0.940197	0.843885	0.840594	0.707503	0.918805	<3000
untrimmed-R10.1	R10	Root	Blue-banana	2	2021-10-04	ABB	3	B	8266	7746	6043	5768	4322	4108	0.497	0.937092	0.780145	0.744642	0.749307	0.950486	4593
untrimmed-R11.1	R11	Root	Calcutta4	1	2021-10-04	AA	2	A	13294	12736	10983	10716	8078	7684	0.578	0.958026	0.862359	0.841394	0.753826	0.951226	30365
untrimmed-R12.1	R12	Root	Lakatan	2	2021-10-04	AA	2	A	13160	12308	10789	10944	8835	8680	0.66	0.935258	0.876584	0.889178	0.81889	0.982456	10785
untrimmed-R13.1	R13	Root	Natan	3	2023-01-10	AAA	3	A	24295	22396	19593	20242	15252	13862	0.571	0.921836	0.874844	0.903822	0.778441	0.908864	3320
untrimmed-R14.1	R14	Root	Pissang-Awak	2	2023-01-11	ABB	3	B	55089	52154	47065	45951	37761	35176	0.639	0.946723	0.902424	0.881064	0.821767	0.931543	19801
untrimmed-R15.1	R15	Root	Balbisiana	3	2023-01-12	BB	2	B	12009	11215	9154	9077	6831	6545	0.545	0.933883	0.816228	0.809362	0.752561	0.958132	13022
untrimmed-R16.1	R16	Root	Hom-Thong-Mokho	1	2023-01-13	AAA	3	A	11435	10644	9358	9382	7420	5905	0.516	0.930826	0.879181	0.881436	0.792904	0.795822	5787
untrimmed-R17.1	R17	Root	Apple-banana	1	2021-10-05	AAB	3	B	38637	36721	32562	31924	25012	22089	0.572	0.95041	0.886741	0.869366	0.783486	0.883136	36641
untrimmed-R18.1	R18	Root	Aacv-Rose	3	2021-10-05	AA	2	A	37203	35433	30894	29801	22096	21605	0.581	0.952423	0.871899	0.841052	0.741452	0.977779	24639
untrimmed-R19.1	R19	Root	Aacv-Rose	2	2021-10-05	AA	2	A	20622	19412	17599	17510	13575	9725	0.472	0.941325	0.906604	0.902019	0.775271	0.71639	4689
untrimmed-R2.1	R2	Root	Grand-Naine-5/37	2	2021-10-04	AAA	3	A	33276	31291	25809	25503	18200	17965	0.54	0.940347	0.824806	0.815027	0.713642	0.987088	23556
untrimmed-R20.1	R20	Root	Balbisiana	1	2023-01-13	BB	2	B	11470	10889	9632	9748	7359	6889	0.601	0.949346	0.884562	0.895215	0.764016	0.936133	5918
untrimmed-R21.1	R21	Root	Pissang-Awak	3	2023-01-13	ABB	3	B	13593	12957	11436	11151	8788	7857	0.578	0.953211	0.882612	0.860616	0.788091	0.89406	5307
untrimmed-R22.1	R22	Root	Prata-Ana	1	2023-01-13	AAB	3	B	220045	205521	196558	197543	167602	127424	0.579	0.933995	0.956389	0.961182	0.852685	0.760277	NA
untrimmed-R23.1	R23	Root	M.Malaccensis	3	2023-01-13	AA	2	A	16439	15666	14634	14494	12079	9902	0.602	0.952978	0.934125	0.925188	0.833379	0.81977	6284
untrimmed-R24.1	R24	Root	Bluggoe	4	2021-10-05	ABB	3	B	32954	31491	26603	25879	18169	18051	0.548	0.955605	0.844781	0.82179	0.702075	0.993505	42062
untrimmed-R25.1	R25	Root	Balbisiana	2	2021-09-13	BB	2	B	33547	31568	27158	26682	19682	17932	0.535	0.941008	0.860302	0.845223	0.737651	0.911086	18695
untrimmed-R26.1	R26	Root	Hom-Thong-Mokho	2	2021-09-13	AAA	3	A	20266	19212	16566	15985	12279	11631	0.574	0.947992	0.862274	0.832032	0.768158	0.947227	10353
untrimmed-R27.1	R27	Root	Plantain	2	2021-09-13	AAB	3	B	25719	24269	21814	21714	16407	14302	0.556	0.943621	0.898842	0.894722	0.755595	0.871701	20023
untrimmed-R28.1	R28	Root	Prata-Ana	2	2023-01-19	AAB	3	B	20117	18794	16934	17030	12622	8694	0.432	0.934235	0.901032	0.90614	0.745364	0.688797	3570
untrimmed-R29.1	R29	Root	Hom-Thong-Mokho	3	2021-09-13	AAA	3	A	23859	22678	19328	18318	13306	12975	0.544	0.950501	0.85228	0.807743	0.726389	0.975124	15956
untrimmed-R3.1	R3	Root	Lakatan	3	2021-10-04	AA	2	A	8528	8094	6772	6689	4739	4696	0.551	0.949109	0.836669	0.826415	0.708477	0.990926	4424
untrimmed-R30.1	R30	Root	Plantain	3	2021-09-13	AAB	3	B	15060	14258	11975	11630	8153	7774	0.516	0.946746	0.839879	0.815682	0.701032	0.953514	9376
untrimmed-R31.1	R31	Root	Prata-Ana	3	2021-09-13	AAB	3	B	27969	26622	23653	23745	18428	17251	0.617	0.95184	0.888476	0.891931	0.779098	0.93613	12837
untrimmed-R32.1	R32	Root	Bluggoe	3	2023-01-22	ABB	3	B	23585	22645	20488	20312	16825	13441	0.57	0.960144	0.904747	0.896975	0.828328	0.798871	9128
untrimmed-R33.1	R33	Root	Bluggoe	1	2023-01-22	ABB	3	B	20887	20059	17757	17290	14188	12976	0.621	0.960358	0.885239	0.861957	0.82059	0.914576	9864
untrimmed-R34.1	R34	Root	M.Malaccensis	1B	2023-01-22	AA	2	A	11773	11194	9877	10058	7748	7319	0.622	0.95082	0.882348	0.898517	0.784449	0.944631	4452
untrimmed-R35.1	R35	Root	Pissang-Awak	1	2023-01-22	ABB	3	B	33248	32140	28025	27493	22080	20636	0.621	0.966675	0.871966	0.855414	0.803114	0.934601	43858
untrimmed-R36.1	R36	Root	Natan	1	2021-09-13	AAA	3	A	29240	27794	23885	23905	17094	16412	0.561	0.950547	0.859358	0.860078	0.715679	0.960103	15604
untrimmed-R37.1	R37	Root	Bluggoe	2	2021-09-13	ABB	3	B	29406	27716	23882	24279	17449	17281	0.588	0.942529	0.861668	0.875992	0.730634	0.990372	30924
untrimmed-R38.1	R38	Root	Natan	2	2023-01-19	AAA	3	A	16057	14849	12536	12422	8729	7640	0.476	0.924768	0.844232	0.836555	0.702705	0.875243	4583
untrimmed-R39.1	R39	Root	M.Malaccensis	1A	2023-01-22	AA	2	A	33190	31433	28046	28012	21425	20615	0.621	0.947062	0.892247	0.891165	0.764851	0.962194	17126
untrimmed-R4.1	R4	Root	Blue-banana	1	2021-10-04	ABB	3	B	9269	8700	7167	7195	5570	5439	0.587	0.938613	0.823793	0.827011	0.777173	0.976481	5094
untrimmed-R40.1	R40	Root	Apple-banana	3	2021-09-13	AAB	3	B	28089	26648	22667	22395	15215	14841	0.528	0.948699	0.850608	0.840401	0.679393	0.975419	27254
untrimmed-R41.1	R41	Root	M.Malaccensis	2	2023-01-19	AA	2	A	22578	21352	18528	18598	13833	13600	0.602	0.945699	0.867741	0.871019	0.7466	0.983156	25246
untrimmed-R42.1	R42	Root	Plantain	1	2021-09-13	AAB	3	B	23202	21862	19202	18800	14309	13724	0.592	0.942246	0.878328	0.85994	0.761117	0.959117	26803
untrimmed-R43.1	R43	Root	Aacv-Rose	1	2023-01-22	AA	2	A	13519	12743	11596	11543	8836	7257	0.537	0.942599	0.90999	0.905831	0.765486	0.821299	3803
untrimmed-R44.1	R44	Root	Apple-banana	2	2021-09-13	AAB	3	B	12705	12037	10758	10745	8195	6416	0.505	0.947422	0.893744	0.892664	0.76268	0.782916	5327
untrimmed-R45.1	R45	Root	Calcutta4	2	2021-09-13	AA	2	A	13570	13020	11393	11390	8952	8784	0.647	0.959469	0.875038	0.874808	0.785953	0.981233	11358
untrimmed-R5.1	R5	Root	Grand-Naine-5/37	3	2021-10-04	AAA	3	A	24583	23410	20472	20028	16017	15312	0.623	0.952284	0.874498	0.855532	0.79973	0.955984	12507
untrimmed-R6.1	R6	Root	Grand-Naine-5/37	1	2021-10-04	AAA	3	A	26388	24969	22122	21826	16924	15932	0.604	0.946226	0.885979	0.874124	0.775405	0.941385	13110
untrimmed-R7.1	R7	Root	Calcutta4	3	2021-10-04	AA	2	A	20292	19359	16801	16179	12329	11637	0.573	0.954021	0.867865	0.835735	0.762037	0.943872	10845
untrimmed-R8.1	R8	Root	Lakatan	1	2021-10-04	AA	2	A	19143	18036	15705	15107	11484	10605	0.554	0.942172	0.870758	0.837603	0.760177	0.923459	7987
untrimmed-R9.1	R9	Root	Blue-banana	3	2021-10-04	ABB	3	B	22764	21573	19641	19211	16567	15914	0.699	0.947681	0.910444	0.890511	0.862371	0.960584	10657
untrimmed-S1.1	S1	Soil	Calcutta4	4	2023-03-28	AA	2	A	13477	12568	10462	10383	6844	6659	0.494	0.932552	0.832432	0.826146	0.659154	0.972969	<3000
untrimmed-S10.1	S10	Soil	Blue-banana	2	2023-03-05	ABB	3	B	6227	5884	4576	4291	2945	2876	0.462	0.944917	0.777702	0.729266	0.68632	0.97657	<3000
untrimmed-S11.1	S11	Soil	Calcutta4	1	2023-03-05	AA	2	A	957	880	493	508	269	264	0.276	0.91954	0.560227	0.577273	0.545639	0.981413	<3000
untrimmed-S12.1	S12	Soil	Lakatan	2	2023-03-05	AA	2	A	10338	9852	8214	8267	5832	5713	0.553	0.952989	0.833739	0.839119	0.710007	0.979595	5400
untrimmed-S13.1	S13	Soil	Natan	3	2023-03-05	AAA	3	A	11830	11069	8978	8984	5967	5888	0.498	0.935672	0.811094	0.811636	0.664625	0.986761	4407
untrimmed-S14.1	S14	Soil	Pissang-Awak	2	2023-03-30	ABB	3	B	17611	16400	13321	12954	8830	8721	0.495	0.931236	0.812256	0.789878	0.681643	0.987656	7631
untrimmed-S15.1	S15	Soil	Balbisiana	3	2023-03-06	BB	2	B	10793	10115	7951	7642	5182	5138	0.476	0.937182	0.78606	0.755512	0.678095	0.991509	5852
untrimmed-S16.1	S16	Soil	Hom-Thong-Mokho	1	2023-03-06	AAA	3	A	8653	8150	6375	6096	4170	4089	0.473	0.94187	0.782209	0.747975	0.684055	0.980576	3291
untrimmed-S17.1	S17	Soil	Apple-banana	1	2023-03-06	AAB	3	B	6371	5905	4259	4279	2862	2770	0.435	0.926856	0.721253	0.72464	0.671989	0.967855	3276
untrimmed-S18.1	S18	Soil	Aacv-Rose	3	2023-03-06	AA	2	A	11972	11277	9382	9119	6538	6490	0.542	0.941948	0.831959	0.808637	0.716965	0.992658	5964
untrimmed-S19.1	S19	Soil	Aacv-Rose	2	2023-03-06	AA	2	A	18154	17309	14990	14347	10880	10617	0.585	0.953454	0.866023	0.828875	0.758347	0.975827	8486
untrimmed-S2.1	S2	Soil	Grand-Naine-5/37	2	2023-03-16	AAA	3	A	5711	5279	3704	3653	2130	2112	0.37	0.924357	0.701648	0.691987	0.583082	0.991549	3066
untrimmed-S20.1	S20	Soil	Balbisiana	1	2023-03-06	BB	2	B	8074	7623	6378	6292	4236	4174	0.517	0.944142	0.836678	0.825397	0.673236	0.985364	4507
untrimmed-S21.1	S21	Soil	Pissang-Awak	3	2023-03-06	ABB	3	B	6688	6388	5273	5187	4074	4013	0.6	0.955144	0.825454	0.811991	0.785425	0.985027	4456
untrimmed-S22.1	S22	Soil	Prata-Ana	1	2023-03-28	AAB	3	B	2296	1946	258	321	30	29	0.013	0.847561	0.13258	0.164954	0.116279	0.966667	<3000
untrimmed-S23.1	S23	Soil	M.Malaccensis	3	2023-03-28	AA	2	A	5074	4841	3882	3882	2633	2541	0.501	0.95408	0.8019	0.8019	0.678259	0.965059	<3000
untrimmed-S24.1	S24	Soil	Bluggoe	4	2023-03-21	ABB	3	B	7334	7008	5814	5639	4003	3930	0.536	0.955549	0.829623	0.804652	0.709878	0.981764	3567
untrimmed-S25.1	S25	Soil	Balbisiana	2	2023-03-28	BB	2	B	15704	14700	12231	12141	8491	8349	0.532	0.936067	0.832041	0.825918	0.699366	0.983276	6550
untrimmed-S26.1	S26	Soil	Hom-Thong-Mokho	2	2023-03-21	AAA	3	A	6841	6434	5059	4693	3204	3102	0.453	0.940506	0.786292	0.729406	0.682719	0.968165	<3000
untrimmed-S27.1	S27	Soil	Plantain	2	2023-03-28	AAB	3	B	8774	8251	6532	6505	4323	4272	0.487	0.940392	0.791662	0.788389	0.664566	0.988203	4198
untrimmed-S28.1	S28	Soil	Prata-Ana	2	2023-03-22	AAB	3	B	8427	7696	5884	5625	3778	3730	0.443	0.913255	0.764553	0.730899	0.671644	0.987295	12110
untrimmed-S29.1	S29	Soil	Hom-Thong-Mokho	3	2023-03-28	AAA	3	A	5533	5252	3957	3779	2420	2406	0.435	0.949214	0.753427	0.719535	0.640381	0.994215	<3000
untrimmed-S3.1	S3	Soil	Lakatan	3	2023-03-28	AA	2	A	5117	4812	3550	3593	2143	2139	0.418	0.940395	0.737739	0.746675	0.603662	0.998133	<3000
untrimmed-S30.1	S30	Soil	Plantain	3	2023-03-28	AAB	3	B	5590	5259	3935	3871	2385	2378	0.425	0.940787	0.748241	0.736071	0.61612	0.997065	<3000
untrimmed-S31.1	S31	Soil	Prata-Ana	3	2023-03-28	AAB	3	B	9252	8767	7461	7375	5408	5308	0.574	0.947579	0.851032	0.841223	0.733288	0.981509	4694
untrimmed-S32.1	S32	Soil	Bluggoe	3	2023-03-09	ABB	3	B	15067	14397	11900	11222	7851	7656	0.508	0.955532	0.826561	0.779468	0.699608	0.975162	21143
untrimmed-S33.1	S33	Soil	Bluggoe	1	2023-03-30	ABB	3	B	11924	11389	9480	9037	6184	5968	0.501	0.955133	0.832382	0.793485	0.684298	0.965071	6601
untrimmed-S34.1	S34	Soil	M.Malaccensis	1B	2023-03-09	AA	2	A	4626	4390	3486	3470	2286	2254	0.487	0.948984	0.794077	0.790433	0.65879	0.986002	7830
untrimmed-S35.1	S35	Soil	Pissang-Awak	1	2023-03-09	ABB	3	B	13840	13206	10558	10085	6464	6397	0.462	0.954191	0.799485	0.763668	0.640952	0.989635	7639
untrimmed-S36.1	S36	Soil	Natan	1	2023-03-30	AAA	3	A	15945	15219	12904	12683	9208	9071	0.569	0.954468	0.847888	0.833366	0.726011	0.985122	6639
untrimmed-S37.1	S37	Soil	Bluggoe	2	2023-03-16	ABB	3	B	18674	17377	14190	14608	9472	9410	0.504	0.930545	0.816597	0.840651	0.667512	0.993454	8268
untrimmed-S38.1	S38	Soil	Natan	2	2023-03-16	AAA	3	A	12698	11955	10015	9546	6631	6480	0.51	0.941487	0.837725	0.798494	0.694636	0.977228	6244
untrimmed-S4.1	S4	Soil	Blue-banana	1	2023-03-16	ABB	3	B	6244	5825	4667	4458	2941	2859	0.458	0.932896	0.801202	0.765322	0.659713	0.972118	3228
untrimmed-S40.1	S40	Soil	Apple-banana	3	2023-03-16	AAB	3	B	14749	13946	11827	11831	8177	7954	0.539	0.945556	0.848057	0.848344	0.691384	0.972728	8829
untrimmed-S41.1	S41	Soil	M.Malaccensis	2	2023-03-16	AA	2	A	17802	17075	14814	14615	11211	11031	0.62	0.959162	0.867584	0.85593	0.767089	0.983944	8728
untrimmed-S42.1	S42	Soil	Plantain	1	2023-03-16	AAB	3	B	13431	12670	10574	10569	7321	7241	0.539	0.94334	0.83457	0.834175	0.692686	0.989073	6866
untrimmed-S43.1	S43	Soil	Aacv-Rose	1	2023-03-30	AA	2	A	12851	12229	10261	10017	6762	6613	0.515	0.951599	0.839071	0.819118	0.675052	0.977965	6101
untrimmed-S44.1	S44	Soil	Apple-banana	2	2023-03-16	AAB	3	B	9537	9067	7645	7321	5056	4881	0.512	0.950718	0.843168	0.807434	0.690616	0.965388	5557
untrimmed-S45.1	S45	Soil	Calcutta4	2	2023-03-22	AA	2	A	4160	3892	2976	3013	1832	1828	0.439	0.935577	0.764645	0.774152	0.615591	0.997817	<3000
untrimmed-S5.1	S5	Soil	Grand-Naine-5/37	3	2023-03-16	AAA	3	A	11362	10832	8856	8528	6216	6140	0.54	0.953353	0.817578	0.787297	0.728893	0.987773	5043
untrimmed-S6.1	S6	Soil	Grand-Naine-5/37	1	2023-03-16	AAA	3	A	13795	12985	10850	10472	7325	7073	0.513	0.941283	0.83558	0.806469	0.699484	0.965597	7630
untrimmed-S7.1	S7	Soil	Calcutta4	3	2023-03-28	AA	2	A	1306	1176	536	414	155	155	0.119	0.900459	0.455782	0.352041	0.374396	1	<3000
untrimmed-S8.1	S8	Soil	Lakatan	1	2023-03-05	AA	2	A	12048	11466	9609	9249	6500	6294	0.522	0.951693	0.838043	0.806646	0.702779	0.968308	7609
untrimmed-S9.1	S9	Soil	Blue-banana	3	2023-03-05	ABB	3	B	19777	18945	16773	16241	12093	11834	0.598	0.957931	0.885352	0.857271	0.744597	0.978583	12443

## Sheet: ITS
seq_name	A/B	input	filtered	denoisedF	denoisedR	merged	nonchim	%_passed	%_filtered	%_denoisedF	%_denoisedR	merged	nochim	final read count
untrimmed-R1.1.fastqmerged.fastq	A	2921	2815	1994	2094	1407	1407	0.481684	0.963711	0.708348	0.743872	0.705617	1	<1000
untrimmed-R10.1.fastqmerged.fastq	B	1932	1823	1217	1190	1035	1035	0.535714	0.943582	0.667581	0.65277	0.850452	1	1164
untrimmed-R11.1.fastqmerged.fastq	A	31891	31496	29841	28750	28087	28039	0.879214	0.987614	0.947454	0.912814	0.941222	0.998291	23858
untrimmed-R12.1.fastqmerged.fastq	A	3657	3601	3143	3186	2946	2933	0.802024	0.984687	0.872813	0.884754	0.937321	0.995587	2868
untrimmed-R13.1.fastqmerged.fastq	A	2236	2123	1546	1424	1112	1103	0.493292	0.949463	0.728215	0.670749	0.719276	0.991906	<1000
untrimmed-R14.1.fastqmerged.fastq	B	3274	3163	2378	2399	1543	1536	0.469151	0.966097	0.751818	0.758457	0.648865	0.995463	1500
untrimmed-R15.1.fastqmerged.fastq	B	13007	12088	10639	10861	5607	5607	0.431076	0.929346	0.880129	0.898494	0.527023	1	9321
untrimmed-R16.1.fastqmerged.fastq	A	4594	4489	3924	3881	3627	3625	0.789073	0.977144	0.874137	0.864558	0.924312	0.999449	3220
untrimmed-R17.1.fastqmerged.fastq	B	30031	29569	27658	27040	26408	26408	0.879358	0.984616	0.935372	0.914471	0.954805	1	21476
untrimmed-R18.1.fastqmerged.fastq	A	10418	10093	8620	8226	6895	6895	0.661835	0.968804	0.854057	0.81502	0.799884	1	7203
untrimmed-R19.1.fastqmerged.fastq	A	2048	1847	887	828	664	664	0.324219	0.901855	0.480238	0.448295	0.748591	1	<1000
untrimmed-R2.1.fastqmerged.fastq	A	14814	14339	12632	11936	10359	10359	0.699271	0.967936	0.880954	0.832415	0.82006	1	10562
untrimmed-R20.1.fastqmerged.fastq	B	3354	3262	2713	2527	2353	2353	0.70155	0.97257	0.831698	0.774678	0.867306	1	2330
untrimmed-R21.1.fastqmerged.fastq	B	1604	1545	1219	1185	1079	1079	0.672693	0.963217	0.788997	0.76699	0.885152	1	1092
untrimmed-R22.1.fastqmerged.fastq	B	1510	1392	699	558	413	413	0.27351	0.921854	0.502155	0.400862	0.590844	1	<1000
untrimmed-R23.1.fastqmerged.fastq	A	5802	5739	5209	5083	4793	4793	0.826094	0.989142	0.907649	0.885694	0.920138	1	4077
untrimmed-R24.1.fastqmerged.fastq	B	36285	35021	33122	28706	24050	23989	0.661127	0.965165	0.945775	0.81968	0.726103	0.997464	27257
untrimmed-R25.1.fastqmerged.fastq	B	14840	14418	12729	12238	10468	10463	0.705054	0.971563	0.882855	0.8488	0.822374	0.999522	10064
untrimmed-R26.1.fastqmerged.fastq	A	3121	3044	2605	2569	1505	1504	0.481897	0.975328	0.855782	0.843955	0.577735	0.999336	2273
untrimmed-R27.1.fastqmerged.fastq	B	19289	18320	16990	16203	12356	12349	0.640209	0.949764	0.927402	0.884443	0.727251	0.999433	13363
untrimmed-R28.1.fastqmerged.fastq	B	3554	3339	1824	1759	1215	1215	0.341868	0.939505	0.546271	0.526804	0.666118	1	1489
untrimmed-R29.1.fastqmerged.fastq	A	8831	8617	7899	7086	5466	5466	0.618956	0.975767	0.916676	0.822328	0.691986	1	6691
untrimmed-R3.1.fastqmerged.fastq	A	435	386	80	76	64	64	0.147126	0.887356	0.207254	0.196891	0.8	1	<1000
untrimmed-R30.1.fastqmerged.fastq	B	6551	6346	5620	5414	3488	3487	0.532285	0.968707	0.885597	0.853136	0.620641	0.999713	4805
untrimmed-R31.1.fastqmerged.fastq	B	3742	3636	3283	3137	3010	3010	0.804383	0.971673	0.902915	0.862761	0.916844	1	2882
untrimmed-R32.1.fastqmerged.fastq	B	4265	4168	3706	3571	3434	3420	0.801876	0.977257	0.889155	0.856766	0.926606	0.995923	2642
untrimmed-R33.1.fastqmerged.fastq	B	3598	3518	3037	2994	2650	2637	0.732907	0.977765	0.863275	0.851052	0.872572	0.995094	1985
untrimmed-R34.1.fastqmerged.fastq	A	1510	1439	1022	981	724	724	0.47947	0.95298	0.710215	0.681723	0.708415	1	<1000
untrimmed-R35.1.fastqmerged.fastq	B	46532	44485	42092	39997	24323	23201	0.498603	0.956009	0.946207	0.899112	0.577853	0.953871	34322
untrimmed-R36.1.fastqmerged.fastq	A	5788	5539	5003	4524	3094	3094	0.534554	0.95698	0.903232	0.816754	0.618429	1	3477
untrimmed-R37.1.fastqmerged.fastq	B	27579	26205	23973	22672	17181	14463	0.524421	0.950179	0.914825	0.865178	0.716681	0.841802	18900
untrimmed-R38.1.fastqmerged.fastq	A	3201	2925	1443	1368	930	930	0.290534	0.913777	0.493333	0.467692	0.644491	1	<1000
untrimmed-R39.1.fastqmerged.fastq	A	3891	3754	3257	3087	2687	2687	0.690568	0.964791	0.867608	0.822323	0.824992	1	2627
untrimmed-R4.1.fastqmerged.fastq	B	878	802	361	319	227	227	0.258542	0.91344	0.450125	0.397756	0.628809	1	<1000
untrimmed-R40.1.fastqmerged.fastq	B	18462	18028	16444	15569	11932	11758	0.636876	0.976492	0.912137	0.863601	0.725614	0.985417	14020
untrimmed-R41.1.fastqmerged.fastq	A	27238	26758	24553	23411	21701	21671	0.795616	0.982378	0.917595	0.874916	0.883843	0.998618	20429
untrimmed-R42.1.fastqmerged.fastq	B	25559	24760	23139	21483	17028	17028	0.666223	0.968739	0.934532	0.867649	0.7359	1	20466
untrimmed-R43.1.fastqmerged.fastq	A	2159	2076	1651	1603	1190	1190	0.551181	0.961556	0.795279	0.772158	0.720775	1	1439
untrimmed-R44.1.fastqmerged.fastq	B	3732	3696	3473	3408	3293	3293	0.882369	0.990354	0.939665	0.922078	0.948172	1	2884
untrimmed-R45.1.fastqmerged.fastq	A	6101	6040	5663	5585	4961	4961	0.813145	0.990002	0.937583	0.924669	0.876037	1	4763
untrimmed-R5.1.fastqmerged.fastq	A	2157	2101	1674	1694	1470	1470	0.681502	0.974038	0.796763	0.806283	0.878136	1	1379
untrimmed-R6.1.fastqmerged.fastq	A	4533	4401	3704	3427	3202	3202	0.706375	0.97088	0.841627	0.778687	0.864471	1	2939
untrimmed-R7.1.fastqmerged.fastq	A	3409	3325	2901	2781	2563	2563	0.751833	0.975359	0.872481	0.836391	0.883488	1	2491
untrimmed-R8.1.fastqmerged.fastq	A	2508	2436	2028	1966	1836	1836	0.732057	0.971292	0.832512	0.807061	0.905325	1	1789
untrimmed-R9.1.fastqmerged.fastq	B	3429	3259	2865	1895	1013	1012	0.29513	0.950423	0.879104	0.581467	0.353578	0.999013	1408
untrimmed-S1.1.fastqmerged.fastq	A	7177	6930	5848	5833	4032	4001	0.557475	0.965585	0.843867	0.841703	0.689466	0.992312	<500
untrimmed-S10.1.fastqmerged.fastq	B	1944	1868	1545	1521	1345	1345	0.691872	0.960905	0.827088	0.81424	0.87055	1	1308
untrimmed-S11.1.fastqmerged.fastq	A	1648	1606	1344	1312	1172	1172	0.711165	0.974515	0.836862	0.816936	0.872024	1	1162
untrimmed-S12.1.fastqmerged.fastq	A	1028	1011	817	801	730	730	0.710117	0.983463	0.808111	0.792285	0.893513	1	803
untrimmed-S13.1.fastqmerged.fastq	A	2217	2124	1660	1662	1202	1187	0.535408	0.958051	0.781544	0.782486	0.724096	0.987521	587
untrimmed-S14.1.fastqmerged.fastq	B	2305	2185	1403	1362	995	995	0.43167	0.947939	0.642105	0.623341	0.709195	1	555
untrimmed-S15.1.fastqmerged.fastq	B	3053	2913	2069	2045	1621	1621	0.530953	0.954143	0.710264	0.702025	0.78347	1	1529
untrimmed-S16.1.fastqmerged.fastq	A	883	802	369	362	268	268	0.303511	0.908267	0.4601	0.451372	0.726287	1	<500
untrimmed-S17.1.fastqmerged.fastq	B	1548	1487	1048	985	879	876	0.565891	0.960594	0.704775	0.662408	0.83874	0.996587	623
untrimmed-S18.1.fastqmerged.fastq	A	3081	2941	2455	2335	1871	1834	0.595261	0.95456	0.83475	0.793948	0.762118	0.980224	1392
untrimmed-S19.1.fastqmerged.fastq	A	1845	1728	1167	1121	929	923	0.500271	0.936585	0.675347	0.648727	0.796058	0.993541	671
untrimmed-S2.1.fastqmerged.fastq	A	1888	1707	624	758	352	352	0.186441	0.904131	0.365554	0.444054	0.564103	1	740
untrimmed-S20.1.fastqmerged.fastq	B	1107	1043	655	655	485	485	0.438121	0.942186	0.627996	0.627996	0.740458	1	648
untrimmed-S21.1.fastqmerged.fastq	B	2376	2276	1798	1750	1440	1440	0.606061	0.957912	0.789982	0.768893	0.80089	1	1624
untrimmed-S22.1.fastqmerged.fastq	B	639	594	387	346	247	245	0.383412	0.929577	0.651515	0.582492	0.638243	0.991903	<500
untrimmed-S23.1.fastqmerged.fastq	A	149	141	71	41	22	22	0.147651	0.946309	0.503546	0.29078	0.309859	1	<500
untrimmed-S24.1.fastqmerged.fastq	B	353	328	183	173	104	104	0.294618	0.929178	0.557927	0.527439	0.568306	1	<500
untrimmed-S25.1.fastqmerged.fastq	B	3299	3141	2257	2148	1530	1513	0.458624	0.952107	0.718561	0.683859	0.677891	0.988889	<500
untrimmed-S26.1.fastqmerged.fastq	A	1750	1605	935	960	683	683	0.390286	0.917143	0.582555	0.598131	0.730481	1	644
untrimmed-S27.1.fastqmerged.fastq	B	1026	950	582	498	338	338	0.329435	0.925926	0.612632	0.524211	0.580756	1	<500
untrimmed-S28.1.fastqmerged.fastq	B	12618	12287	10538	10358	9635	9595	0.760422	0.973768	0.857654	0.843005	0.91431	0.995848	9070
untrimmed-S29.1.fastqmerged.fastq	A	424	387	127	94	51	51	0.120283	0.912736	0.328165	0.242894	0.401575	1	<500
untrimmed-S3.1.fastqmerged.fastq	A	665	604	270	135	68	68	0.102256	0.908271	0.44702	0.22351	0.251852	1	<500
untrimmed-S30.1.fastqmerged.fastq	B	1000	906	378	421	203	203	0.203	0.906	0.417219	0.46468	0.537037	1	<500
untrimmed-S31.1.fastqmerged.fastq	B	1312	1248	904	876	707	707	0.538872	0.95122	0.724359	0.701923	0.78208	1	780
untrimmed-S32.1.fastqmerged.fastq	B	24923	24433	22954	21614	19690	19449	0.780364	0.980339	0.939467	0.884623	0.857803	0.98776	19564
untrimmed-S33.1.fastqmerged.fastq	B	1363	1313	1037	953	705	705	0.517241	0.963316	0.789794	0.725819	0.679846	1	974
untrimmed-S34.1.fastqmerged.fastq	A	20108	19617	18599	18416	16553	16320	0.811617	0.975582	0.948106	0.938778	0.889994	0.985924	14607
untrimmed-S35.1.fastqmerged.fastq	B	1874	1778	1398	1258	1016	1016	0.542156	0.948773	0.786277	0.707537	0.726753	1	1179
untrimmed-S36.1.fastqmerged.fastq	A	373	342	138	163	120	120	0.321716	0.91689	0.403509	0.476608	0.869565	1	<500
untrimmed-S37.1.fastqmerged.fastq	B	3646	3414	2389	2268	1746	1746	0.478881	0.936369	0.699766	0.664323	0.73085	1	1056
untrimmed-S38.1.fastqmerged.fastq	A	1690	1584	924	892	603	603	0.356805	0.937278	0.583333	0.563131	0.652597	1	683
untrimmed-S4.1.fastqmerged.fastq	B	1088	1005	542	522	300	296	0.272059	0.923713	0.539303	0.519403	0.553506	0.986667	<500
untrimmed-S40.1.fastqmerged.fastq	B	3522	3372	2792	2484	2184	2184	0.620102	0.957411	0.827995	0.736655	0.782235	1	2427
untrimmed-S41.1.fastqmerged.fastq	A	3500	3379	2873	2760	1934	1899	0.542571	0.965429	0.850252	0.81681	0.673164	0.981903	811
untrimmed-S42.1.fastqmerged.fastq	B	2833	2649	1858	1693	1204	1204	0.424991	0.935051	0.701397	0.639109	0.648009	1	864
untrimmed-S43.1.fastqmerged.fastq	A	1296	1165	589	590	320	320	0.246914	0.89892	0.505579	0.506438	0.543294	1	<500
untrimmed-S44.1.fastqmerged.fastq	B	1723	1648	1266	1167	943	943	0.547301	0.956471	0.768204	0.708131	0.744866	1	1030
untrimmed-S45.1.fastqmerged.fastq	A	1622	1572	1375	1343	1265	1265	0.779901	0.969174	0.874682	0.854326	0.92	1	1115
untrimmed-S5.1.fastqmerged.fastq	A	971	921	670	623	524	524	0.53965	0.948507	0.72747	0.676439	0.78209	1	<500
untrimmed-S6.1.fastqmerged.fastq	A	1938	1862	1499	1463	1346	1346	0.69453	0.960784	0.805048	0.785714	0.897932	1	1351
untrimmed-S7.1.fastqmerged.fastq	A	349	315	87	97	59	59	0.169054	0.902579	0.27619	0.307937	0.678161	1	<500
untrimmed-S8.1.fastqmerged.fastq	A	3130	3017	2572	2413	2204	2204	0.704153	0.963898	0.852502	0.799801	0.856921	1	2271
untrimmed-S9.1.fastqmerged.fastq	B	2878	2823	2573	2465	2202	2192	0.76164	0.98089	0.911442	0.873185	0.85581	0.995459	2239
