# Supplementary material for: Altered rhizosphere microbiome composition associated with B-subgenome cultivars of diploid and triploid banana plants
Source: ISME J. 2025 Sep 15;19(1):wraf190. doi: 10.1093/ismejo/wraf190 (PMC12448422; doi:10.1093/ismejo/wraf190)
Supplement: Table_S4_wraf190 [file table_s4_wraf190.xlsx]

## Sheet: cultivar_DA_RootE
feature	metadata	value	coef	stderr	N	N.not.0	pval	qval	ref	Kingdom	Phylum	Class	Order	Family	Genus	Species
b_ASV7468	Cultivar	Prata-Ana	3.31105	0.301625	39	15	4.72767e-11	2.85665e-06	Pissang-Awak	Bacteria	Acidobacteriota	Thermoanaerobaculia	Thermoanaerobaculales	Thermoanaerobaculaceae	Subgroup 10	NA
b_ASV9102	Cultivar	M.Malaccensis	-1.94252	0.224707	39	5	5.5587e-09	0.00016794	Pissang-Awak	Bacteria	Chloroflexi	Anaerolineae	SBR1031	A4b	NA	NA
b_ASV9102	Cultivar	Aacv-Rose	-1.95679	0.240222	39	5	1.688e-08	0.000200488	Pissang-Awak	Bacteria	Chloroflexi	Anaerolineae	SBR1031	A4b	NA	NA
b_ASV9102	Cultivar	Balbisiana	-1.93929	0.240222	39	5	1.99081e-08	0.000200488	Pissang-Awak	Bacteria	Chloroflexi	Anaerolineae	SBR1031	A4b	NA	NA
b_ASV9102	Cultivar	Calcutta4	-1.95821	0.240222	39	5	1.66557e-08	0.000200488	Pissang-Awak	Bacteria	Chloroflexi	Anaerolineae	SBR1031	A4b	NA	NA
b_ASV9102	Cultivar	Plantain	-1.99167	0.240222	39	5	1.21752e-08	0.000200488	Pissang-Awak	Bacteria	Chloroflexi	Anaerolineae	SBR1031	A4b	NA	NA
b_ASV9102	Cultivar	Lakatan	-1.88982	0.240222	39	5	3.18552e-08	0.000274974	Pissang-Awak	Bacteria	Chloroflexi	Anaerolineae	SBR1031	A4b	NA	NA
b_ASV594	Cultivar	Plantain	2.07384	0.265719	39	3	3.67667e-08	0.000277699	Pissang-Awak	Bacteria	Gemmatimonadota	Gemmatimonadetes	Gemmatimonadales	Gemmatimonadaceae	NA	NA
b_ASV9102	Cultivar	Bluggoe	-1.72589	0.224707	39	5	4.89808e-08	0.000321213	Pissang-Awak	Bacteria	Chloroflexi	Anaerolineae	SBR1031	A4b	NA	NA
b_ASV9102	Cultivar	Natan	-2.05337	0.268576	39	5	5.31598e-08	0.000321213	Pissang-Awak	Bacteria	Chloroflexi	Anaerolineae	SBR1031	A4b	NA	NA
b_ASV9102	Cultivar	Hom-Thong-Mokho	-2.02992	0.268576	39	5	6.51629e-08	0.000357946	Pissang-Awak	Bacteria	Chloroflexi	Anaerolineae	SBR1031	A4b	NA	NA
b_ASV9842	Cultivar	Calcutta4	2.15075	0.290112	39	4	9.14746e-08	0.000460605	Pissang-Awak	Bacteria	Planctomycetota	Planctomycetes	Gemmatales	Gemmataceae	NA	NA
b_ASV9102	Cultivar	Blue-banana	-1.75195	0.240222	39	5	1.21605e-07	0.00056522	Pissang-Awak	Bacteria	Chloroflexi	Anaerolineae	SBR1031	A4b	NA	NA
b_ASV4156	Cultivar	Blue-banana	2.88606	0.445569	39	11	8.76957e-07	0.00353262	Pissang-Awak	Bacteria	Bacteroidota	Bacteroidia	Sphingobacteriales	NS11-12 marine group	NA	NA
b_ASV5453	Cultivar	Balbisiana	1.69079	0.260207	39	7	8.33502e-07	0.00353262	Pissang-Awak	Bacteria	Chloroflexi	Chloroflexia	Chloroflexales	Chloroflexaceae	Chloronema	NA
b_ASV9102	Cultivar	Grand-Naine-5/37	-1.50135	0.240222	39	5	1.54221e-06	0.00582416	Pissang-Awak	Bacteria	Chloroflexi	Anaerolineae	SBR1031	A4b	NA	NA
b_ASV7064	Cultivar	Hom-Thong-Mokho	2.41031	0.399922	39	4	2.69604e-06	0.00958266	Pissang-Awak	Bacteria	Myxococcota	Myxococcia	Myxococcales	Myxococcaceae	NA	NA
b_ASV9681	Cultivar	Prata-Ana	3.04184	0.51537	39	2	3.84305e-06	0.0129007	Pissang-Awak	Bacteria	Myxococcota	Polyangia	Polyangiales	BIrii41	NA	NA
b_ASV690	Cultivar	Balbisiana	2.54782	0.435076	39	19	4.1509e-06	0.0132007	Pissang-Awak	Bacteria	Bacteroidota	Bacteroidia	Chitinophagales	Chitinophagaceae	Niastella	NA
b_ASV7478	Cultivar	Calcutta4	2.54911	0.409118	39	20	4.52443e-06	0.0136692	Pissang-Awak	Bacteria	Acidobacteriota	Thermoanaerobaculia	Thermoanaerobaculales	Thermoanaerobaculaceae	Subgroup 10	NA
b_ASV10755	Cultivar	M.Malaccensis	-2.24111	0.397164	39	5	7.13816e-06	0.0205389	Pissang-Awak	Bacteria	Bacteroidota	Bacteroidia	Chitinophagales	Chitinophagaceae	NA	NA
b_ASV4277	Cultivar	Prata-Ana	3.83004	0.688687	39	9	8.7875e-06	0.0241353	Pissang-Awak	Bacteria	Bacteroidota	Bacteroidia	Chitinophagales	Chitinophagaceae	Terrimonas	NA
b_ASV1033	Cultivar	M.Malaccensis	-3.3641	0.612995	39	14	1.14081e-05	0.0292925	Pissang-Awak	Bacteria	Acidobacteriota	Thermoanaerobaculia	Thermoanaerobaculales	Thermoanaerobaculaceae	Subgroup 10	NA
b_ASV7478	Cultivar	Lakatan	2.77144	0.481899	39	20	1.21196e-05	0.0292925	Pissang-Awak	Bacteria	Acidobacteriota	Thermoanaerobaculia	Thermoanaerobaculales	Thermoanaerobaculaceae	Subgroup 10	NA
b_ASV9637	Cultivar	Calcutta4	3.29623	0.584803	39	4	1.18808e-05	0.0292925	Pissang-Awak	Bacteria	Myxococcota	Polyangia	Haliangiales	Haliangiaceae	Haliangium	NA
b_ASV8323	Cultivar	Prata-Ana	3.34548	0.614317	39	4	1.29954e-05	0.0301899	Pissang-Awak	Bacteria	Bacteroidota	Bacteroidia	Cytophagales	Microscillaceae	NA	NA
b_ASV10755	Cultivar	Plantain	-2.29026	0.424586	39	5	1.34901e-05	0.0301899	Pissang-Awak	Bacteria	Bacteroidota	Bacteroidia	Chitinophagales	Chitinophagaceae	NA	NA
b_ASV3201	Cultivar	Hom-Thong-Mokho	2.32981	0.433816	39	5	1.43338e-05	0.0309323	Pissang-Awak	Bacteria	Proteobacteria	Gammaproteobacteria	Burkholderiales	Rhodocyclaceae	NA	NA
b_ASV7478	Cultivar	Blue-banana	2.71882	0.481899	39	20	1.54834e-05	0.0314631	Pissang-Awak	Bacteria	Acidobacteriota	Thermoanaerobaculia	Thermoanaerobaculales	Thermoanaerobaculaceae	Subgroup 10	NA
b_ASV9557	Cultivar	Apple-banana	2.17122	0.407937	39	3	1.6219e-05	0.0314631	Pissang-Awak	Bacteria	Proteobacteria	Gammaproteobacteria	Steroidobacterales	Steroidobacteraceae	NA	NA
b_ASV10755	Cultivar	Aacv-Rose	-2.25538	0.424586	39	5	1.66626e-05	0.0314631	Pissang-Awak	Bacteria	Bacteroidota	Bacteroidia	Chitinophagales	Chitinophagaceae	NA	NA
b_ASV10755	Cultivar	Calcutta4	-2.2568	0.424586	39	5	1.65196e-05	0.0314631	Pissang-Awak	Bacteria	Bacteroidota	Bacteroidia	Chitinophagales	Chitinophagaceae	NA	NA
b_ASV10037	Cultivar	Natan	2.1184	0.401971	39	7	1.85609e-05	0.032986	Pissang-Awak	Bacteria	Planctomycetota	Phycisphaerae	Phycisphaerales	Phycisphaeraceae	NA	NA
b_ASV10755	Cultivar	Balbisiana	-2.23787	0.424586	39	5	1.85281e-05	0.032986	Pissang-Awak	Bacteria	Bacteroidota	Bacteroidia	Chitinophagales	Chitinophagaceae	NA	NA
b_ASV4992	Cultivar	Lakatan	4.79295	0.888611	39	11	2.23014e-05	0.0379854	Pissang-Awak	Bacteria	Bacteroidota	Bacteroidia	Cytophagales	Microscillaceae	NA	NA
b_ASV10755	Cultivar	Grand-Naine-5/37	-2.20492	0.424586	39	5	2.26313e-05	0.0379854	Pissang-Awak	Bacteria	Bacteroidota	Bacteroidia	Chitinophagales	Chitinophagaceae	NA	NA
b_ASV690	Cultivar	Lakatan	2.24626	0.435076	39	19	2.44638e-05	0.038764	Pissang-Awak	Bacteria	Bacteroidota	Bacteroidia	Chitinophagales	Chitinophagaceae	Niastella	NA
b_ASV1033	Cultivar	Balbisiana	-3.39923	0.658193	39	14	2.47576e-05	0.038764	Pissang-Awak	Bacteria	Acidobacteriota	Thermoanaerobaculia	Thermoanaerobaculales	Thermoanaerobaculaceae	Subgroup 10	NA
b_ASV10755	Cultivar	Lakatan	-2.18841	0.424586	39	5	2.50198e-05	0.038764	Pissang-Awak	Bacteria	Bacteroidota	Bacteroidia	Chitinophagales	Chitinophagaceae	NA	NA
b_ASV8697	Cultivar	Hom-Thong-Mokho	2.21513	0.425497	39	12	2.94613e-05	0.0445042	Pissang-Awak	Bacteria	Gemmatimonadota	Gemmatimonadetes	Gemmatimonadales	Gemmatimonadaceae	NA	NA
b_ASV4713	Cultivar	Calcutta4	-3.03448	0.598375	39	17	3.10027e-05	0.0451127	Pissang-Awak	Bacteria	Proteobacteria	Gammaproteobacteria	Steroidobacterales	Steroidobacteraceae	Steroidobacter	NA
b_ASV7478	Cultivar	Grand-Naine-5/37	2.56444	0.481899	39	20	3.19986e-05	0.0451127	Pissang-Awak	Bacteria	Acidobacteriota	Thermoanaerobaculia	Thermoanaerobaculales	Thermoanaerobaculaceae	Subgroup 10	NA
b_ASV11360	Cultivar	Prata-Ana	2.77833	0.549326	39	5	3.21039e-05	0.0451127	Pissang-Awak	Bacteria	Bacteroidota	Bacteroidia	Flavobacteriales	Cryomorphaceae	Vicingus	NA
b_ASV1033	Cultivar	Bluggoe	-3.10359	0.615514	39	14	3.37762e-05	0.0463839	Pissang-Awak	Bacteria	Acidobacteriota	Thermoanaerobaculia	Thermoanaerobaculales	Thermoanaerobaculaceae	Subgroup 10	NA
b_ASV7122	Cultivar	Plantain	2.21825	0.443434	39	10	3.70372e-05	0.0497319	Pissang-Awak	Bacteria	Proteobacteria	Alphaproteobacteria	Sphingomonadales	Sphingomonadaceae	Sphingomonas	NA
b_ASV4713	Cultivar	Grand-Naine-5/37	-2.98262	0.598375	39	17	3.87917e-05	0.0498713	Pissang-Awak	Bacteria	Proteobacteria	Gammaproteobacteria	Steroidobacterales	Steroidobacteraceae	Steroidobacter	NA
b_ASV7871	Cultivar	Prata-Ana	2.7039	0.537327	39	7	3.85497e-05	0.0498713	Pissang-Awak	Bacteria	Proteobacteria	Alphaproteobacteria	Rickettsiales	SM2D12	NA	NA
b_ASV7468	Cultivar	Prata-Ana	2.98166	0.301625	39	15	4.04483e-10	2.44405e-05	Calcutta4	Bacteria	Acidobacteriota	Thermoanaerobaculia	Thermoanaerobaculales	Thermoanaerobaculaceae	Subgroup 10	NA
b_ASV594	Cultivar	Plantain	2.26756	0.265719	39	3	7.09637e-09	7.14651e-05	Calcutta4	Bacteria	Gemmatimonadota	Gemmatimonadetes	Gemmatimonadales	Gemmatimonadaceae	NA	NA
b_ASV7478	Cultivar	Natan	-3.77869	0.379235	39	20	5.5834e-09	7.14651e-05	Calcutta4	Bacteria	Acidobacteriota	Thermoanaerobaculia	Thermoanaerobaculales	Thermoanaerobaculaceae	Subgroup 10	NA
b_ASV7478	Cultivar	Plantain	-3.43638	0.331909	39	20	3.40386e-09	7.14651e-05	Calcutta4	Bacteria	Acidobacteriota	Thermoanaerobaculia	Thermoanaerobaculales	Thermoanaerobaculaceae	Subgroup 10	NA
b_ASV9842	Cultivar	Bluggoe	-2.3295	0.271375	39	4	6.35055e-09	7.14651e-05	Calcutta4	Bacteria	Planctomycetota	Planctomycetes	Gemmatales	Gemmataceae	NA	NA
b_ASV9842	Cultivar	M.Malaccensis	-2.32878	0.271375	39	4	6.38781e-09	7.14651e-05	Calcutta4	Bacteria	Planctomycetota	Planctomycetes	Gemmatales	Gemmataceae	NA	NA
b_ASV7478	Cultivar	Bluggoe	-3.38006	0.355869	39	20	9.99219e-09	8.62526e-05	Calcutta4	Bacteria	Acidobacteriota	Thermoanaerobaculia	Thermoanaerobaculales	Thermoanaerobaculaceae	Subgroup 10	NA
b_ASV7478	Cultivar	Hom-Thong-Mokho	-3.33022	0.352706	39	20	1.57589e-08	0.000100641	Calcutta4	Bacteria	Acidobacteriota	Thermoanaerobaculia	Thermoanaerobaculales	Thermoanaerobaculaceae	Subgroup 10	NA
b_ASV9102	Cultivar	Pissang-Awak	1.95821	0.240222	39	5	1.66557e-08	0.000100641	Calcutta4	Bacteria	Chloroflexi	Anaerolineae	SBR1031	A4b	NA	NA
b_ASV9842	Cultivar	Plantain	-2.37793	0.290112	39	4	1.50505e-08	0.000100641	Calcutta4	Bacteria	Planctomycetota	Planctomycetes	Gemmatales	Gemmataceae	NA	NA
b_ASV7478	Cultivar	Apple-banana	-3.45558	0.37296	39	20	1.83853e-08	0.000100992	Calcutta4	Bacteria	Acidobacteriota	Thermoanaerobaculia	Thermoanaerobaculales	Thermoanaerobaculaceae	Subgroup 10	NA
b_ASV9842	Cultivar	Balbisiana	-2.32555	0.290112	39	4	2.26552e-08	0.000114076	Calcutta4	Bacteria	Planctomycetota	Planctomycetes	Gemmatales	Gemmataceae	NA	NA
b_ASV7478	Cultivar	Balbisiana	-3.32332	0.372802	39	20	2.62011e-08	0.000121783	Calcutta4	Bacteria	Acidobacteriota	Thermoanaerobaculia	Thermoanaerobaculales	Thermoanaerobaculaceae	Subgroup 10	NA
b_ASV9102	Cultivar	Prata-Ana	2.67687	0.339725	39	5	3.09514e-08	0.000124681	Calcutta4	Bacteria	Chloroflexi	Anaerolineae	SBR1031	A4b	NA	NA
b_ASV9842	Cultivar	Grand-Naine-5/37	-2.29259	0.290112	39	4	2.93669e-08	0.000124681	Calcutta4	Bacteria	Planctomycetota	Planctomycetes	Gemmatales	Gemmataceae	NA	NA
b_ASV7478	Cultivar	M.Malaccensis	-3.27356	0.377434	39	20	3.90984e-08	0.000147655	Calcutta4	Bacteria	Acidobacteriota	Thermoanaerobaculia	Thermoanaerobaculales	Thermoanaerobaculaceae	Subgroup 10	NA
b_ASV7478	Cultivar	Aacv-Rose	-3.38657	0.395326	39	20	5.25478e-08	0.000186773	Calcutta4	Bacteria	Acidobacteriota	Thermoanaerobaculia	Thermoanaerobaculales	Thermoanaerobaculaceae	Subgroup 10	NA
b_ASV9842	Cultivar	Apple-banana	-2.43377	0.324355	39	4	7.40544e-08	0.000235509	Calcutta4	Bacteria	Planctomycetota	Planctomycetes	Gemmatales	Gemmataceae	NA	NA
b_ASV9842	Cultivar	Natan	-2.43963	0.324355	39	4	7.09863e-08	0.000235509	Calcutta4	Bacteria	Planctomycetota	Planctomycetes	Gemmatales	Gemmataceae	NA	NA
b_ASV9842	Cultivar	Hom-Thong-Mokho	-2.41618	0.324355	39	4	8.41129e-08	0.000254122	Calcutta4	Bacteria	Planctomycetota	Planctomycetes	Gemmatales	Gemmataceae	NA	NA
b_ASV9842	Cultivar	Pissang-Awak	-2.15075	0.290112	39	4	9.14746e-08	0.000263203	Calcutta4	Bacteria	Planctomycetota	Planctomycetes	Gemmatales	Gemmataceae	NA	NA
b_ASV9842	Cultivar	Blue-banana	-2.13821	0.290112	39	4	1.01292e-07	0.000278203	Calcutta4	Bacteria	Planctomycetota	Planctomycetes	Gemmatales	Gemmataceae	NA	NA
b_ASV7478	Cultivar	Prata-Ana	-3.40228	0.408796	39	20	1.20462e-07	0.000316469	Calcutta4	Bacteria	Acidobacteriota	Thermoanaerobaculia	Thermoanaerobaculales	Thermoanaerobaculaceae	Subgroup 10	NA
b_ASV9842	Cultivar	Aacv-Rose	-2.02913	0.290112	39	4	2.4836e-07	0.000625289	Calcutta4	Bacteria	Planctomycetota	Planctomycetes	Gemmatales	Gemmataceae	NA	NA
b_ASV2713	Cultivar	M.Malaccensis	3.41274	0.497173	39	15	3.40052e-07	0.000821891	Calcutta4	Bacteria	Verrucomicrobiota	Verrucomicrobiae	Verrucomicrobiales	Rubritaleaceae	Luteolibacter	NA
b_ASV7064	Cultivar	Hom-Thong-Mokho	2.60403	0.399922	39	4	8.06189e-07	0.00187358	Calcutta4	Bacteria	Myxococcota	Myxococcia	Myxococcales	Myxococcaceae	NA	NA
b_ASV9681	Cultivar	Prata-Ana	3.2971	0.508527	39	2	8.66491e-07	0.00193914	Calcutta4	Bacteria	Myxococcota	Polyangia	Polyangiales	BIrii41	NA	NA
b_ASV3531	Cultivar	Balbisiana	3.13769	0.470544	39	15	9.29556e-07	0.00200598	Calcutta4	Bacteria	Proteobacteria	Gammaproteobacteria	Acidiferrobacterales	Acidiferrobacteraceae	Sulfurifustis	NA
b_ASV690	Cultivar	Balbisiana	2.74279	0.435076	39	19	1.34695e-06	0.00280648	Calcutta4	Bacteria	Bacteroidota	Bacteroidia	Chitinophagales	Chitinophagaceae	Niastella	NA
b_ASV4156	Cultivar	Blue-banana	2.78217	0.445569	39	11	1.56451e-06	0.00315113	Calcutta4	Bacteria	Bacteroidota	Bacteroidia	Sphingobacteriales	NS11-12 marine group	NA	NA
b_ASV5453	Cultivar	Balbisiana	1.75121	0.271726	39	7	1.95426e-06	0.00379476	Calcutta4	Bacteria	Chloroflexi	Chloroflexia	Chloroflexales	Chloroflexaceae	Chloronema	NA
b_ASV9637	Cultivar	Balbisiana	-3.47414	0.535926	39	4	2.00967e-06	0.00379476	Calcutta4	Bacteria	Myxococcota	Polyangia	Haliangiales	Haliangiaceae	Haliangium	NA
b_ASV3788	Cultivar	Blue-banana	2.86786	0.467895	39	29	2.08489e-06	0.0038175	Calcutta4	Bacteria	Proteobacteria	Gammaproteobacteria	Burkholderiales	Methylophilaceae	Methylophilus	NA
b_ASV4992	Cultivar	Plantain	-3.97435	0.619559	39	11	3.75337e-06	0.0066704	Calcutta4	Bacteria	Bacteroidota	Bacteroidia	Cytophagales	Microscillaceae	NA	NA
b_ASV1391	Cultivar	Plantain	4.639	0.781347	39	16	4.00814e-06	0.00672745	Calcutta4	Bacteria	Proteobacteria	Gammaproteobacteria	Burkholderiales	Chromobacteriaceae	Paludibacterium	NA
b_ASV1547	Cultivar	Blue-banana	3.82976	0.651958	39	23	3.96386e-06	0.00672745	Calcutta4	Bacteria	Bacteroidota	Bacteroidia	Cytophagales	Microscillaceae	Ohtaekwangia	NA
b_ASV4277	Cultivar	Prata-Ana	4.02501	0.688687	39	9	4.27439e-06	0.00698042	Calcutta4	Bacteria	Bacteroidota	Bacteroidia	Chitinophagales	Chitinophagaceae	Terrimonas	NA
b_ASV3201	Cultivar	Hom-Thong-Mokho	2.52352	0.433816	39	5	4.58227e-06	0.00709946	Calcutta4	Bacteria	Proteobacteria	Gammaproteobacteria	Burkholderiales	Rhodocyclaceae	NA	NA
b_ASV7478	Cultivar	Pissang-Awak	-2.54911	0.409118	39	20	4.52443e-06	0.00709946	Calcutta4	Bacteria	Acidobacteriota	Thermoanaerobaculia	Thermoanaerobaculales	Thermoanaerobaculaceae	Subgroup 10	NA
b_ASV9557	Cultivar	Apple-banana	2.36494	0.407937	39	3	4.81749e-06	0.0072773	Calcutta4	Bacteria	Proteobacteria	Gammaproteobacteria	Steroidobacterales	Steroidobacteraceae	NA	NA
b_ASV5076	Cultivar	Lakatan	1.78002	0.306705	39	8	5.34872e-06	0.00788271	Calcutta4	Bacteria	Actinobacteriota	Actinobacteria	Micromonosporales	Micromonosporaceae	NA	NA
b_ASV9842	Cultivar	Prata-Ana	-2.34384	0.41028	39	4	5.97202e-06	0.00859175	Calcutta4	Bacteria	Planctomycetota	Planctomycetes	Gemmatales	Gemmataceae	NA	NA
b_ASV9502	Cultivar	Natan	-3.36987	0.561753	39	5	6.43339e-06	0.00904027	Calcutta4	Bacteria	Bacteroidota	Bacteroidia	Chitinophagales	Chitinophagaceae	Lacibacter	NA
b_ASV5283	Cultivar	Apple-banana	2.3989	0.425576	39	8	7.2472e-06	0.00995238	Calcutta4	Bacteria	Proteobacteria	Alphaproteobacteria	Caulobacterales	Caulobacteraceae	Brevundimonas	NA
b_ASV690	Cultivar	Lakatan	2.44123	0.435076	39	19	7.73993e-06	0.0103928	Calcutta4	Bacteria	Bacteroidota	Bacteroidia	Chitinophagales	Chitinophagaceae	Niastella	NA
b_ASV9842	Cultivar	Lakatan	-1.62465	0.290112	39	4	7.95974e-06	0.0104556	Calcutta4	Bacteria	Planctomycetota	Planctomycetes	Gemmatales	Gemmataceae	NA	NA
b_ASV9502	Cultivar	Plantain	-2.93422	0.494099	39	5	8.38174e-06	0.0107757	Calcutta4	Bacteria	Bacteroidota	Bacteroidia	Chitinophagales	Chitinophagaceae	Lacibacter	NA
b_ASV7573	Cultivar	Plantain	-3.59878	0.601024	39	9	8.86675e-06	0.0109439	Calcutta4	Bacteria	Bacteroidota	Bacteroidia	Sphingobacteriales	NS11-12 marine group	NA	NA
b_ASV9637	Cultivar	Plantain	-2.87961	0.482493	39	4	8.87481e-06	0.0109439	Calcutta4	Bacteria	Myxococcota	Polyangia	Haliangiales	Haliangiaceae	Haliangium	NA
b_ASV9502	Cultivar	Apple-banana	-3.23435	0.553367	39	5	9.46874e-06	0.0114428	Calcutta4	Bacteria	Bacteroidota	Bacteroidia	Chitinophagales	Chitinophagaceae	Lacibacter	NA
b_ASV5712	Cultivar	Blue-banana	3.33066	0.598369	39	12	1.08494e-05	0.0126591	Calcutta4	Bacteria	Verrucomicrobiota	Verrucomicrobiae	Pedosphaerales	Pedosphaeraceae	SCGC AAA164-E04	NA
b_ASV9600	Cultivar	Plantain	1.91499	0.309711	39	6	1.08942e-05	0.0126591	Calcutta4	Bacteria	Patescibacteria	Saccharimonadia	Saccharimonadales	YM_S32_TM7_50_20	NA	NA
b_ASV4873	Cultivar	Prata-Ana	2.67919	0.488565	39	5	1.17541e-05	0.0132382	Calcutta4	Bacteria	Verrucomicrobiota	Verrucomicrobiae	Pedosphaerales	Pedosphaeraceae	NA	NA
b_ASV8968	Cultivar	Aacv-Rose	2.02242	0.371898	39	7	1.20498e-05	0.0132382	Calcutta4	Bacteria	Firmicutes	Bacilli	Alicyclobacillales	Alicyclobacillaceae	Tumebacillus	NA
b_ASV9637	Cultivar	Pissang-Awak	-3.29623	0.584803	39	4	1.18808e-05	0.0132382	Calcutta4	Bacteria	Myxococcota	Polyangia	Haliangiales	Haliangiaceae	Haliangium	NA
b_ASV115	Cultivar	M.Malaccensis	4.75888	0.843845	39	17	1.55215e-05	0.0165191	Calcutta4	Bacteria	Proteobacteria	Gammaproteobacteria	Burkholderiales	Comamonadaceae	[Polyangium] brachysporum group	NA
b_ASV1232	Cultivar	M.Malaccensis	-4.11095	0.758255	39	14	1.5583e-05	0.0165191	Calcutta4	Bacteria	Actinobacteriota	Actinobacteria	Streptosporangiales	Thermomonosporaceae	Actinomadura	NA
b_ASV10755	Cultivar	Pissang-Awak	2.2568	0.424586	39	5	1.65196e-05	0.01721	Calcutta4	Bacteria	Bacteroidota	Bacteroidia	Chitinophagales	Chitinophagaceae	NA	NA
b_ASV9502	Cultivar	Hom-Thong-Mokho	-2.97247	0.52665	39	5	1.73189e-05	0.017695	Calcutta4	Bacteria	Bacteroidota	Bacteroidia	Chitinophagales	Chitinophagaceae	Lacibacter	NA
b_ASV9637	Cultivar	Natan	-3.08021	0.549298	39	4	1.75708e-05	0.017695	Calcutta4	Bacteria	Myxococcota	Polyangia	Haliangiales	Haliangiaceae	Haliangium	NA
b_ASV4992	Cultivar	Bluggoe	-3.68709	0.660807	39	11	1.81968e-05	0.018025	Calcutta4	Bacteria	Bacteroidota	Bacteroidia	Cytophagales	Microscillaceae	NA	NA
b_ASV4992	Cultivar	Natan	-3.95792	0.7065	39	11	1.95077e-05	0.0190118	Calcutta4	Bacteria	Bacteroidota	Bacteroidia	Cytophagales	Microscillaceae	NA	NA
b_ASV9502	Cultivar	Aacv-Rose	-3.15673	0.581561	39	5	2.04256e-05	0.0192843	Calcutta4	Bacteria	Bacteroidota	Bacteroidia	Chitinophagales	Chitinophagaceae	Lacibacter	NA
b_ASV9637	Cultivar	Hom-Thong-Mokho	-2.88832	0.513858	39	4	2.01308e-05	0.0192843	Calcutta4	Bacteria	Myxococcota	Polyangia	Haliangiales	Haliangiaceae	Haliangium	NA
b_ASV3773	Cultivar	Aacv-Rose	1.8881	0.362101	39	10	2.14288e-05	0.0199202	Calcutta4	Bacteria	Myxococcota	Polyangia	Haliangiales	Haliangiaceae	Haliangium	NA
b_ASV4044	Cultivar	Lakatan	2.90285	0.550784	39	20	2.18936e-05	0.0200439	Calcutta4	Bacteria	Myxococcota	Polyangia	Nannocystales	Nannocystaceae	Nannocystis	NA
b_ASV8302	Cultivar	Hom-Thong-Mokho	2.22632	0.430343	39	7	2.38135e-05	0.0211712	Calcutta4	Bacteria	Myxococcota	Polyangia	Nannocystales	Nannocystaceae	NA	NA
b_ASV9637	Cultivar	Apple-banana	-2.967	0.540856	39	4	2.38257e-05	0.0211712	Calcutta4	Bacteria	Myxococcota	Polyangia	Haliangiales	Haliangiaceae	Haliangium	NA
b_ASV4992	Cultivar	Hom-Thong-Mokho	-3.63734	0.659178	39	11	2.64753e-05	0.0229157	Calcutta4	Bacteria	Bacteroidota	Bacteroidia	Cytophagales	Microscillaceae	NA	NA
b_ASV7573	Cultivar	Apple-banana	-3.67262	0.673727	39	9	2.65685e-05	0.0229157	Calcutta4	Bacteria	Bacteroidota	Bacteroidia	Sphingobacteriales	NS11-12 marine group	NA	NA
b_ASV7573	Cultivar	M.Malaccensis	-3.60301	0.675033	39	9	2.69267e-05	0.0229157	Calcutta4	Bacteria	Bacteroidota	Bacteroidia	Sphingobacteriales	NS11-12 marine group	NA	NA
b_ASV10200	Cultivar	Prata-Ana	2.76211	0.53809	39	6	2.83813e-05	0.0238182	Calcutta4	Bacteria	Bacteroidota	Bacteroidia	Chitinophagales	Chitinophagaceae	NA	NA
b_ASV4713	Cultivar	Pissang-Awak	3.03448	0.598375	39	17	3.10027e-05	0.0243838	Calcutta4	Bacteria	Proteobacteria	Gammaproteobacteria	Steroidobacterales	Steroidobacteraceae	Steroidobacter	NA
b_ASV4992	Cultivar	M.Malaccensis	-3.72326	0.699743	39	11	3.1073e-05	0.0243838	Calcutta4	Bacteria	Bacteroidota	Bacteroidia	Cytophagales	Microscillaceae	NA	NA
b_ASV5283	Cultivar	Plantain	1.93266	0.380647	39	8	3.05192e-05	0.0243838	Calcutta4	Bacteria	Proteobacteria	Alphaproteobacteria	Caulobacterales	Caulobacteraceae	Brevundimonas	NA
b_ASV9502	Cultivar	Balbisiana	-2.86068	0.546589	39	5	3.07536e-05	0.0243838	Calcutta4	Bacteria	Bacteroidota	Bacteroidia	Chitinophagales	Chitinophagaceae	Lacibacter	NA
b_ASV9637	Cultivar	Bluggoe	-2.7146	0.512407	39	4	3.07805e-05	0.0243838	Calcutta4	Bacteria	Myxococcota	Polyangia	Haliangiales	Haliangiaceae	Haliangium	NA
b_ASV7573	Cultivar	Natan	-3.6671	0.684244	39	9	3.16121e-05	0.0244889	Calcutta4	Bacteria	Bacteroidota	Bacteroidia	Sphingobacteriales	NS11-12 marine group	NA	NA
b_ASV6160	Cultivar	Aacv-Rose	2.35945	0.466942	39	14	3.24976e-05	0.0247395	Calcutta4	Bacteria	Planctomycetota	Phycisphaerae	Tepidisphaerales	WD2101 soil group	NA	NA
b_ASV9438	Cultivar	Aacv-Rose	1.90831	0.377887	39	4	3.27546e-05	0.0247395	Calcutta4	Bacteria	Proteobacteria	Alphaproteobacteria	Sphingomonadales	Sphingomonadaceae	Ellin6055	NA
b_ASV9024	Cultivar	M.Malaccensis	-1.78852	0.355225	39	10	3.40549e-05	0.0254041	Calcutta4	Bacteria	Gemmatimonadota	Gemmatimonadetes	Gemmatimonadales	Gemmatimonadaceae	NA	NA
b_ASV9637	Cultivar	M.Malaccensis	-2.82234	0.541898	39	4	3.57072e-05	0.0263119	Calcutta4	Bacteria	Myxococcota	Polyangia	Haliangiales	Haliangiaceae	Haliangium	NA
b_ASV9637	Cultivar	Aacv-Rose	-2.97737	0.569744	39	4	3.70301e-05	0.0269579	Calcutta4	Bacteria	Myxococcota	Polyangia	Haliangiales	Haliangiaceae	Haliangium	NA
b_ASV6238	Cultivar	Apple-banana	2.10379	0.420719	39	1	3.74838e-05	0.0269634	Calcutta4	Bacteria	Actinobacteriota	Thermoleophilia	Solirubrobacterales	67-14	NA	NA
b_ASV3803	Cultivar	Apple-banana	2.32689	0.46672	39	4	3.86846e-05	0.0274997	Calcutta4	Bacteria	Actinobacteriota	Actinobacteria	Propionibacteriales	Nocardioidaceae	Nocardioides	NA
b_ASV6123	Cultivar	Lakatan	1.69347	0.341156	39	11	4.09179e-05	0.0287491	Calcutta4	Bacteria	Gemmatimonadota	Gemmatimonadetes	Gemmatimonadales	Gemmatimonadaceae	NA	NA
b_ASV2713	Cultivar	Hom-Thong-Mokho	2.93608	0.594236	39	15	4.3428e-05	0.030162	Calcutta4	Bacteria	Verrucomicrobiota	Verrucomicrobiae	Verrucomicrobiales	Rubritaleaceae	Luteolibacter	NA
b_ASV1814	Cultivar	Bluggoe	-2.97599	0.580738	39	17	4.488e-05	0.0308162	Calcutta4	Bacteria	Nitrospirota	Nitrospiria	Nitrospirales	Nitrospiraceae	Nitrospira	NA
b_ASV5453	Cultivar	Prata-Ana	1.78851	0.365227	39	7	5.00991e-05	0.0336354	Calcutta4	Bacteria	Chloroflexi	Chloroflexia	Chloroflexales	Chloroflexaceae	Chloronema	NA
b_ASV7573	Cultivar	Bluggoe	-3.25438	0.638294	39	9	5.00581e-05	0.0336354	Calcutta4	Bacteria	Bacteroidota	Bacteroidia	Sphingobacteriales	NS11-12 marine group	NA	NA
b_ASV1927	Cultivar	M.Malaccensis	-3.0383	0.625168	39	21	5.35583e-05	0.0355627	Calcutta4	Bacteria	Proteobacteria	Gammaproteobacteria	Burkholderiales	Nitrosomonadaceae	MND1	NA
b_ASV1232	Cultivar	Balbisiana	-3.69946	0.751263	39	14	5.56714e-05	0.0365558	Calcutta4	Bacteria	Actinobacteriota	Actinobacteria	Streptosporangiales	Thermomonosporaceae	Actinomadura	NA
b_ASV1814	Cultivar	Lakatan	-2.89531	0.595367	39	17	5.73905e-05	0.0365558	Calcutta4	Bacteria	Nitrospirota	Nitrospiria	Nitrospirales	Nitrospiraceae	Nitrospira	NA
b_ASV8480	Cultivar	Prata-Ana	2.25619	0.464924	39	8	5.74739e-05	0.0365558	Calcutta4	Bacteria	Planctomycetota	Phycisphaerae	Phycisphaerales	Phycisphaeraceae	SM1A02	NA
b_ASV9024	Cultivar	Plantain	-1.83768	0.379752	39	10	5.65277e-05	0.0365558	Calcutta4	Bacteria	Gemmatimonadota	Gemmatimonadetes	Gemmatimonadales	Gemmatimonadaceae	NA	NA
b_ASV4992	Cultivar	Prata-Ana	-3.94008	0.765836	39	11	6.47631e-05	0.040763	Calcutta4	Bacteria	Bacteroidota	Bacteroidia	Cytophagales	Microscillaceae	NA	NA
b_ASV8996	Cultivar	Grand-Naine-5/37	1.95765	0.409529	39	7	6.5851e-05	0.0410204	Calcutta4	Bacteria	Chloroflexi	Anaerolineae	Anaerolineales	Anaerolineaceae	NA	NA
b_ASV7122	Cultivar	Plantain	2.1159	0.443434	39	10	6.734e-05	0.0411005	Calcutta4	Bacteria	Proteobacteria	Alphaproteobacteria	Sphingomonadales	Sphingomonadaceae	Sphingomonas	NA
b_ASV9637	Cultivar	Prata-Ana	-3.06244	0.598168	39	4	6.72999e-05	0.0411005	Calcutta4	Bacteria	Myxococcota	Polyangia	Haliangiales	Haliangiaceae	Haliangium	NA
b_ASV6169	Cultivar	Apple-banana	2.14272	0.449553	39	3	6.82689e-05	0.0412508	Calcutta4	Bacteria	Proteobacteria	Alphaproteobacteria	Rhizobiales	Xanthobacteraceae	Rhodoplanes	NA
b_ASV7871	Cultivar	Prata-Ana	2.53278	0.532163	39	7	6.95205e-05	0.0415911	Calcutta4	Bacteria	Proteobacteria	Alphaproteobacteria	Rickettsiales	SM2D12	NA	NA
b_ASV1814	Cultivar	Balbisiana	-2.96576	0.614066	39	17	7.2385e-05	0.0428803	Calcutta4	Bacteria	Nitrospirota	Nitrospiria	Nitrospirales	Nitrospiraceae	Nitrospira	NA
b_ASV1547	Cultivar	Pissang-Awak	3.09007	0.651958	39	23	7.31546e-05	0.0429155	Calcutta4	Bacteria	Bacteroidota	Bacteroidia	Cytophagales	Microscillaceae	Ohtaekwangia	NA
b_ASV3124	Cultivar	Hom-Thong-Mokho	2.15394	0.41064	39	6	7.3913e-05	0.0429434	Calcutta4	Bacteria	Gemmatimonadota	Gemmatimonadetes	Gemmatimonadales	Gemmatimonadaceae	NA	NA
b_ASV4569	Cultivar	Natan	2.10816	0.440921	39	7	7.86221e-05	0.0452444	Calcutta4	Bacteria	Actinobacteriota	Actinobacteria	Corynebacteriales	Mycobacteriaceae	Mycobacterium	NA
b_ASV9024	Cultivar	Balbisiana	-1.78529	0.379752	39	10	8.08313e-05	0.0460769	Calcutta4	Bacteria	Gemmatimonadota	Gemmatimonadetes	Gemmatimonadales	Gemmatimonadaceae	NA	NA
b_ASV8323	Cultivar	Prata-Ana	2.83576	0.600446	39	4	8.39695e-05	0.0474184	Calcutta4	Bacteria	Bacteroidota	Bacteroidia	Cytophagales	Microscillaceae	NA	NA
b_ASV1286	Cultivar	Apple-banana	2.32251	0.49679	39	10	8.65042e-05	0.0479535	Calcutta4	Bacteria	Proteobacteria	Alphaproteobacteria	Caulobacterales	Hyphomonadaceae	Hirschia	NA
b_ASV7573	Cultivar	Hom-Thong-Mokho	-3.18586	0.640093	39	9	8.57408e-05	0.0479535	Calcutta4	Bacteria	Bacteroidota	Bacteroidia	Sphingobacteriales	NS11-12 marine group	NA	NA
b_ASV5389	Cultivar	Apple-banana	1.89061	0.403724	39	10	8.80465e-05	0.0483648	Calcutta4	Bacteria	Proteobacteria	Alphaproteobacteria	Tistrellales	Geminicoccaceae	Geminicoccus	NA
b_ASV4992	Cultivar	Apple-banana	-3.42591	0.695264	39	11	8.9795e-05	0.0488808	Calcutta4	Bacteria	Bacteroidota	Bacteroidia	Cytophagales	Microscillaceae	NA	NA
b_ASV7468	Cultivar	Prata-Ana	3.14857	0.301625	39	15	1.33866e-10	8.08871e-06	Grand-Naine-5/37	Bacteria	Acidobacteriota	Thermoanaerobaculia	Thermoanaerobaculales	Thermoanaerobaculaceae	Subgroup 10	NA
b_ASV9842	Cultivar	Calcutta4	2.29259	0.290112	39	4	2.93669e-08	0.000887233	Grand-Naine-5/37	Bacteria	Planctomycetota	Planctomycetes	Gemmatales	Gemmataceae	NA	NA
b_ASV2713	Cultivar	M.Malaccensis	3.73282	0.497173	39	15	7.32505e-08	0.00123734	Grand-Naine-5/37	Bacteria	Verrucomicrobiota	Verrucomicrobiae	Verrucomicrobiales	Rubritaleaceae	Luteolibacter	NA
b_ASV7478	Cultivar	Natan	-3.79402	0.457936	39	20	8.31234e-08	0.00123734	Grand-Naine-5/37	Bacteria	Acidobacteriota	Thermoanaerobaculia	Thermoanaerobaculales	Thermoanaerobaculaceae	Subgroup 10	NA
b_ASV7478	Cultivar	Plantain	-3.45171	0.420334	39	20	1.02388e-07	0.00123734	Grand-Naine-5/37	Bacteria	Acidobacteriota	Thermoanaerobaculia	Thermoanaerobaculales	Thermoanaerobaculaceae	Subgroup 10	NA
b_ASV7478	Cultivar	Bluggoe	-3.39538	0.438433	39	20	2.04823e-07	0.00206271	Grand-Naine-5/37	Bacteria	Acidobacteriota	Thermoanaerobaculia	Thermoanaerobaculales	Thermoanaerobaculaceae	Subgroup 10	NA
b_ASV7478	Cultivar	Apple-banana	-3.47091	0.452848	39	20	2.74389e-07	0.00230183	Grand-Naine-5/37	Bacteria	Acidobacteriota	Thermoanaerobaculia	Thermoanaerobaculales	Thermoanaerobaculaceae	Subgroup 10	NA
b_ASV7478	Cultivar	Hom-Thong-Mokho	-3.34555	0.436942	39	20	3.04758e-07	0.00230183	Grand-Naine-5/37	Bacteria	Acidobacteriota	Thermoanaerobaculia	Thermoanaerobaculales	Thermoanaerobaculaceae	Subgroup 10	NA
b_ASV7478	Cultivar	Balbisiana	-3.33865	0.452191	39	20	4.10086e-07	0.00275322	Grand-Naine-5/37	Bacteria	Acidobacteriota	Thermoanaerobaculia	Thermoanaerobaculales	Thermoanaerobaculaceae	Subgroup 10	NA
b_ASV594	Cultivar	Plantain	1.77723	0.265719	39	3	5.21904e-07	0.00294125	Grand-Naine-5/37	Bacteria	Gemmatimonadota	Gemmatimonadetes	Gemmatimonadales	Gemmatimonadaceae	NA	NA
b_ASV7478	Cultivar	Aacv-Rose	-3.4019	0.470776	39	20	5.84123e-07	0.00294125	Grand-Naine-5/37	Bacteria	Acidobacteriota	Thermoanaerobaculia	Thermoanaerobaculales	Thermoanaerobaculaceae	Subgroup 10	NA
b_ASV7478	Cultivar	M.Malaccensis	-3.28889	0.455647	39	20	5.53939e-07	0.00294125	Grand-Naine-5/37	Bacteria	Acidobacteriota	Thermoanaerobaculia	Thermoanaerobaculales	Thermoanaerobaculaceae	Subgroup 10	NA
b_ASV4156	Cultivar	Blue-banana	2.90264	0.445569	39	11	8.00024e-07	0.0034529	Grand-Naine-5/37	Bacteria	Bacteroidota	Bacteroidia	Sphingobacteriales	NS11-12 marine group	NA	NA
b_ASV9102	Cultivar	Prata-Ana	2.22001	0.339725	39	5	7.61044e-07	0.0034529	Grand-Naine-5/37	Bacteria	Chloroflexi	Anaerolineae	SBR1031	A4b	NA	NA
b_ASV3552	Cultivar	Blue-banana	-1.9372	0.283011	39	36	1.14132e-06	0.00405664	Grand-Naine-5/37	Bacteria	Planctomycetota	Phycisphaerae	Phycisphaerales	Phycisphaeraceae	NA	NA
b_ASV7064	Cultivar	Hom-Thong-Mokho	2.55215	0.399922	39	4	1.11118e-06	0.00405664	Grand-Naine-5/37	Bacteria	Myxococcota	Myxococcia	Myxococcales	Myxococcaceae	NA	NA
b_ASV7478	Cultivar	Prata-Ana	-3.41761	0.483354	39	20	1.04525e-06	0.00405664	Grand-Naine-5/37	Bacteria	Acidobacteriota	Thermoanaerobaculia	Thermoanaerobaculales	Thermoanaerobaculaceae	Subgroup 10	NA
b_ASV9102	Cultivar	Pissang-Awak	1.50135	0.240222	39	5	1.54221e-06	0.00517703	Grand-Naine-5/37	Bacteria	Chloroflexi	Anaerolineae	SBR1031	A4b	NA	NA
b_ASV3788	Cultivar	Blue-banana	2.816	0.467895	39	29	2.75433e-06	0.00875934	Grand-Naine-5/37	Bacteria	Proteobacteria	Gammaproteobacteria	Burkholderiales	Methylophilaceae	Methylophilus	NA
b_ASV9681	Cultivar	Prata-Ana	3.26235	0.528295	39	2	3.72655e-06	0.0112586	Grand-Naine-5/37	Bacteria	Myxococcota	Polyangia	Polyangiales	BIrii41	NA	NA
b_ASV3552	Cultivar	Lakatan	-1.75678	0.283011	39	36	4.46171e-06	0.0128378	Grand-Naine-5/37	Bacteria	Planctomycetota	Phycisphaerae	Phycisphaerales	Phycisphaeraceae	NA	NA
b_ASV5712	Cultivar	Blue-banana	3.59603	0.591221	39	12	6.75538e-06	0.0177473	Grand-Naine-5/37	Bacteria	Verrucomicrobiota	Verrucomicrobiae	Pedosphaerales	Pedosphaeraceae	SCGC AAA164-E04	NA
b_ASV9557	Cultivar	Apple-banana	2.31306	0.407937	39	3	6.65724e-06	0.0177473	Grand-Naine-5/37	Bacteria	Proteobacteria	Gammaproteobacteria	Steroidobacterales	Steroidobacteraceae	NA	NA
b_ASV7122	Cultivar	Plantain	2.46653	0.443434	39	10	8.76593e-06	0.0220697	Grand-Naine-5/37	Bacteria	Proteobacteria	Alphaproteobacteria	Sphingomonadales	Sphingomonadaceae	Sphingomonas	NA
b_ASV1547	Cultivar	Blue-banana	3.58065	0.651958	39	23	1.04906e-05	0.0251789	Grand-Naine-5/37	Bacteria	Bacteroidota	Bacteroidia	Cytophagales	Microscillaceae	Ohtaekwangia	NA
b_ASV2713	Cultivar	Hom-Thong-Mokho	3.25615	0.594236	39	15	1.08343e-05	0.0251789	Grand-Naine-5/37	Bacteria	Verrucomicrobiota	Verrucomicrobiae	Verrucomicrobiales	Rubritaleaceae	Luteolibacter	NA
b_ASV4277	Cultivar	Prata-Ana	3.69509	0.688687	39	9	1.45217e-05	0.0313379	Grand-Naine-5/37	Bacteria	Bacteroidota	Bacteroidia	Chitinophagales	Chitinophagaceae	Terrimonas	NA
b_ASV4873	Cultivar	Prata-Ana	2.86692	0.531383	39	5	1.43475e-05	0.0313379	Grand-Naine-5/37	Bacteria	Verrucomicrobiota	Verrucomicrobiae	Pedosphaerales	Pedosphaeraceae	NA	NA
b_ASV7560	Cultivar	Prata-Ana	2.8432	0.531338	39	7	1.50693e-05	0.0313982	Grand-Naine-5/37	Bacteria	Fibrobacterota	Fibrobacteria	Fibrobacterales	Fibrobacteraceae	NA	NA
b_ASV4992	Cultivar	Plantain	-4.40987	0.781254	39	11	1.62731e-05	0.0321483	Grand-Naine-5/37	Bacteria	Bacteroidota	Bacteroidia	Cytophagales	Microscillaceae	NA	NA
b_ASV11360	Cultivar	Prata-Ana	2.92016	0.549326	39	5	1.64934e-05	0.0321483	Grand-Naine-5/37	Bacteria	Bacteroidota	Bacteroidia	Flavobacteriales	Cryomorphaceae	Vicingus	NA
b_ASV8968	Cultivar	Aacv-Rose	1.97054	0.371898	39	7	1.72451e-05	0.032563	Grand-Naine-5/37	Bacteria	Firmicutes	Bacilli	Alicyclobacillales	Alicyclobacillaceae	Tumebacillus	NA
b_ASV10755	Cultivar	Pissang-Awak	2.20492	0.424586	39	5	2.26313e-05	0.0414387	Grand-Naine-5/37	Bacteria	Bacteroidota	Bacteroidia	Chitinophagales	Chitinophagaceae	NA	NA
b_ASV7573	Cultivar	Plantain	-4.09921	0.755193	39	9	2.42723e-05	0.0431362	Grand-Naine-5/37	Bacteria	Bacteroidota	Bacteroidia	Sphingobacteriales	NS11-12 marine group	NA	NA
b_ASV1391	Cultivar	Plantain	5.077	0.870341	39	16	2.86302e-05	0.0471581	Grand-Naine-5/37	Bacteria	Proteobacteria	Gammaproteobacteria	Burkholderiales	Chromobacteriaceae	Paludibacterium	NA
b_ASV3773	Cultivar	Aacv-Rose	1.83621	0.362101	39	10	3.10198e-05	0.0471581	Grand-Naine-5/37	Bacteria	Myxococcota	Polyangia	Haliangiales	Haliangiaceae	Haliangium	NA
b_ASV7478	Cultivar	Pissang-Awak	-2.56444	0.481899	39	20	3.19986e-05	0.0471581	Grand-Naine-5/37	Bacteria	Acidobacteriota	Thermoanaerobaculia	Thermoanaerobaculales	Thermoanaerobaculaceae	Subgroup 10	NA
b_ASV8323	Cultivar	Prata-Ana	3.34528	0.655254	39	4	2.99663e-05	0.0471581	Grand-Naine-5/37	Bacteria	Bacteroidota	Bacteroidia	Cytophagales	Microscillaceae	NA	NA
b_ASV8996	Cultivar	Bluggoe	-1.94268	0.383079	39	7	3.1002e-05	0.0471581	Grand-Naine-5/37	Bacteria	Chloroflexi	Anaerolineae	Anaerolineales	Anaerolineaceae	NA	NA
b_ASV9502	Cultivar	Natan	-3.50416	0.671609	39	5	3.19163e-05	0.0471581	Grand-Naine-5/37	Bacteria	Bacteroidota	Bacteroidia	Chitinophagales	Chitinophagaceae	Lacibacter	NA
b_ASV9637	Cultivar	Balbisiana	-3.39586	0.646087	39	4	2.89043e-05	0.0471581	Grand-Naine-5/37	Bacteria	Myxococcota	Polyangia	Haliangiales	Haliangiaceae	Haliangium	NA
b_ASV3552	Cultivar	M.Malaccensis	-2.13781	0.380098	39	36	3.40654e-05	0.0490088	Grand-Naine-5/37	Bacteria	Planctomycetota	Phycisphaerae	Phycisphaerales	Phycisphaeraceae	NA	NA
b_ASV7468	Cultivar	Prata-Ana	3.50335	0.301625	39	15	1.44062e-11	8.70483e-07	Aacv-Rose	Bacteria	Acidobacteriota	Thermoanaerobaculia	Thermoanaerobaculales	Thermoanaerobaculaceae	Subgroup 10	NA
b_ASV9102	Cultivar	Pissang-Awak	1.95679	0.240222	39	5	1.688e-08	0.000509979	Aacv-Rose	Bacteria	Chloroflexi	Anaerolineae	SBR1031	A4b	NA	NA
b_ASV9102	Cultivar	Prata-Ana	2.67545	0.339725	39	5	3.12503e-08	0.000629422	Aacv-Rose	Bacteria	Chloroflexi	Anaerolineae	SBR1031	A4b	NA	NA
b_ASV7478	Cultivar	Calcutta4	3.38657	0.395326	39	20	5.25478e-08	0.000793787	Aacv-Rose	Bacteria	Acidobacteriota	Thermoanaerobaculia	Thermoanaerobaculales	Thermoanaerobaculaceae	Subgroup 10	NA
b_ASV2713	Cultivar	M.Malaccensis	3.66245	0.497173	39	15	1.02198e-07	0.00123504	Aacv-Rose	Bacteria	Verrucomicrobiota	Verrucomicrobiae	Verrucomicrobiales	Rubritaleaceae	Luteolibacter	NA
b_ASV594	Cultivar	Plantain	1.92505	0.265719	39	3	1.36407e-07	0.00137371	Aacv-Rose	Bacteria	Gemmatimonadota	Gemmatimonadetes	Gemmatimonadales	Gemmatimonadaceae	NA	NA
b_ASV7478	Cultivar	Lakatan	3.6089	0.470776	39	20	2.43884e-07	0.00187587	Aacv-Rose	Bacteria	Acidobacteriota	Thermoanaerobaculia	Thermoanaerobaculales	Thermoanaerobaculaceae	Subgroup 10	NA
b_ASV9842	Cultivar	Calcutta4	2.02913	0.290112	39	4	2.4836e-07	0.00187587	Aacv-Rose	Bacteria	Planctomycetota	Planctomycetes	Gemmatales	Gemmataceae	NA	NA
b_ASV7478	Cultivar	Blue-banana	3.55627	0.470776	39	20	3.03768e-07	0.00203943	Aacv-Rose	Bacteria	Acidobacteriota	Thermoanaerobaculia	Thermoanaerobaculales	Thermoanaerobaculaceae	Subgroup 10	NA
b_ASV7478	Cultivar	Grand-Naine-5/37	3.4019	0.470776	39	20	5.84123e-07	0.0035295	Aacv-Rose	Bacteria	Acidobacteriota	Thermoanaerobaculia	Thermoanaerobaculales	Thermoanaerobaculaceae	Subgroup 10	NA
b_ASV7064	Cultivar	Hom-Thong-Mokho	2.60261	0.399922	39	4	8.13292e-07	0.00409519	Aacv-Rose	Bacteria	Myxococcota	Myxococcia	Myxococcales	Myxococcaceae	NA	NA
b_ASV9681	Cultivar	Prata-Ana	3.4062	0.518201	39	2	7.57311e-07	0.00409519	Aacv-Rose	Bacteria	Myxococcota	Polyangia	Polyangiales	BIrii41	NA	NA
b_ASV3531	Cultivar	Balbisiana	2.9441	0.465602	39	15	1.31598e-06	0.00611666	Aacv-Rose	Bacteria	Proteobacteria	Gammaproteobacteria	Acidiferrobacterales	Acidiferrobacteraceae	Sulfurifustis	NA
b_ASV5453	Cultivar	Balbisiana	1.75032	0.273597	39	7	1.55707e-06	0.00672033	Aacv-Rose	Bacteria	Chloroflexi	Chloroflexia	Chloroflexales	Chloroflexaceae	Chloronema	NA
b_ASV3788	Cultivar	Blue-banana	2.867	0.467895	39	29	2.09456e-06	0.00843744	Aacv-Rose	Bacteria	Proteobacteria	Gammaproteobacteria	Burkholderiales	Methylophilaceae	Methylophilus	NA
b_ASV3201	Cultivar	Hom-Thong-Mokho	2.5221	0.433816	39	5	4.62053e-06	0.015661	Aacv-Rose	Bacteria	Proteobacteria	Gammaproteobacteria	Burkholderiales	Rhodocyclaceae	NA	NA
b_ASV4873	Cultivar	Prata-Ana	2.92999	0.501664	39	5	4.91572e-06	0.015661	Aacv-Rose	Bacteria	Verrucomicrobiota	Verrucomicrobiae	Pedosphaerales	Pedosphaeraceae	NA	NA
b_ASV8968	Cultivar	Bluggoe	-2.00744	0.347879	39	7	5.15648e-06	0.015661	Aacv-Rose	Bacteria	Firmicutes	Bacilli	Alicyclobacillales	Alicyclobacillaceae	Tumebacillus	NA
b_ASV8968	Cultivar	M.Malaccensis	-2.00672	0.347879	39	7	5.18371e-06	0.015661	Aacv-Rose	Bacteria	Firmicutes	Bacilli	Alicyclobacillales	Alicyclobacillaceae	Tumebacillus	NA
b_ASV9557	Cultivar	Apple-banana	2.36351	0.407937	39	3	4.86031e-06	0.015661	Aacv-Rose	Bacteria	Proteobacteria	Gammaproteobacteria	Steroidobacterales	Steroidobacteraceae	NA	NA
b_ASV5283	Cultivar	Apple-banana	2.39804	0.425576	39	8	7.28481e-06	0.0209608	Aacv-Rose	Bacteria	Proteobacteria	Alphaproteobacteria	Caulobacterales	Caulobacteraceae	Brevundimonas	NA
b_ASV1391	Cultivar	Plantain	4.49943	0.817237	39	16	1.32322e-05	0.0278897	Aacv-Rose	Bacteria	Proteobacteria	Gammaproteobacteria	Burkholderiales	Chromobacteriaceae	Paludibacterium	NA
b_ASV1547	Cultivar	Blue-banana	3.50912	0.651958	39	23	1.39003e-05	0.0278897	Aacv-Rose	Bacteria	Bacteroidota	Bacteroidia	Cytophagales	Microscillaceae	Ohtaekwangia	NA
b_ASV2713	Cultivar	Hom-Thong-Mokho	3.18578	0.594236	39	15	1.46825e-05	0.0278897	Aacv-Rose	Bacteria	Verrucomicrobiota	Verrucomicrobiae	Verrucomicrobiales	Rubritaleaceae	Luteolibacter	NA
b_ASV3552	Cultivar	M.Malaccensis	-1.63866	0.302681	39	36	1.34228e-05	0.0278897	Aacv-Rose	Bacteria	Planctomycetota	Phycisphaerae	Phycisphaerales	Phycisphaeraceae	NA	NA
b_ASV4992	Cultivar	Lakatan	4.97832	0.871385	39	11	1.19815e-05	0.0278897	Aacv-Rose	Bacteria	Bacteroidota	Bacteroidia	Cytophagales	Microscillaceae	NA	NA
b_ASV6160	Cultivar	Bluggoe	-2.34602	0.436784	39	14	1.43107e-05	0.0278897	Aacv-Rose	Bacteria	Planctomycetota	Phycisphaerae	Tepidisphaerales	WD2101 soil group	NA	NA
b_ASV6160	Cultivar	M.Malaccensis	-2.34433	0.436784	39	14	1.44537e-05	0.0278897	Aacv-Rose	Bacteria	Planctomycetota	Phycisphaerae	Tepidisphaerales	WD2101 soil group	NA	NA
b_ASV7560	Cultivar	Prata-Ana	2.89366	0.531338	39	7	1.18083e-05	0.0278897	Aacv-Rose	Bacteria	Fibrobacterota	Fibrobacteria	Fibrobacterales	Fibrobacteraceae	NA	NA
b_ASV7871	Cultivar	Prata-Ana	2.93875	0.539634	39	7	1.52317e-05	0.0278897	Aacv-Rose	Bacteria	Proteobacteria	Alphaproteobacteria	Rickettsiales	SM2D12	NA	NA
b_ASV8968	Cultivar	Calcutta4	-2.02242	0.371898	39	7	1.20498e-05	0.0278897	Aacv-Rose	Bacteria	Firmicutes	Bacilli	Alicyclobacillales	Alicyclobacillaceae	Tumebacillus	NA
b_ASV9438	Cultivar	Bluggoe	-1.89333	0.35348	39	4	1.48679e-05	0.0278897	Aacv-Rose	Bacteria	Proteobacteria	Alphaproteobacteria	Sphingomonadales	Sphingomonadaceae	Ellin6055	NA
b_ASV9438	Cultivar	M.Malaccensis	-1.89261	0.35348	39	4	1.49461e-05	0.0278897	Aacv-Rose	Bacteria	Proteobacteria	Alphaproteobacteria	Sphingomonadales	Sphingomonadaceae	Ellin6055	NA
b_ASV3773	Cultivar	Plantain	-1.92156	0.362101	39	10	1.68896e-05	0.0289449	Aacv-Rose	Bacteria	Myxococcota	Polyangia	Haliangiales	Haliangiaceae	Haliangium	NA
b_ASV8968	Cultivar	Grand-Naine-5/37	-1.97054	0.371898	39	7	1.72451e-05	0.0289449	Aacv-Rose	Bacteria	Firmicutes	Bacilli	Alicyclobacillales	Alicyclobacillaceae	Tumebacillus	NA
b_ASV10755	Cultivar	Pissang-Awak	2.25538	0.424586	39	5	1.66626e-05	0.0289449	Aacv-Rose	Bacteria	Bacteroidota	Bacteroidia	Chitinophagales	Chitinophagaceae	NA	NA
b_ASV8323	Cultivar	Prata-Ana	3.29847	0.616392	39	4	1.78287e-05	0.0291158	Aacv-Rose	Bacteria	Bacteroidota	Bacteroidia	Cytophagales	Microscillaceae	NA	NA
b_ASV1267	Cultivar	M.Malaccensis	-3.0236	0.565332	39	24	1.90942e-05	0.0303618	Aacv-Rose	Bacteria	Gemmatimonadota	Gemmatimonadetes	Gemmatimonadales	Gemmatimonadaceae	NA	NA
b_ASV9502	Cultivar	Calcutta4	3.15673	0.581561	39	5	2.04256e-05	0.0316461	Aacv-Rose	Bacteria	Bacteroidota	Bacteroidia	Chitinophagales	Chitinophagaceae	Lacibacter	NA
b_ASV3773	Cultivar	Calcutta4	-1.8881	0.362101	39	10	2.14288e-05	0.0323704	Aacv-Rose	Bacteria	Myxococcota	Polyangia	Haliangiales	Haliangiaceae	Haliangium	NA
b_ASV8302	Cultivar	Hom-Thong-Mokho	2.2249	0.430343	39	7	2.40174e-05	0.03376	Aacv-Rose	Bacteria	Myxococcota	Polyangia	Nannocystales	Nannocystaceae	NA	NA
b_ASV8588	Cultivar	Bluggoe	1.82535	0.34693	39	4	2.35586e-05	0.03376	Aacv-Rose	Bacteria	Proteobacteria	Alphaproteobacteria	Rhizobiales	Xanthobacteraceae	NA	NA
b_ASV10037	Cultivar	Natan	2.07817	0.401971	39	7	2.40249e-05	0.03376	Aacv-Rose	Bacteria	Planctomycetota	Phycisphaerae	Phycisphaerales	Phycisphaeraceae	NA	NA
b_ASV222	Cultivar	Blue-banana	4.70718	0.916325	39	30	2.61556e-05	0.0350761	Aacv-Rose	Bacteria	Myxococcota	Polyangia	Polyangiales	BIrii41	NA	NA
b_ASV6238	Cultivar	Apple-banana	2.01116	0.373762	39	1	2.6703e-05	0.0350761	Aacv-Rose	Bacteria	Actinobacteriota	Thermoleophilia	Solirubrobacterales	67-14	NA	NA
b_ASV9438	Cultivar	Plantain	-1.94177	0.377887	39	4	2.6056e-05	0.0350761	Aacv-Rose	Bacteria	Proteobacteria	Alphaproteobacteria	Sphingomonadales	Sphingomonadaceae	Ellin6055	NA
b_ASV3773	Cultivar	Grand-Naine-5/37	-1.83621	0.362101	39	10	3.10198e-05	0.0353422	Aacv-Rose	Bacteria	Myxococcota	Polyangia	Haliangiales	Haliangiaceae	Haliangium	NA
b_ASV3773	Cultivar	M.Malaccensis	-1.72545	0.338715	39	10	2.92223e-05	0.0353422	Aacv-Rose	Bacteria	Myxococcota	Polyangia	Haliangiales	Haliangiaceae	Haliangium	NA
b_ASV5283	Cultivar	Plantain	1.93179	0.380647	39	8	3.06987e-05	0.0353422	Aacv-Rose	Bacteria	Proteobacteria	Alphaproteobacteria	Caulobacterales	Caulobacteraceae	Brevundimonas	NA
b_ASV6160	Cultivar	Calcutta4	-2.35945	0.466942	39	14	3.24976e-05	0.0353422	Aacv-Rose	Bacteria	Planctomycetota	Phycisphaerae	Tepidisphaerales	WD2101 soil group	NA	NA
b_ASV8042	Cultivar	Natan	2.71198	0.533205	39	10	2.98251e-05	0.0353422	Aacv-Rose	Bacteria	Bacteroidota	Bacteroidia	Chitinophagales	Chitinophagaceae	Terrimonas	NA
b_ASV8968	Cultivar	Apple-banana	-2.11172	0.415795	39	7	3.04039e-05	0.0353422	Aacv-Rose	Bacteria	Firmicutes	Bacilli	Alicyclobacillales	Alicyclobacillaceae	Tumebacillus	NA
b_ASV8968	Cultivar	Natan	-2.11758	0.415795	39	7	2.9317e-05	0.0353422	Aacv-Rose	Bacteria	Firmicutes	Bacilli	Alicyclobacillales	Alicyclobacillaceae	Tumebacillus	NA
b_ASV9438	Cultivar	Calcutta4	-1.90831	0.377887	39	4	3.27546e-05	0.0353422	Aacv-Rose	Bacteria	Proteobacteria	Alphaproteobacteria	Sphingomonadales	Sphingomonadaceae	Ellin6055	NA
b_ASV9502	Cultivar	Lakatan	3.54565	0.686058	39	5	3.25379e-05	0.0353422	Aacv-Rose	Bacteria	Bacteroidota	Bacteroidia	Chitinophagales	Chitinophagaceae	Lacibacter	NA
b_ASV10304	Cultivar	Prata-Ana	2.61849	0.502966	39	6	2.85888e-05	0.0353422	Aacv-Rose	Bacteria	Proteobacteria	Alphaproteobacteria	Rhizobiales	KF-JG30-B3	NA	NA
b_ASV8968	Cultivar	Hom-Thong-Mokho	-2.09413	0.415795	39	7	3.39189e-05	0.0359564	Aacv-Rose	Bacteria	Firmicutes	Bacilli	Alicyclobacillales	Alicyclobacillaceae	Tumebacillus	NA
b_ASV3773	Cultivar	Lakatan	-1.8197	0.362101	39	10	3.49008e-05	0.0363594	Aacv-Rose	Bacteria	Myxococcota	Polyangia	Haliangiales	Haliangiaceae	Haliangium	NA
b_ASV9438	Cultivar	Balbisiana	-1.88938	0.377887	39	4	3.72846e-05	0.0375481	Aacv-Rose	Bacteria	Proteobacteria	Alphaproteobacteria	Sphingomonadales	Sphingomonadaceae	Ellin6055	NA
b_ASV9637	Cultivar	Calcutta4	2.97737	0.569744	39	4	3.70301e-05	0.0375481	Aacv-Rose	Bacteria	Myxococcota	Polyangia	Haliangiales	Haliangiaceae	Haliangium	NA
b_ASV798	Cultivar	Bluggoe	-4.19917	0.850664	39	25	4.3946e-05	0.0416729	Aacv-Rose	Bacteria	Verrucomicrobiota	Chlamydiae	Chlamydiales	cvE6	NA	NA
b_ASV1267	Cultivar	Bluggoe	-2.75785	0.551005	39	24	4.22149e-05	0.0416729	Aacv-Rose	Bacteria	Gemmatimonadota	Gemmatimonadetes	Gemmatimonadales	Gemmatimonadaceae	NA	NA
b_ASV5752	Cultivar	Bluggoe	-1.98895	0.403057	39	16	4.41392e-05	0.0416729	Aacv-Rose	Bacteria	Planctomycetota	Phycisphaerae	Phycisphaerales	Phycisphaeraceae	SM1A02	NA
b_ASV7122	Cultivar	Plantain	2.19294	0.443434	39	10	4.29338e-05	0.0416729	Aacv-Rose	Bacteria	Proteobacteria	Alphaproteobacteria	Sphingomonadales	Sphingomonadaceae	Sphingomonas	NA
b_ASV8968	Cultivar	Pissang-Awak	-1.8287	0.371898	39	7	4.61796e-05	0.0427793	Aacv-Rose	Bacteria	Firmicutes	Bacilli	Alicyclobacillales	Alicyclobacillaceae	Tumebacillus	NA
b_ASV9438	Cultivar	Grand-Naine-5/37	-1.85643	0.377887	39	4	4.6727e-05	0.0427793	Aacv-Rose	Bacteria	Proteobacteria	Alphaproteobacteria	Sphingomonadales	Sphingomonadaceae	Ellin6055	NA
b_ASV3773	Cultivar	Natan	-1.98326	0.404842	39	10	4.84285e-05	0.0436753	Aacv-Rose	Bacteria	Myxococcota	Polyangia	Haliangiales	Haliangiaceae	Haliangium	NA
b_ASV5489	Cultivar	M.Malaccensis	-1.66548	0.33883	39	12	5.08089e-05	0.0438582	Aacv-Rose	Bacteria	Myxococcota	Polyangia	Haliangiales	Haliangiaceae	Haliangium	NA
b_ASV6123	Cultivar	Lakatan	1.66512	0.341156	39	11	5.07454e-05	0.0438582	Aacv-Rose	Bacteria	Gemmatimonadota	Gemmatimonadetes	Gemmatimonadales	Gemmatimonadaceae	NA	NA
b_ASV8968	Cultivar	Blue-banana	-1.81616	0.371898	39	7	5.03938e-05	0.0438582	Aacv-Rose	Bacteria	Firmicutes	Bacilli	Alicyclobacillales	Alicyclobacillaceae	Tumebacillus	NA
b_ASV9438	Cultivar	Lakatan	-1.83992	0.377887	39	4	5.2326e-05	0.0445317	Aacv-Rose	Bacteria	Proteobacteria	Alphaproteobacteria	Sphingomonadales	Sphingomonadaceae	Ellin6055	NA
b_ASV212	Cultivar	Pissang-Awak	4.13813	0.856998	39	29	5.80897e-05	0.0480961	Aacv-Rose	Bacteria	Proteobacteria	Alphaproteobacteria	Micropepsales	Micropepsaceae	NA	NA
b_ASV1967	Cultivar	Bluggoe	-2.97306	0.615729	39	24	5.81063e-05	0.0480961	Aacv-Rose	Bacteria	Myxococcota	Polyangia	Haliangiales	Haliangiaceae	Haliangium	NA
b_ASV11360	Cultivar	Prata-Ana	2.64951	0.549326	39	5	5.89127e-05	0.0481046	Aacv-Rose	Bacteria	Bacteroidota	Bacteroidia	Flavobacteriales	Cryomorphaceae	Vicingus	NA
b_ASV7468	Cultivar	Prata-Ana	3.29851	0.301625	39	15	5.11685e-11	3.0918e-06	Blue-banana	Bacteria	Acidobacteriota	Thermoanaerobaculia	Thermoanaerobaculales	Thermoanaerobaculaceae	Subgroup 10	NA
b_ASV594	Cultivar	Plantain	2.0613	0.265719	39	3	4.09972e-08	0.000693828	Blue-banana	Bacteria	Gemmatimonadota	Gemmatimonadetes	Gemmatimonadales	Gemmatimonadaceae	NA	NA
b_ASV4156	Cultivar	Bluggoe	-3.17276	0.416792	39	11	5.74133e-08	0.000693828	Blue-banana	Bacteria	Bacteroidota	Bacteroidia	Sphingobacteriales	NS11-12 marine group	NA	NA
b_ASV7478	Cultivar	Natan	-3.94839	0.457936	39	20	4.48308e-08	0.000693828	Blue-banana	Bacteria	Acidobacteriota	Thermoanaerobaculia	Thermoanaerobaculales	Thermoanaerobaculaceae	Subgroup 10	NA
b_ASV7478	Cultivar	Plantain	-3.60608	0.420334	39	20	5.238e-08	0.000693828	Blue-banana	Bacteria	Acidobacteriota	Thermoanaerobaculia	Thermoanaerobaculales	Thermoanaerobaculaceae	Subgroup 10	NA
b_ASV2713	Cultivar	M.Malaccensis	3.57801	0.497173	39	15	1.52914e-07	0.000726707	Blue-banana	Bacteria	Verrucomicrobiota	Verrucomicrobiae	Verrucomicrobiales	Rubritaleaceae	Luteolibacter	NA
b_ASV4156	Cultivar	Plantain	-3.22045	0.445569	39	11	1.42026e-07	0.000726707	Blue-banana	Bacteria	Bacteroidota	Bacteroidia	Sphingobacteriales	NS11-12 marine group	NA	NA
b_ASV7478	Cultivar	Apple-banana	-3.62528	0.452848	39	20	1.43151e-07	0.000726707	Blue-banana	Bacteria	Acidobacteriota	Thermoanaerobaculia	Thermoanaerobaculales	Thermoanaerobaculaceae	Subgroup 10	NA
b_ASV7478	Cultivar	Bluggoe	-3.54976	0.438433	39	20	1.03905e-07	0.000726707	Blue-banana	Bacteria	Acidobacteriota	Thermoanaerobaculia	Thermoanaerobaculales	Thermoanaerobaculaceae	Subgroup 10	NA
b_ASV7478	Cultivar	Hom-Thong-Mokho	-3.49992	0.436942	39	20	1.56348e-07	0.000726707	Blue-banana	Bacteria	Acidobacteriota	Thermoanaerobaculia	Thermoanaerobaculales	Thermoanaerobaculaceae	Subgroup 10	NA
b_ASV9102	Cultivar	Pissang-Awak	1.75195	0.240222	39	5	1.21605e-07	0.000726707	Blue-banana	Bacteria	Chloroflexi	Anaerolineae	SBR1031	A4b	NA	NA
b_ASV9102	Cultivar	Prata-Ana	2.47061	0.339725	39	5	1.2772e-07	0.000726707	Blue-banana	Bacteria	Chloroflexi	Anaerolineae	SBR1031	A4b	NA	NA
b_ASV9842	Cultivar	Calcutta4	2.13821	0.290112	39	4	1.01292e-07	0.000726707	Blue-banana	Bacteria	Planctomycetota	Planctomycetes	Gemmatales	Gemmataceae	NA	NA
b_ASV4156	Cultivar	M.Malaccensis	-2.97343	0.416792	39	11	1.77571e-07	0.000766398	Blue-banana	Bacteria	Bacteroidota	Bacteroidia	Sphingobacteriales	NS11-12 marine group	NA	NA
b_ASV7478	Cultivar	Balbisiana	-3.49302	0.452191	39	20	2.08522e-07	0.000839984	Blue-banana	Bacteria	Acidobacteriota	Thermoanaerobaculia	Thermoanaerobaculales	Thermoanaerobaculaceae	Subgroup 10	NA
b_ASV4156	Cultivar	Lakatan	-3.11783	0.445569	39	11	2.46511e-07	0.000930947	Blue-banana	Bacteria	Bacteroidota	Bacteroidia	Sphingobacteriales	NS11-12 marine group	NA	NA
b_ASV7478	Cultivar	M.Malaccensis	-3.44326	0.455647	39	20	2.80216e-07	0.000995986	Blue-banana	Bacteria	Acidobacteriota	Thermoanaerobaculia	Thermoanaerobaculales	Thermoanaerobaculaceae	Subgroup 10	NA
b_ASV7478	Cultivar	Aacv-Rose	-3.55627	0.470776	39	20	3.03768e-07	0.00101971	Blue-banana	Bacteria	Acidobacteriota	Thermoanaerobaculia	Thermoanaerobaculales	Thermoanaerobaculaceae	Subgroup 10	NA
b_ASV7478	Cultivar	Prata-Ana	-3.57199	0.483354	39	20	5.61088e-07	0.00178438	Blue-banana	Bacteria	Acidobacteriota	Thermoanaerobaculia	Thermoanaerobaculales	Thermoanaerobaculaceae	Subgroup 10	NA
b_ASV3788	Cultivar	Bluggoe	-2.85443	0.437676	39	29	7.85693e-07	0.00193362	Blue-banana	Bacteria	Proteobacteria	Gammaproteobacteria	Burkholderiales	Methylophilaceae	Methylophilus	NA
b_ASV3788	Cultivar	M.Malaccensis	-2.85274	0.437676	39	29	7.93205e-07	0.00193362	Blue-banana	Bacteria	Proteobacteria	Gammaproteobacteria	Burkholderiales	Methylophilaceae	Methylophilus	NA
b_ASV4156	Cultivar	Apple-banana	-3.27785	0.498162	39	11	6.8096e-07	0.00193362	Blue-banana	Bacteria	Bacteroidota	Bacteroidia	Sphingobacteriales	NS11-12 marine group	NA	NA
b_ASV4156	Cultivar	Balbisiana	-2.9117	0.445569	39	11	7.60901e-07	0.00193362	Blue-banana	Bacteria	Bacteroidota	Bacteroidia	Sphingobacteriales	NS11-12 marine group	NA	NA
b_ASV4156	Cultivar	Grand-Naine-5/37	-2.90264	0.445569	39	11	8.00024e-07	0.00193362	Blue-banana	Bacteria	Bacteroidota	Bacteroidia	Sphingobacteriales	NS11-12 marine group	NA	NA
b_ASV4156	Cultivar	Hom-Thong-Mokho	-3.25857	0.498162	39	11	7.4899e-07	0.00193362	Blue-banana	Bacteria	Bacteroidota	Bacteroidia	Sphingobacteriales	NS11-12 marine group	NA	NA
b_ASV4156	Cultivar	Pissang-Awak	-2.88606	0.445569	39	11	8.76957e-07	0.00203805	Blue-banana	Bacteria	Bacteroidota	Bacteroidia	Sphingobacteriales	NS11-12 marine group	NA	NA
b_ASV3552	Cultivar	Grand-Naine-5/37	1.9372	0.283011	39	36	1.14132e-06	0.00255418	Blue-banana	Bacteria	Planctomycetota	Phycisphaerae	Phycisphaerales	Phycisphaeraceae	NA	NA
b_ASV4156	Cultivar	Calcutta4	-2.78217	0.445569	39	11	1.56451e-06	0.00337621	Blue-banana	Bacteria	Bacteroidota	Bacteroidia	Sphingobacteriales	NS11-12 marine group	NA	NA
b_ASV3788	Cultivar	Plantain	-2.90212	0.467895	39	29	1.73575e-06	0.00361659	Blue-banana	Bacteria	Proteobacteria	Gammaproteobacteria	Burkholderiales	Methylophilaceae	Methylophilus	NA
b_ASV3788	Cultivar	Aacv-Rose	-2.867	0.467895	39	29	2.09456e-06	0.00408263	Blue-banana	Bacteria	Proteobacteria	Gammaproteobacteria	Burkholderiales	Methylophilaceae	Methylophilus	NA
b_ASV3788	Cultivar	Calcutta4	-2.86786	0.467895	39	29	2.08489e-06	0.00408263	Blue-banana	Bacteria	Proteobacteria	Gammaproteobacteria	Burkholderiales	Methylophilaceae	Methylophilus	NA
b_ASV3788	Cultivar	Balbisiana	-2.84903	0.467895	39	29	2.30637e-06	0.00435501	Blue-banana	Bacteria	Proteobacteria	Gammaproteobacteria	Burkholderiales	Methylophilaceae	Methylophilus	NA
b_ASV3788	Cultivar	Grand-Naine-5/37	-2.816	0.467895	39	29	2.75433e-06	0.00504326	Blue-banana	Bacteria	Proteobacteria	Gammaproteobacteria	Burkholderiales	Methylophilaceae	Methylophilus	NA
b_ASV7064	Cultivar	Hom-Thong-Mokho	2.39777	0.399922	39	4	2.91757e-06	0.00518503	Blue-banana	Bacteria	Myxococcota	Myxococcia	Myxococcales	Myxococcaceae	NA	NA
b_ASV3788	Cultivar	Lakatan	-2.7995	0.467895	39	29	3.01037e-06	0.00519709	Blue-banana	Bacteria	Proteobacteria	Gammaproteobacteria	Burkholderiales	Methylophilaceae	Methylophilus	NA
b_ASV1547	Cultivar	Balbisiana	-3.88829	0.651958	39	23	3.15935e-06	0.00530279	Blue-banana	Bacteria	Bacteroidota	Bacteroidia	Cytophagales	Microscillaceae	Ohtaekwangia	NA
b_ASV1547	Cultivar	Hom-Thong-Mokho	-4.2957	0.728911	39	23	3.77724e-06	0.00616855	Blue-banana	Bacteria	Bacteroidota	Bacteroidia	Cytophagales	Microscillaceae	Ohtaekwangia	NA
b_ASV1547	Cultivar	Calcutta4	-3.82976	0.651958	39	23	3.96386e-06	0.00630296	Blue-banana	Bacteria	Bacteroidota	Bacteroidia	Cytophagales	Microscillaceae	Ohtaekwangia	NA
b_ASV1547	Cultivar	Lakatan	-3.80026	0.651958	39	23	4.44525e-06	0.00688718	Blue-banana	Bacteria	Bacteroidota	Bacteroidia	Cytophagales	Microscillaceae	Ohtaekwangia	NA
b_ASV5447	Cultivar	Bluggoe	-3.97507	0.687316	39	12	4.98972e-06	0.00739967	Blue-banana	Bacteria	Bacteroidota	Bacteroidia	Chitinophagales	Chitinophagaceae	Niastella	NA
b_ASV5447	Cultivar	M.Malaccensis	-3.97338	0.687316	39	12	5.02096e-06	0.00739967	Blue-banana	Bacteria	Bacteroidota	Bacteroidia	Chitinophagales	Chitinophagaceae	Niastella	NA
b_ASV3788	Cultivar	Apple-banana	-2.95952	0.523123	39	29	6.87661e-06	0.00944346	Blue-banana	Bacteria	Proteobacteria	Gammaproteobacteria	Burkholderiales	Methylophilaceae	Methylophilus	NA
b_ASV3788	Cultivar	Natan	-2.96487	0.523123	39	29	6.69959e-06	0.00944346	Blue-banana	Bacteria	Proteobacteria	Gammaproteobacteria	Burkholderiales	Methylophilaceae	Methylophilus	NA
b_ASV5712	Cultivar	Grand-Naine-5/37	-3.59603	0.591221	39	12	6.75538e-06	0.00944346	Blue-banana	Bacteria	Verrucomicrobiota	Verrucomicrobiae	Pedosphaerales	Pedosphaeraceae	SCGC AAA164-E04	NA
b_ASV5712	Cultivar	Lakatan	-3.57952	0.591221	39	12	7.17332e-06	0.00953715	Blue-banana	Bacteria	Verrucomicrobiota	Verrucomicrobiae	Pedosphaerales	Pedosphaeraceae	SCGC AAA164-E04	NA
b_ASV9681	Cultivar	Prata-Ana	3.10798	0.528295	39	2	7.26051e-06	0.00953715	Blue-banana	Bacteria	Myxococcota	Polyangia	Polyangiales	BIrii41	NA	NA
b_ASV3788	Cultivar	Hom-Thong-Mokho	-2.94024	0.523123	39	29	7.55444e-06	0.00971211	Blue-banana	Bacteria	Proteobacteria	Gammaproteobacteria	Burkholderiales	Methylophilaceae	Methylophilus	NA
b_ASV4277	Cultivar	Prata-Ana	3.81834	0.688687	39	9	9.17763e-06	0.0115531	Blue-banana	Bacteria	Bacteroidota	Bacteroidia	Chitinophagales	Chitinophagaceae	Terrimonas	NA
b_ASV1547	Cultivar	Natan	-4.01629	0.728911	39	23	1.00221e-05	0.0123586	Blue-banana	Bacteria	Bacteroidota	Bacteroidia	Cytophagales	Microscillaceae	Ohtaekwangia	NA
b_ASV1547	Cultivar	Grand-Naine-5/37	-3.58065	0.651958	39	23	1.04906e-05	0.0125023	Blue-banana	Bacteria	Bacteroidota	Bacteroidia	Cytophagales	Microscillaceae	Ohtaekwangia	NA
b_ASV1547	Cultivar	Plantain	-3.57159	0.651958	39	23	1.08706e-05	0.0125023	Blue-banana	Bacteria	Bacteroidota	Bacteroidia	Cytophagales	Microscillaceae	Ohtaekwangia	NA
b_ASV5447	Cultivar	Plantain	-4.02276	0.734771	39	12	1.09662e-05	0.0125023	Blue-banana	Bacteria	Bacteroidota	Bacteroidia	Chitinophagales	Chitinophagaceae	Niastella	NA
b_ASV5712	Cultivar	Calcutta4	-3.33066	0.598369	39	12	1.08494e-05	0.0125023	Blue-banana	Bacteria	Verrucomicrobiota	Verrucomicrobiae	Pedosphaerales	Pedosphaeraceae	SCGC AAA164-E04	NA
b_ASV3531	Cultivar	Balbisiana	3.25787	0.53034	39	15	1.17718e-05	0.0131722	Blue-banana	Bacteria	Proteobacteria	Gammaproteobacteria	Acidiferrobacterales	Acidiferrobacteraceae	Sulfurifustis	NA
b_ASV5447	Cultivar	Balbisiana	-3.96967	0.734771	39	12	1.31991e-05	0.0145008	Blue-banana	Bacteria	Bacteroidota	Bacteroidia	Chitinophagales	Chitinophagaceae	Niastella	NA
b_ASV1547	Cultivar	Aacv-Rose	-3.50912	0.651958	39	23	1.39003e-05	0.0149984	Blue-banana	Bacteria	Bacteroidota	Bacteroidia	Cytophagales	Microscillaceae	Ohtaekwangia	NA
b_ASV10595	Cultivar	Lakatan	-1.81905	0.318606	39	8	1.49944e-05	0.0158951	Blue-banana	Bacteria	Verrucomicrobiota	Verrucomicrobiae	Pedosphaerales	Pedosphaeraceae	NA	NA
b_ASV7478	Cultivar	Pissang-Awak	-2.71882	0.481899	39	20	1.54834e-05	0.0161305	Blue-banana	Bacteria	Acidobacteriota	Thermoanaerobaculia	Thermoanaerobaculales	Thermoanaerobaculaceae	Subgroup 10	NA
b_ASV9637	Cultivar	Balbisiana	-3.55024	0.646087	39	4	1.63451e-05	0.0167396	Blue-banana	Bacteria	Myxococcota	Polyangia	Haliangiales	Haliangiaceae	Haliangium	NA
b_ASV10037	Cultivar	Natan	2.10586	0.401971	39	7	2.01142e-05	0.0202563	Blue-banana	Bacteria	Planctomycetota	Phycisphaerae	Phycisphaerales	Phycisphaeraceae	NA	NA
b_ASV2713	Cultivar	Hom-Thong-Mokho	3.10134	0.594236	39	15	2.11667e-05	0.0209412	Blue-banana	Bacteria	Verrucomicrobiota	Verrucomicrobiae	Verrucomicrobiales	Rubritaleaceae	Luteolibacter	NA
b_ASV7122	Cultivar	Plantain	2.31172	0.443434	39	10	2.14874e-05	0.0209412	Blue-banana	Bacteria	Proteobacteria	Alphaproteobacteria	Sphingomonadales	Sphingomonadaceae	Sphingomonas	NA
b_ASV690	Cultivar	Balbisiana	2.26182	0.435076	39	19	2.23074e-05	0.0213953	Blue-banana	Bacteria	Bacteroidota	Bacteroidia	Chitinophagales	Chitinophagaceae	Niastella	NA
b_ASV8759	Cultivar	Prata-Ana	3.26663	0.623417	39	5	2.47333e-05	0.0233513	Blue-banana	Bacteria	Dependentiae	Babeliae	Babeliales	UBA12409	NA	NA
b_ASV222	Cultivar	Aacv-Rose	-4.70718	0.916325	39	30	2.61556e-05	0.0243142	Blue-banana	Bacteria	Myxococcota	Polyangia	Polyangiales	BIrii41	NA	NA
b_ASV4873	Cultivar	Prata-Ana	2.71254	0.531383	39	5	3.00863e-05	0.0275445	Blue-banana	Bacteria	Verrucomicrobiota	Verrucomicrobiae	Pedosphaerales	Pedosphaeraceae	NA	NA
b_ASV4156	Cultivar	Prata-Ana	-3.18618	0.63013	39	11	3.22141e-05	0.028625	Blue-banana	Bacteria	Bacteroidota	Bacteroidia	Sphingobacteriales	NS11-12 marine group	NA	NA
b_ASV7560	Cultivar	Prata-Ana	2.68882	0.531338	39	7	3.18747e-05	0.028625	Blue-banana	Bacteria	Fibrobacterota	Fibrobacteria	Fibrobacterales	Fibrobacteraceae	NA	NA
b_ASV3552	Cultivar	Hom-Thong-Mokho	2.10578	0.41509	39	36	3.74556e-05	0.0328002	Blue-banana	Bacteria	Planctomycetota	Phycisphaerae	Phycisphaerales	Phycisphaeraceae	NA	NA
b_ASV1391	Cultivar	Plantain	4.92219	0.870341	39	16	4.00412e-05	0.0340767	Blue-banana	Bacteria	Proteobacteria	Gammaproteobacteria	Burkholderiales	Chromobacteriaceae	Paludibacterium	NA
b_ASV5447	Cultivar	Natan	-4.08551	0.821499	39	12	3.99438e-05	0.0340767	Blue-banana	Bacteria	Bacteroidota	Bacteroidia	Chitinophagales	Chitinophagaceae	Niastella	NA
b_ASV5447	Cultivar	Apple-banana	-4.08016	0.821499	39	12	4.0623e-05	0.0340917	Blue-banana	Bacteria	Bacteroidota	Bacteroidia	Chitinophagales	Chitinophagaceae	Niastella	NA
b_ASV4992	Cultivar	Plantain	-4.07016	0.781254	39	11	4.33063e-05	0.0348899	Blue-banana	Bacteria	Bacteroidota	Bacteroidia	Cytophagales	Microscillaceae	NA	NA
b_ASV5076	Cultivar	Lakatan	1.57685	0.306214	39	8	4.29955e-05	0.0348899	Blue-banana	Bacteria	Actinobacteriota	Actinobacteria	Micromonosporales	Micromonosporaceae	NA	NA
b_ASV9502	Cultivar	Natan	-3.42475	0.671609	39	5	4.23911e-05	0.0348899	Blue-banana	Bacteria	Bacteroidota	Bacteroidia	Chitinophagales	Chitinophagaceae	Lacibacter	NA
b_ASV8968	Cultivar	Aacv-Rose	1.81616	0.371898	39	7	5.03938e-05	0.0400657	Blue-banana	Bacteria	Firmicutes	Bacilli	Alicyclobacillales	Alicyclobacillaceae	Tumebacillus	NA
b_ASV9679	Cultivar	Prata-Ana	2.71768	0.556778	39	9	5.2186e-05	0.0409518	Blue-banana	Bacteria	Acidobacteriota	Thermoanaerobaculia	Thermoanaerobaculales	Thermoanaerobaculaceae	Subgroup 10	NA
b_ASV8323	Cultivar	Prata-Ana	3.19091	0.655254	39	4	5.48045e-05	0.0424552	Blue-banana	Bacteria	Bacteroidota	Bacteroidia	Cytophagales	Microscillaceae	NA	NA
b_ASV4156	Cultivar	Natan	-2.39754	0.498162	39	11	6.05271e-05	0.0457161	Blue-banana	Bacteria	Bacteroidota	Bacteroidia	Sphingobacteriales	NS11-12 marine group	NA	NA
b_ASV9637	Cultivar	Pissang-Awak	-3.37233	0.685126	39	4	5.98663e-05	0.0457161	Blue-banana	Bacteria	Myxococcota	Polyangia	Haliangiales	Haliangiaceae	Haliangium	NA
b_ASV9502	Cultivar	Apple-banana	-3.28922	0.664956	39	5	6.23711e-05	0.0465273	Blue-banana	Bacteria	Bacteroidota	Bacteroidia	Chitinophagales	Chitinophagaceae	Lacibacter	NA
b_ASV3788	Cultivar	Pissang-Awak	-2.23704	0.467895	39	29	6.57122e-05	0.0484219	Blue-banana	Bacteria	Proteobacteria	Gammaproteobacteria	Burkholderiales	Methylophilaceae	Methylophilus	NA
b_ASV4156	Cultivar	Aacv-Rose	-2.12541	0.445569	39	11	6.76082e-05	0.0492188	Blue-banana	Bacteria	Bacteroidota	Bacteroidia	Sphingobacteriales	NS11-12 marine group	NA	NA
b_ASV7468	Cultivar	Prata-Ana	3.43638	0.301625	39	15	2.16781e-11	1.30988e-06	Lakatan	Bacteria	Acidobacteriota	Thermoanaerobaculia	Thermoanaerobaculales	Thermoanaerobaculaceae	Subgroup 10	NA
b_ASV594	Cultivar	Plantain	2.19917	0.265719	39	3	1.25822e-08	0.000380132	Lakatan	Bacteria	Gemmatimonadota	Gemmatimonadetes	Gemmatimonadales	Gemmatimonadaceae	NA	NA
b_ASV7478	Cultivar	Natan	-4.00102	0.457936	39	20	3.64435e-08	0.000496061	Lakatan	Bacteria	Acidobacteriota	Thermoanaerobaculia	Thermoanaerobaculales	Thermoanaerobaculaceae	Subgroup 10	NA
b_ASV7478	Cultivar	Plantain	-3.65871	0.420334	39	20	4.18468e-08	0.000496061	Lakatan	Bacteria	Acidobacteriota	Thermoanaerobaculia	Thermoanaerobaculales	Thermoanaerobaculaceae	Subgroup 10	NA
b_ASV9102	Cultivar	Pissang-Awak	1.88982	0.240222	39	5	3.18552e-08	0.000496061	Lakatan	Bacteria	Chloroflexi	Anaerolineae	SBR1031	A4b	NA	NA
b_ASV9102	Cultivar	Prata-Ana	2.60848	0.339725	39	5	4.9258e-08	0.000496061	Lakatan	Bacteria	Chloroflexi	Anaerolineae	SBR1031	A4b	NA	NA
b_ASV2713	Cultivar	M.Malaccensis	3.71631	0.497173	39	15	7.91834e-08	0.000625054	Lakatan	Bacteria	Verrucomicrobiota	Verrucomicrobiae	Verrucomicrobiales	Rubritaleaceae	Luteolibacter	NA
b_ASV7478	Cultivar	Bluggoe	-3.60238	0.438433	39	20	8.27557e-08	0.000625054	Lakatan	Bacteria	Acidobacteriota	Thermoanaerobaculia	Thermoanaerobaculales	Thermoanaerobaculaceae	Subgroup 10	NA
b_ASV7478	Cultivar	Apple-banana	-3.67791	0.452848	39	20	1.15081e-07	0.000755334	Lakatan	Bacteria	Acidobacteriota	Thermoanaerobaculia	Thermoanaerobaculales	Thermoanaerobaculaceae	Subgroup 10	NA
b_ASV7478	Cultivar	Hom-Thong-Mokho	-3.55255	0.436942	39	20	1.25006e-07	0.000755334	Lakatan	Bacteria	Acidobacteriota	Thermoanaerobaculia	Thermoanaerobaculales	Thermoanaerobaculaceae	Subgroup 10	NA
b_ASV4992	Cultivar	Plantain	-6.1376	0.781254	39	11	1.60572e-07	0.000836782	Lakatan	Bacteria	Bacteroidota	Bacteroidia	Cytophagales	Microscillaceae	NA	NA
b_ASV7478	Cultivar	Balbisiana	-3.54565	0.452191	39	20	1.66182e-07	0.000836782	Lakatan	Bacteria	Acidobacteriota	Thermoanaerobaculia	Thermoanaerobaculales	Thermoanaerobaculaceae	Subgroup 10	NA
b_ASV4156	Cultivar	Blue-banana	3.11783	0.445569	39	11	2.46511e-07	0.00099301	Lakatan	Bacteria	Bacteroidota	Bacteroidia	Sphingobacteriales	NS11-12 marine group	NA	NA
b_ASV7478	Cultivar	Aacv-Rose	-3.6089	0.470776	39	20	2.43884e-07	0.00099301	Lakatan	Bacteria	Acidobacteriota	Thermoanaerobaculia	Thermoanaerobaculales	Thermoanaerobaculaceae	Subgroup 10	NA
b_ASV7478	Cultivar	M.Malaccensis	-3.49589	0.455647	39	20	2.22915e-07	0.00099301	Lakatan	Bacteria	Acidobacteriota	Thermoanaerobaculia	Thermoanaerobaculales	Thermoanaerobaculaceae	Subgroup 10	NA
b_ASV4992	Cultivar	Bluggoe	-5.85034	0.811094	39	11	4.39067e-07	0.0016183	Lakatan	Bacteria	Bacteroidota	Bacteroidia	Cytophagales	Microscillaceae	NA	NA
b_ASV7478	Cultivar	Prata-Ana	-3.62461	0.483354	39	20	4.55301e-07	0.0016183	Lakatan	Bacteria	Acidobacteriota	Thermoanaerobaculia	Thermoanaerobaculales	Thermoanaerobaculaceae	Subgroup 10	NA
b_ASV4992	Cultivar	Natan	-6.12117	0.849745	39	11	5.32214e-07	0.00178658	Lakatan	Bacteria	Bacteroidota	Bacteroidia	Cytophagales	Microscillaceae	NA	NA
b_ASV4992	Cultivar	M.Malaccensis	-5.88651	0.841705	39	11	6.46763e-07	0.00205684	Lakatan	Bacteria	Bacteroidota	Bacteroidia	Cytophagales	Microscillaceae	NA	NA
b_ASV4992	Cultivar	Hom-Thong-Mokho	-5.80059	0.813031	39	11	7.21533e-07	0.0021799	Lakatan	Bacteria	Bacteroidota	Bacteroidia	Cytophagales	Microscillaceae	NA	NA
b_ASV7064	Cultivar	Hom-Thong-Mokho	2.53564	0.399922	39	4	1.23112e-06	0.00354233	Lakatan	Bacteria	Myxococcota	Myxococcia	Myxococcales	Myxococcaceae	NA	NA
b_ASV4992	Cultivar	Apple-banana	-5.58916	0.840711	39	11	1.74201e-06	0.0046065	Lakatan	Bacteria	Bacteroidota	Bacteroidia	Cytophagales	Microscillaceae	NA	NA
b_ASV4992	Cultivar	Prata-Ana	-6.10333	0.90167	39	11	1.75343e-06	0.0046065	Lakatan	Bacteria	Bacteroidota	Bacteroidia	Cytophagales	Microscillaceae	NA	NA
b_ASV3788	Cultivar	Blue-banana	2.7995	0.467895	39	29	3.01037e-06	0.0075791	Lakatan	Bacteria	Proteobacteria	Gammaproteobacteria	Burkholderiales	Methylophilaceae	Methylophilus	NA
b_ASV9681	Cultivar	Prata-Ana	3.24584	0.528295	39	2	4.00016e-06	0.00966823	Lakatan	Bacteria	Myxococcota	Polyangia	Polyangiales	BIrii41	NA	NA
b_ASV1547	Cultivar	Blue-banana	3.80026	0.651958	39	23	4.44525e-06	0.00998498	Lakatan	Bacteria	Bacteroidota	Bacteroidia	Cytophagales	Microscillaceae	Ohtaekwangia	NA
b_ASV3552	Cultivar	Grand-Naine-5/37	1.75678	0.283011	39	36	4.46171e-06	0.00998498	Lakatan	Bacteria	Planctomycetota	Phycisphaerae	Phycisphaerales	Phycisphaeraceae	NA	NA
b_ASV4277	Cultivar	Prata-Ana	3.95664	0.688687	39	9	5.49918e-06	0.011458	Lakatan	Bacteria	Bacteroidota	Bacteroidia	Chitinophagales	Chitinophagaceae	Terrimonas	NA
b_ASV5076	Cultivar	Calcutta4	-1.78002	0.306705	39	8	5.34872e-06	0.011458	Lakatan	Bacteria	Actinobacteriota	Actinobacteria	Micromonosporales	Micromonosporaceae	NA	NA
b_ASV3201	Cultivar	Hom-Thong-Mokho	2.45513	0.433816	39	5	6.84201e-06	0.0135149	Lakatan	Bacteria	Proteobacteria	Gammaproteobacteria	Burkholderiales	Rhodocyclaceae	NA	NA
b_ASV3531	Cultivar	Balbisiana	3.39618	0.53034	39	15	7.15649e-06	0.0135149	Lakatan	Bacteria	Proteobacteria	Gammaproteobacteria	Acidiferrobacterales	Acidiferrobacteraceae	Sulfurifustis	NA
b_ASV5712	Cultivar	Blue-banana	3.57952	0.591221	39	12	7.17332e-06	0.0135149	Lakatan	Bacteria	Verrucomicrobiota	Verrucomicrobiae	Pedosphaerales	Pedosphaeraceae	SCGC AAA164-E04	NA
b_ASV9557	Cultivar	Apple-banana	2.29655	0.407937	39	3	7.38101e-06	0.0135149	Lakatan	Bacteria	Proteobacteria	Gammaproteobacteria	Steroidobacterales	Steroidobacteraceae	NA	NA
b_ASV690	Cultivar	Calcutta4	-2.44123	0.435076	39	19	7.73993e-06	0.0137417	Lakatan	Bacteria	Bacteroidota	Bacteroidia	Chitinophagales	Chitinophagaceae	Niastella	NA
b_ASV9842	Cultivar	Calcutta4	1.62465	0.290112	39	4	7.95974e-06	0.0137417	Lakatan	Bacteria	Planctomycetota	Planctomycetes	Gemmatales	Gemmataceae	NA	NA
b_ASV10037	Cultivar	Natan	2.24373	0.401971	39	7	8.34008e-06	0.0139984	Lakatan	Bacteria	Planctomycetota	Phycisphaerae	Phycisphaerales	Phycisphaeraceae	NA	NA
b_ASV4992	Cultivar	Balbisiana	-4.8184	0.836125	39	11	1.03328e-05	0.0168743	Lakatan	Bacteria	Bacteroidota	Bacteroidia	Cytophagales	Microscillaceae	NA	NA
b_ASV5283	Cultivar	Apple-banana	2.33053	0.425576	39	8	1.09286e-05	0.0173776	Lakatan	Bacteria	Proteobacteria	Alphaproteobacteria	Caulobacterales	Caulobacteraceae	Brevundimonas	NA
b_ASV2713	Cultivar	Hom-Thong-Mokho	3.23965	0.594236	39	15	1.1634e-05	0.0178613	Lakatan	Bacteria	Verrucomicrobiota	Verrucomicrobiae	Verrucomicrobiales	Rubritaleaceae	Luteolibacter	NA
b_ASV4992	Cultivar	Aacv-Rose	-4.97832	0.871385	39	11	1.19815e-05	0.0178613	Lakatan	Bacteria	Bacteroidota	Bacteroidia	Cytophagales	Microscillaceae	NA	NA
b_ASV7478	Cultivar	Pissang-Awak	-2.77144	0.481899	39	20	1.21196e-05	0.0178613	Lakatan	Bacteria	Acidobacteriota	Thermoanaerobaculia	Thermoanaerobaculales	Thermoanaerobaculaceae	Subgroup 10	NA
b_ASV9502	Cultivar	Natan	-3.75879	0.671609	39	5	1.29474e-05	0.0186269	Lakatan	Bacteria	Bacteroidota	Bacteroidia	Chitinophagales	Chitinophagaceae	Lacibacter	NA
b_ASV8759	Cultivar	Prata-Ana	3.40449	0.623417	39	5	1.43082e-05	0.020106	Lakatan	Bacteria	Dependentiae	Babeliae	Babeliales	UBA12409	NA	NA
b_ASV690	Cultivar	Bluggoe	-2.17821	0.406976	39	19	1.50238e-05	0.0201733	Lakatan	Bacteria	Bacteroidota	Bacteroidia	Chitinophagales	Chitinophagaceae	Niastella	NA
b_ASV10595	Cultivar	Blue-banana	1.81905	0.318606	39	8	1.49944e-05	0.0201733	Lakatan	Bacteria	Verrucomicrobiota	Verrucomicrobiae	Pedosphaerales	Pedosphaeraceae	NA	NA
b_ASV4873	Cultivar	Prata-Ana	2.85041	0.531383	39	5	1.55262e-05	0.0203946	Lakatan	Bacteria	Verrucomicrobiota	Verrucomicrobiae	Pedosphaerales	Pedosphaeraceae	NA	NA
b_ASV7560	Cultivar	Prata-Ana	2.82669	0.531338	39	7	1.63229e-05	0.020985	Lakatan	Bacteria	Fibrobacterota	Fibrobacteria	Fibrobacterales	Fibrobacteraceae	NA	NA
b_ASV11360	Cultivar	Prata-Ana	2.90365	0.549326	39	5	1.78198e-05	0.0224322	Lakatan	Bacteria	Bacteroidota	Bacteroidia	Flavobacteriales	Cryomorphaceae	Vicingus	NA
b_ASV6123	Cultivar	M.Malaccensis	-1.67778	0.319122	39	11	1.91708e-05	0.0231675	Lakatan	Bacteria	Gemmatimonadota	Gemmatimonadetes	Gemmatimonadales	Gemmatimonadaceae	NA	NA
b_ASV9502	Cultivar	Apple-banana	-3.62326	0.664956	39	5	1.8795e-05	0.0231675	Lakatan	Bacteria	Bacteroidota	Bacteroidia	Chitinophagales	Chitinophagaceae	Lacibacter	NA
b_ASV690	Cultivar	Natan	-2.53824	0.486429	39	19	2.1218e-05	0.0251388	Lakatan	Bacteria	Bacteroidota	Bacteroidia	Chitinophagales	Chitinophagaceae	Niastella	NA
b_ASV4044	Cultivar	Calcutta4	-2.90285	0.550784	39	20	2.18936e-05	0.0254253	Lakatan	Bacteria	Myxococcota	Polyangia	Nannocystales	Nannocystaceae	Nannocystis	NA
b_ASV4992	Cultivar	Pissang-Awak	-4.79295	0.888611	39	11	2.23014e-05	0.0254253	Lakatan	Bacteria	Bacteroidota	Bacteroidia	Cytophagales	Microscillaceae	NA	NA
b_ASV690	Cultivar	M.Malaccensis	-2.11004	0.406976	39	19	2.31288e-05	0.0258803	Lakatan	Bacteria	Bacteroidota	Bacteroidia	Chitinophagales	Chitinophagaceae	Niastella	NA
b_ASV9502	Cultivar	Plantain	-3.32313	0.619009	39	5	2.39908e-05	0.0263567	Lakatan	Bacteria	Bacteroidota	Bacteroidia	Chitinophagales	Chitinophagaceae	Lacibacter	NA
b_ASV690	Cultivar	Pissang-Awak	-2.24626	0.435076	39	19	2.44638e-05	0.0263964	Lakatan	Bacteria	Bacteroidota	Bacteroidia	Chitinophagales	Chitinophagaceae	Niastella	NA
b_ASV10755	Cultivar	Pissang-Awak	2.18841	0.424586	39	5	2.50198e-05	0.0265227	Lakatan	Bacteria	Bacteroidota	Bacteroidia	Chitinophagales	Chitinophagaceae	NA	NA
b_ASV9637	Cultivar	Balbisiana	-3.41237	0.646087	39	4	2.71885e-05	0.02827	Lakatan	Bacteria	Myxococcota	Polyangia	Haliangiales	Haliangiaceae	Haliangium	NA
b_ASV9679	Cultivar	Prata-Ana	2.85554	0.556778	39	9	2.76038e-05	0.02827	Lakatan	Bacteria	Acidobacteriota	Thermoanaerobaculia	Thermoanaerobaculales	Thermoanaerobaculaceae	Subgroup 10	NA
b_ASV1391	Cultivar	Plantain	5.06049	0.870341	39	16	2.96667e-05	0.0298764	Lakatan	Bacteria	Proteobacteria	Gammaproteobacteria	Burkholderiales	Chromobacteriaceae	Paludibacterium	NA
b_ASV8323	Cultivar	Prata-Ana	3.32877	0.655254	39	4	3.19616e-05	0.0316598	Lakatan	Bacteria	Bacteroidota	Bacteroidia	Cytophagales	Microscillaceae	NA	NA
b_ASV9502	Cultivar	Aacv-Rose	-3.54565	0.686058	39	5	3.25379e-05	0.0317108	Lakatan	Bacteria	Bacteroidota	Bacteroidia	Chitinophagales	Chitinophagaceae	Lacibacter	NA
b_ASV3773	Cultivar	Aacv-Rose	1.8197	0.362101	39	10	3.49008e-05	0.0334738	Lakatan	Bacteria	Myxococcota	Polyangia	Haliangiales	Haliangiaceae	Haliangium	NA
b_ASV4044	Cultivar	Grand-Naine-5/37	-2.79232	0.537441	39	20	3.6629e-05	0.0341963	Lakatan	Bacteria	Myxococcota	Polyangia	Nannocystales	Nannocystaceae	Nannocystis	NA
b_ASV9502	Cultivar	Hom-Thong-Mokho	-3.36138	0.645289	39	5	3.67861e-05	0.0341963	Lakatan	Bacteria	Bacteroidota	Bacteroidia	Chitinophagales	Chitinophagaceae	Lacibacter	NA
b_ASV6123	Cultivar	Calcutta4	-1.69347	0.341156	39	11	4.09179e-05	0.0373177	Lakatan	Bacteria	Gemmatimonadota	Gemmatimonadetes	Gemmatimonadales	Gemmatimonadaceae	NA	NA
b_ASV8042	Cultivar	Natan	2.64448	0.533205	39	10	4.1379e-05	0.0373177	Lakatan	Bacteria	Bacteroidota	Bacteroidia	Chitinophagales	Chitinophagaceae	Terrimonas	NA
b_ASV5076	Cultivar	Blue-banana	-1.57685	0.306214	39	8	4.29955e-05	0.0382053	Lakatan	Bacteria	Actinobacteriota	Actinobacteria	Micromonosporales	Micromonosporaceae	NA	NA
b_ASV5453	Cultivar	Balbisiana	1.73052	0.294301	39	7	4.60394e-05	0.0397412	Lakatan	Bacteria	Chloroflexi	Chloroflexia	Chloroflexales	Chloroflexaceae	Chloronema	NA
b_ASV8648	Cultivar	Prata-Ana	3.63158	0.722707	39	6	4.59707e-05	0.0397412	Lakatan	Bacteria	Proteobacteria	Gammaproteobacteria	Enterobacterales	Vibrionaceae	Vibrio	NA
b_ASV6123	Cultivar	Balbisiana	-1.67455	0.341156	39	11	4.72383e-05	0.0402018	Lakatan	Bacteria	Gemmatimonadota	Gemmatimonadetes	Gemmatimonadales	Gemmatimonadaceae	NA	NA
b_ASV5283	Cultivar	Plantain	1.86429	0.380647	39	8	4.85735e-05	0.0407639	Lakatan	Bacteria	Proteobacteria	Alphaproteobacteria	Caulobacterales	Caulobacteraceae	Brevundimonas	NA
b_ASV6123	Cultivar	Aacv-Rose	-1.66512	0.341156	39	11	5.07454e-05	0.0420033	Lakatan	Bacteria	Gemmatimonadota	Gemmatimonadetes	Gemmatimonadales	Gemmatimonadaceae	NA	NA
b_ASV9438	Cultivar	Aacv-Rose	1.83992	0.377887	39	4	5.2326e-05	0.0427263	Lakatan	Bacteria	Proteobacteria	Alphaproteobacteria	Sphingomonadales	Sphingomonadaceae	Ellin6055	NA
b_ASV7871	Cultivar	Prata-Ana	2.86096	0.546308	39	7	5.42135e-05	0.0436773	Lakatan	Bacteria	Proteobacteria	Alphaproteobacteria	Rickettsiales	SM2D12	NA	NA
b_ASV9502	Cultivar	Balbisiana	-3.24959	0.657399	39	5	5.50289e-05	0.0437509	Lakatan	Bacteria	Bacteroidota	Bacteroidia	Chitinophagales	Chitinophagaceae	Lacibacter	NA
b_ASV3803	Cultivar	Apple-banana	2.25849	0.46672	39	4	5.65386e-05	0.0443674	Lakatan	Bacteria	Actinobacteriota	Actinobacteria	Propionibacteriales	Nocardioidaceae	Nocardioides	NA
b_ASV1814	Cultivar	Calcutta4	2.89531	0.595367	39	17	5.73905e-05	0.0444585	Lakatan	Bacteria	Nitrospirota	Nitrospiria	Nitrospirales	Nitrospiraceae	Nitrospira	NA
b_ASV7122	Cultivar	Plantain	2.13282	0.443434	39	10	6.09987e-05	0.0466555	Lakatan	Bacteria	Proteobacteria	Alphaproteobacteria	Sphingomonadales	Sphingomonadaceae	Sphingomonas	NA
b_ASV8075	Cultivar	Natan	1.86651	0.389678	39	10	6.42277e-05	0.0485112	Lakatan	Bacteria	Chloroflexi	Anaerolineae	SBR1031	A4b	NA	NA
b_ASV5962	Cultivar	Prata-Ana	2.95002	0.616726	39	6	6.53229e-05	0.0485647	Lakatan	Bacteria	Proteobacteria	Gammaproteobacteria	Gammaproteobacteria Incertae Sedis	Unknown Family	Acidibacter	NA
b_ASV10304	Cultivar	Prata-Ana	2.55596	0.505716	39	6	6.5906e-05	0.0485647	Lakatan	Bacteria	Proteobacteria	Alphaproteobacteria	Rhizobiales	KF-JG30-B3	NA	NA
b_ASV1232	Cultivar	M.Malaccensis	-4.31083	0.901296	39	14	6.85297e-05	0.0498896	Lakatan	Bacteria	Actinobacteriota	Actinobacteria	Streptosporangiales	Thermomonosporaceae	Actinomadura	NA
b_ASV7468	Cultivar	Prata-Ana	3.48908	0.292047	39	15	7.89822e-12	4.77242e-07	M.Malaccensis	Bacteria	Acidobacteriota	Thermoanaerobaculia	Thermoanaerobaculales	Thermoanaerobaculaceae	Subgroup 10	NA
b_ASV594	Cultivar	Plantain	2.25186	0.248557	39	3	2.26219e-09	6.83452e-05	M.Malaccensis	Bacteria	Gemmatimonadota	Gemmatimonadetes	Gemmatimonadales	Gemmatimonadaceae	NA	NA
b_ASV9102	Cultivar	Pissang-Awak	1.94252	0.224707	39	5	5.5587e-09	9.64943e-05	M.Malaccensis	Bacteria	Chloroflexi	Anaerolineae	SBR1031	A4b	NA	NA
b_ASV9842	Cultivar	Calcutta4	2.32878	0.271375	39	4	6.38781e-09	9.64943e-05	M.Malaccensis	Bacteria	Planctomycetota	Planctomycetes	Gemmatales	Gemmataceae	NA	NA
b_ASV9102	Cultivar	Prata-Ana	2.66117	0.328937	39	5	1.91411e-08	0.000231316	M.Malaccensis	Bacteria	Chloroflexi	Anaerolineae	SBR1031	A4b	NA	NA
b_ASV7478	Cultivar	Calcutta4	3.27356	0.377434	39	20	3.90984e-08	0.000393746	M.Malaccensis	Bacteria	Acidobacteriota	Thermoanaerobaculia	Thermoanaerobaculales	Thermoanaerobaculaceae	Subgroup 10	NA
b_ASV5453	Cultivar	Balbisiana	1.8944	0.246406	39	7	4.82812e-08	0.000416763	M.Malaccensis	Bacteria	Chloroflexi	Chloroflexia	Chloroflexales	Chloroflexaceae	Chloronema	NA
b_ASV2713	Cultivar	Bluggoe	-3.49061	0.460293	39	15	6.14139e-08	0.000463859	M.Malaccensis	Bacteria	Verrucomicrobiota	Verrucomicrobiae	Verrucomicrobiales	Rubritaleaceae	Luteolibacter	NA
b_ASV2713	Cultivar	Grand-Naine-5/37	-3.73282	0.497173	39	15	7.32505e-08	0.000478458	M.Malaccensis	Bacteria	Verrucomicrobiota	Verrucomicrobiae	Verrucomicrobiales	Rubritaleaceae	Luteolibacter	NA
b_ASV2713	Cultivar	Lakatan	-3.71631	0.497173	39	15	7.91834e-08	0.000478458	M.Malaccensis	Bacteria	Verrucomicrobiota	Verrucomicrobiae	Verrucomicrobiales	Rubritaleaceae	Luteolibacter	NA
b_ASV2713	Cultivar	Aacv-Rose	-3.66245	0.497173	39	15	1.02198e-07	0.000561383	M.Malaccensis	Bacteria	Verrucomicrobiota	Verrucomicrobiae	Verrucomicrobiales	Rubritaleaceae	Luteolibacter	NA
b_ASV2713	Cultivar	Blue-banana	-3.57801	0.497173	39	15	1.52914e-07	0.000769973	M.Malaccensis	Bacteria	Verrucomicrobiota	Verrucomicrobiae	Verrucomicrobiales	Rubritaleaceae	Luteolibacter	NA
b_ASV4156	Cultivar	Blue-banana	2.97343	0.416792	39	11	1.77571e-07	0.000825352	M.Malaccensis	Bacteria	Bacteroidota	Bacteroidia	Sphingobacteriales	NS11-12 marine group	NA	NA
b_ASV2713	Cultivar	Plantain	-3.53009	0.497173	39	15	1.92518e-07	0.000830909	M.Malaccensis	Bacteria	Verrucomicrobiota	Verrucomicrobiae	Verrucomicrobiales	Rubritaleaceae	Luteolibacter	NA
b_ASV3531	Cultivar	Balbisiana	2.91837	0.410783	39	15	2.06333e-07	0.000831164	M.Malaccensis	Bacteria	Proteobacteria	Gammaproteobacteria	Acidiferrobacterales	Acidiferrobacteraceae	Sulfurifustis	NA
b_ASV7478	Cultivar	Lakatan	3.49589	0.455647	39	20	2.22915e-07	0.000841838	M.Malaccensis	Bacteria	Acidobacteriota	Thermoanaerobaculia	Thermoanaerobaculales	Thermoanaerobaculaceae	Subgroup 10	NA
b_ASV7478	Cultivar	Blue-banana	3.44326	0.455647	39	20	2.80216e-07	0.000995986	M.Malaccensis	Bacteria	Acidobacteriota	Thermoanaerobaculia	Thermoanaerobaculales	Thermoanaerobaculaceae	Subgroup 10	NA
b_ASV2713	Cultivar	Calcutta4	-3.41274	0.497173	39	15	3.40052e-07	0.00114152	M.Malaccensis	Bacteria	Verrucomicrobiota	Verrucomicrobiae	Verrucomicrobiales	Rubritaleaceae	Luteolibacter	NA
b_ASV7478	Cultivar	Grand-Naine-5/37	3.28889	0.455647	39	20	5.53939e-07	0.00176164	M.Malaccensis	Bacteria	Acidobacteriota	Thermoanaerobaculia	Thermoanaerobaculales	Thermoanaerobaculaceae	Subgroup 10	NA
b_ASV4992	Cultivar	Lakatan	5.88651	0.841705	39	11	6.46763e-07	0.001954	M.Malaccensis	Bacteria	Bacteroidota	Bacteroidia	Cytophagales	Microscillaceae	NA	NA
b_ASV9681	Cultivar	Prata-Ana	3.28127	0.500082	39	2	7.44001e-07	0.00214074	M.Malaccensis	Bacteria	Myxococcota	Polyangia	Polyangiales	BIrii41	NA	NA
b_ASV3788	Cultivar	Blue-banana	2.85274	0.437676	39	29	7.93205e-07	0.00217857	M.Malaccensis	Bacteria	Proteobacteria	Gammaproteobacteria	Burkholderiales	Methylophilaceae	Methylophilus	NA
b_ASV115	Cultivar	Balbisiana	-4.94077	0.764817	39	17	9.21171e-07	0.00235259	M.Malaccensis	Bacteria	Proteobacteria	Gammaproteobacteria	Burkholderiales	Comamonadaceae	[Polyangium] brachysporum group	NA
b_ASV3552	Cultivar	Hom-Thong-Mokho	2.30638	0.355365	39	36	9.34434e-07	0.00235259	M.Malaccensis	Bacteria	Planctomycetota	Phycisphaerae	Phycisphaerales	Phycisphaeraceae	NA	NA
b_ASV2713	Cultivar	Apple-banana	-3.5734	0.563742	39	15	1.23604e-06	0.00294312	M.Malaccensis	Bacteria	Verrucomicrobiota	Verrucomicrobiae	Verrucomicrobiales	Rubritaleaceae	Luteolibacter	NA
b_ASV3552	Cultivar	Plantain	2.06651	0.325976	39	36	1.2664e-06	0.00294312	M.Malaccensis	Bacteria	Planctomycetota	Phycisphaerae	Phycisphaerales	Phycisphaeraceae	NA	NA
b_ASV115	Cultivar	Bluggoe	-4.30761	0.680429	39	17	1.5458e-06	0.00345939	M.Malaccensis	Bacteria	Proteobacteria	Gammaproteobacteria	Burkholderiales	Comamonadaceae	[Polyangium] brachysporum group	NA
b_ASV2713	Cultivar	Natan	-3.49339	0.563742	39	15	1.76065e-06	0.00379948	M.Malaccensis	Bacteria	Verrucomicrobiota	Verrucomicrobiae	Verrucomicrobiales	Rubritaleaceae	Luteolibacter	NA
b_ASV9557	Cultivar	Apple-banana	2.34924	0.387003	39	3	2.41731e-06	0.00503667	M.Malaccensis	Bacteria	Proteobacteria	Gammaproteobacteria	Steroidobacterales	Steroidobacteraceae	NA	NA
b_ASV4277	Cultivar	Prata-Ana	4.00988	0.666818	39	9	2.78914e-06	0.00510699	M.Malaccensis	Bacteria	Bacteroidota	Bacteroidia	Chitinophagales	Chitinophagaceae	Terrimonas	NA
b_ASV7064	Cultivar	Hom-Thong-Mokho	2.29515	0.3794	39	4	2.54786e-06	0.00510699	M.Malaccensis	Bacteria	Myxococcota	Myxococcia	Myxococcales	Myxococcaceae	NA	NA
b_ASV7122	Cultivar	Plantain	2.50326	0.414795	39	10	2.64236e-06	0.00510699	M.Malaccensis	Bacteria	Proteobacteria	Alphaproteobacteria	Sphingomonadales	Sphingomonadaceae	Sphingomonas	NA
b_ASV10037	Cultivar	Natan	2.29642	0.381343	39	7	2.7303e-06	0.00510699	M.Malaccensis	Bacteria	Planctomycetota	Phycisphaerae	Phycisphaerales	Phycisphaeraceae	NA	NA
b_ASV690	Cultivar	Balbisiana	2.41159	0.406976	39	19	3.48075e-06	0.00618591	M.Malaccensis	Bacteria	Bacteroidota	Bacteroidia	Chitinophagales	Chitinophagaceae	Niastella	NA
b_ASV8697	Cultivar	Hom-Thong-Mokho	2.45299	0.39367	39	12	3.79622e-06	0.0065538	M.Malaccensis	Bacteria	Gemmatimonadota	Gemmatimonadetes	Gemmatimonadales	Gemmatimonadaceae	NA	NA
b_ASV1391	Cultivar	Plantain	4.53206	0.76361	39	16	4.47292e-06	0.00750754	M.Malaccensis	Bacteria	Proteobacteria	Gammaproteobacteria	Burkholderiales	Chromobacteriaceae	Paludibacterium	NA
b_ASV5447	Cultivar	Blue-banana	3.97338	0.687316	39	12	5.02096e-06	0.00819963	M.Malaccensis	Bacteria	Bacteroidota	Bacteroidia	Chitinophagales	Chitinophagaceae	Niastella	NA
b_ASV8968	Cultivar	Aacv-Rose	2.00672	0.347879	39	7	5.18371e-06	0.00824265	M.Malaccensis	Bacteria	Firmicutes	Bacilli	Alicyclobacillales	Alicyclobacillaceae	Tumebacillus	NA
b_ASV8323	Cultivar	Prata-Ana	3.44476	0.59208	39	4	5.92147e-06	0.00917433	M.Malaccensis	Bacteria	Bacteroidota	Bacteroidia	Cytophagales	Microscillaceae	NA	NA
b_ASV10755	Cultivar	Pissang-Awak	2.24111	0.397164	39	5	7.13816e-06	0.0107829	M.Malaccensis	Bacteria	Bacteroidota	Bacteroidia	Chitinophagales	Chitinophagaceae	NA	NA
b_ASV11360	Cultivar	Prata-Ana	2.95635	0.531882	39	5	8.85715e-06	0.0130533	M.Malaccensis	Bacteria	Bacteroidota	Bacteroidia	Flavobacteriales	Cryomorphaceae	Vicingus	NA
b_ASV5283	Cultivar	Apple-banana	2.22173	0.403737	39	8	1.02051e-05	0.0146817	M.Malaccensis	Bacteria	Proteobacteria	Alphaproteobacteria	Caulobacterales	Caulobacteraceae	Brevundimonas	NA
b_ASV1033	Cultivar	Pissang-Awak	3.3641	0.612995	39	14	1.14081e-05	0.0156664	M.Malaccensis	Bacteria	Acidobacteriota	Thermoanaerobaculia	Thermoanaerobaculales	Thermoanaerobaculaceae	Subgroup 10	NA
b_ASV4873	Cultivar	Prata-Ana	2.66378	0.482022	39	5	1.11826e-05	0.0156664	M.Malaccensis	Bacteria	Verrucomicrobiota	Verrucomicrobiae	Pedosphaerales	Pedosphaeraceae	NA	NA
b_ASV8302	Cultivar	Hom-Thong-Mokho	2.21063	0.408259	39	7	1.27933e-05	0.0171783	M.Malaccensis	Bacteria	Myxococcota	Polyangia	Nannocystales	Nannocystaceae	NA	NA
b_ASV3201	Cultivar	Hom-Thong-Mokho	2.21769	0.411554	39	5	1.3683e-05	0.0175911	M.Malaccensis	Bacteria	Proteobacteria	Gammaproteobacteria	Burkholderiales	Rhodocyclaceae	NA	NA
b_ASV3552	Cultivar	Aacv-Rose	1.63866	0.302681	39	36	1.34228e-05	0.0175911	M.Malaccensis	Bacteria	Planctomycetota	Phycisphaerae	Phycisphaerales	Phycisphaeraceae	NA	NA
b_ASV115	Cultivar	Calcutta4	-4.75888	0.843845	39	17	1.55215e-05	0.0177999	M.Malaccensis	Bacteria	Proteobacteria	Gammaproteobacteria	Burkholderiales	Comamonadaceae	[Polyangium] brachysporum group	NA
b_ASV1232	Cultivar	Calcutta4	4.11095	0.758255	39	14	1.5583e-05	0.0177999	M.Malaccensis	Bacteria	Actinobacteriota	Actinobacteria	Streptosporangiales	Thermomonosporaceae	Actinomadura	NA
b_ASV5453	Cultivar	Prata-Ana	1.9317	0.36066	39	7	1.5201e-05	0.0177999	M.Malaccensis	Bacteria	Chloroflexi	Chloroflexia	Chloroflexales	Chloroflexaceae	Chloronema	NA
b_ASV6160	Cultivar	Aacv-Rose	2.34433	0.436784	39	14	1.44537e-05	0.0177999	M.Malaccensis	Bacteria	Planctomycetota	Phycisphaerae	Tepidisphaerales	WD2101 soil group	NA	NA
b_ASV8042	Cultivar	Natan	2.69772	0.505843	39	10	1.57789e-05	0.0177999	M.Malaccensis	Bacteria	Bacteroidota	Bacteroidia	Chitinophagales	Chitinophagaceae	Terrimonas	NA
b_ASV8648	Cultivar	Prata-Ana	3.62274	0.679581	39	6	1.59075e-05	0.0177999	M.Malaccensis	Bacteria	Proteobacteria	Gammaproteobacteria	Enterobacterales	Vibrionaceae	Vibrio	NA
b_ASV9438	Cultivar	Aacv-Rose	1.89261	0.35348	39	4	1.49461e-05	0.0177999	M.Malaccensis	Bacteria	Proteobacteria	Alphaproteobacteria	Sphingomonadales	Sphingomonadaceae	Ellin6055	NA
b_ASV1267	Cultivar	Aacv-Rose	3.0236	0.565332	39	24	1.90942e-05	0.0206853	M.Malaccensis	Bacteria	Gemmatimonadota	Gemmatimonadetes	Gemmatimonadales	Gemmatimonadaceae	NA	NA
b_ASV6123	Cultivar	Lakatan	1.67778	0.319122	39	11	1.91708e-05	0.0206853	M.Malaccensis	Bacteria	Gemmatimonadota	Gemmatimonadetes	Gemmatimonadales	Gemmatimonadaceae	NA	NA
b_ASV3803	Cultivar	Apple-banana	2.31119	0.442769	39	4	2.11229e-05	0.0223917	M.Malaccensis	Bacteria	Actinobacteriota	Actinobacteria	Propionibacteriales	Nocardioidaceae	Nocardioides	NA
b_ASV9726	Cultivar	Bluggoe	1.71469	0.320482	39	4	2.17786e-05	0.0226888	M.Malaccensis	Bacteria	Proteobacteria	Alphaproteobacteria	Rhizobiales	Xanthobacteraceae	Pseudorhodoplanes	NA
b_ASV2713	Cultivar	Prata-Ana	-3.78466	0.727787	39	15	2.2219e-05	0.0227553	M.Malaccensis	Bacteria	Verrucomicrobiota	Verrucomicrobiae	Verrucomicrobiales	Rubritaleaceae	Luteolibacter	NA
b_ASV690	Cultivar	Lakatan	2.11004	0.406976	39	19	2.31288e-05	0.0227868	M.Malaccensis	Bacteria	Bacteroidota	Bacteroidia	Chitinophagales	Chitinophagaceae	Niastella	NA
b_ASV3552	Cultivar	Prata-Ana	2.268	0.431689	39	36	2.33811e-05	0.0227868	M.Malaccensis	Bacteria	Planctomycetota	Phycisphaerae	Phycisphaerales	Phycisphaeraceae	NA	NA
b_ASV8075	Cultivar	Natan	1.91921	0.369681	39	10	2.27237e-05	0.0227868	M.Malaccensis	Bacteria	Chloroflexi	Anaerolineae	SBR1031	A4b	NA	NA
b_ASV7560	Cultivar	Prata-Ana	2.65993	0.514465	39	7	2.40042e-05	0.0230226	M.Malaccensis	Bacteria	Fibrobacterota	Fibrobacteria	Fibrobacterales	Fibrobacteraceae	NA	NA
b_ASV7573	Cultivar	Calcutta4	3.60301	0.675033	39	9	2.69267e-05	0.0254221	M.Malaccensis	Bacteria	Bacteroidota	Bacteroidia	Sphingobacteriales	NS11-12 marine group	NA	NA
b_ASV10200	Cultivar	Prata-Ana	2.73711	0.53127	39	6	2.78694e-05	0.0259074	M.Malaccensis	Bacteria	Bacteroidota	Bacteroidia	Chitinophagales	Chitinophagaceae	NA	NA
b_ASV5284	Cultivar	Bluggoe	-1.7994	0.350771	39	4	2.86407e-05	0.026221	M.Malaccensis	Bacteria	Actinobacteriota	Thermoleophilia	Solirubrobacterales	Solirubrobacteraceae	Solirubrobacter	NA
b_ASV3773	Cultivar	Aacv-Rose	1.72545	0.338715	39	10	2.92223e-05	0.0263542	M.Malaccensis	Bacteria	Myxococcota	Polyangia	Haliangiales	Haliangiaceae	Haliangium	NA
b_ASV4992	Cultivar	Calcutta4	3.72326	0.699743	39	11	3.1073e-05	0.0276111	M.Malaccensis	Bacteria	Bacteroidota	Bacteroidia	Cytophagales	Microscillaceae	NA	NA
b_ASV115	Cultivar	Natan	-4.31328	0.84816	39	17	3.32887e-05	0.0281968	M.Malaccensis	Bacteria	Proteobacteria	Gammaproteobacteria	Burkholderiales	Comamonadaceae	[Polyangium] brachysporum group	NA
b_ASV3009	Cultivar	Bluggoe	-2.22743	0.441365	39	14	3.30323e-05	0.0281968	M.Malaccensis	Bacteria	Proteobacteria	Gammaproteobacteria	Salinisphaerales	Solimonadaceae	Polycyclovorans	NA
b_ASV3552	Cultivar	Grand-Naine-5/37	2.13781	0.380098	39	36	3.40654e-05	0.0281968	M.Malaccensis	Bacteria	Planctomycetota	Phycisphaerae	Phycisphaerales	Phycisphaeraceae	NA	NA
b_ASV8480	Cultivar	Prata-Ana	2.32806	0.459205	39	8	3.29757e-05	0.0281968	M.Malaccensis	Bacteria	Planctomycetota	Phycisphaerae	Phycisphaerales	Phycisphaeraceae	SM1A02	NA
b_ASV9024	Cultivar	Calcutta4	1.78852	0.355225	39	10	3.40549e-05	0.0281968	M.Malaccensis	Bacteria	Gemmatimonadota	Gemmatimonadetes	Gemmatimonadales	Gemmatimonadaceae	NA	NA
b_ASV5453	Cultivar	Natan	1.389	0.275268	39	7	3.49628e-05	0.0285486	M.Malaccensis	Bacteria	Chloroflexi	Chloroflexia	Chloroflexales	Chloroflexaceae	Chloronema	NA
b_ASV9637	Cultivar	Calcutta4	2.82234	0.541898	39	4	3.57072e-05	0.0287676	M.Malaccensis	Bacteria	Myxococcota	Polyangia	Haliangiales	Haliangiaceae	Haliangium	NA
b_ASV1781	Cultivar	Bluggoe	-2.73492	0.54722	39	20	3.84072e-05	0.0305358	M.Malaccensis	Bacteria	Chloroflexi	Chloroflexia	Chloroflexales	Roseiflexaceae	NA	NA
b_ASV115	Cultivar	Pissang-Awak	-3.63332	0.730406	39	17	4.33859e-05	0.0337178	M.Malaccensis	Bacteria	Proteobacteria	Gammaproteobacteria	Burkholderiales	Comamonadaceae	[Polyangium] brachysporum group	NA
b_ASV5283	Cultivar	Plantain	1.75549	0.356063	39	8	4.46416e-05	0.0337178	M.Malaccensis	Bacteria	Proteobacteria	Alphaproteobacteria	Caulobacterales	Caulobacteraceae	Brevundimonas	NA
b_ASV7573	Cultivar	Grand-Naine-5/37	4.10344	0.809529	39	9	4.45257e-05	0.0337178	M.Malaccensis	Bacteria	Bacteroidota	Bacteroidia	Sphingobacteriales	NS11-12 marine group	NA	NA
b_ASV8588	Cultivar	Bluggoe	1.61253	0.325023	39	4	4.41687e-05	0.0337178	M.Malaccensis	Bacteria	Proteobacteria	Alphaproteobacteria	Rhizobiales	Xanthobacteraceae	NA	NA
b_ASV5489	Cultivar	Aacv-Rose	1.66548	0.33883	39	12	5.08089e-05	0.0379022	M.Malaccensis	Bacteria	Myxococcota	Polyangia	Haliangiales	Haliangiaceae	Haliangium	NA
b_ASV9679	Cultivar	Prata-Ana	2.44037	0.481235	39	9	5.20759e-05	0.0383736	M.Malaccensis	Bacteria	Acidobacteriota	Thermoanaerobaculia	Thermoanaerobaculales	Thermoanaerobaculaceae	Subgroup 10	NA
b_ASV1927	Cultivar	Calcutta4	3.0383	0.625168	39	21	5.35583e-05	0.0389905	M.Malaccensis	Bacteria	Proteobacteria	Gammaproteobacteria	Burkholderiales	Nitrosomonadaceae	MND1	NA
b_ASV10053	Cultivar	Hom-Thong-Mokho	2.09463	0.433187	39	6	5.70822e-05	0.0410611	M.Malaccensis	Bacteria	Myxococcota	Polyangia	Nannocystales	Nannocystaceae	Nannocystis	NA
b_ASV8480	Cultivar	Natan	1.69817	0.350151	39	8	6.07968e-05	0.0432186	M.Malaccensis	Bacteria	Planctomycetota	Phycisphaerae	Phycisphaerales	Phycisphaeraceae	SM1A02	NA
b_ASV115	Cultivar	Hom-Thong-Mokho	-4.34638	0.90958	39	17	6.61906e-05	0.0445252	M.Malaccensis	Bacteria	Proteobacteria	Gammaproteobacteria	Burkholderiales	Comamonadaceae	[Polyangium] brachysporum group	NA
b_ASV1232	Cultivar	Grand-Naine-5/37	4.33127	0.901296	39	14	6.46536e-05	0.0445252	M.Malaccensis	Bacteria	Actinobacteriota	Actinobacteria	Streptosporangiales	Thermomonosporaceae	Actinomadura	NA
b_ASV1232	Cultivar	Lakatan	4.31083	0.901296	39	14	6.85297e-05	0.0445252	M.Malaccensis	Bacteria	Actinobacteriota	Actinobacteria	Streptosporangiales	Thermomonosporaceae	Actinomadura	NA
b_ASV4956	Cultivar	Natan	2.98541	0.579563	39	9	6.51187e-05	0.0445252	M.Malaccensis	Bacteria	Verrucomicrobiota	Verrucomicrobiae	Pedosphaerales	Pedosphaeraceae	NA	NA
b_ASV4992	Cultivar	Grand-Naine-5/37	4.15878	0.841705	39	11	6.8134e-05	0.0445252	M.Malaccensis	Bacteria	Bacteroidota	Bacteroidia	Cytophagales	Microscillaceae	NA	NA
b_ASV6162	Cultivar	Natan	2.09364	0.438864	39	3	6.7524e-05	0.0445252	M.Malaccensis	Bacteria	Planctomycetota	Planctomycetes	Gemmatales	Gemmataceae	Gemmata	NA
b_ASV10304	Cultivar	Prata-Ana	2.35955	0.486487	39	6	6.50884e-05	0.0445252	M.Malaccensis	Bacteria	Proteobacteria	Alphaproteobacteria	Rhizobiales	KF-JG30-B3	NA	NA
b_ASV10307	Cultivar	Plantain	1.82945	0.383145	39	5	6.6785e-05	0.0445252	M.Malaccensis	Bacteria	Planctomycetota	Planctomycetes	Gemmatales	Gemmataceae	NA	NA
b_ASV5010	Cultivar	Prata-Ana	2.76195	0.581212	39	8	7.08461e-05	0.0455405	M.Malaccensis	Bacteria	Acidobacteriota	Thermoanaerobaculia	Thermoanaerobaculales	Thermoanaerobaculaceae	Subgroup 10	NA
b_ASV4713	Cultivar	Pissang-Awak	2.65498	0.559728	39	17	7.24662e-05	0.0460916	M.Malaccensis	Bacteria	Proteobacteria	Gammaproteobacteria	Steroidobacterales	Steroidobacteraceae	Steroidobacter	NA
b_ASV2879	Cultivar	Bluggoe	-3.08006	0.641067	39	15	7.84648e-05	0.0493871	M.Malaccensis	Bacteria	Myxococcota	Polyangia	Nannocystales	Nannocystaceae	Enhygromyxa	NA
b_ASV9796	Cultivar	Balbisiana	1.55889	0.331152	39	33	7.95236e-05	0.0495375	M.Malaccensis	Bacteria	Bacteroidota	Bacteroidia	Cytophagales	Cytophagaceae	Cytophaga	NA
b_ASV7468	Cultivar	Prata-Ana	3.48584	0.301625	39	15	1.60217e-11	9.68093e-07	Balbisiana	Bacteria	Acidobacteriota	Thermoanaerobaculia	Thermoanaerobaculales	Thermoanaerobaculaceae	Subgroup 10	NA
b_ASV594	Cultivar	Plantain	2.24863	0.265719	39	3	8.30774e-09	0.000250994	Balbisiana	Bacteria	Gemmatimonadota	Gemmatimonadetes	Gemmatimonadales	Gemmatimonadaceae	NA	NA
b_ASV7478	Cultivar	Calcutta4	3.32332	0.372802	39	20	2.62011e-08	0.000316635	Balbisiana	Bacteria	Acidobacteriota	Thermoanaerobaculia	Thermoanaerobaculales	Thermoanaerobaculaceae	Subgroup 10	NA
b_ASV9102	Cultivar	Pissang-Awak	1.93929	0.240222	39	5	1.99081e-08	0.000316635	Balbisiana	Bacteria	Chloroflexi	Anaerolineae	SBR1031	A4b	NA	NA
b_ASV9842	Cultivar	Calcutta4	2.32555	0.290112	39	4	2.26552e-08	0.000316635	Balbisiana	Bacteria	Planctomycetota	Planctomycetes	Gemmatales	Gemmataceae	NA	NA
b_ASV9102	Cultivar	Prata-Ana	2.65794	0.339725	39	5	3.51798e-08	0.000354284	Balbisiana	Bacteria	Chloroflexi	Anaerolineae	SBR1031	A4b	NA	NA
b_ASV5453	Cultivar	M.Malaccensis	-1.8944	0.246406	39	7	4.82812e-08	0.000416763	Balbisiana	Bacteria	Chloroflexi	Chloroflexia	Chloroflexales	Chloroflexaceae	Chloronema	NA
b_ASV3531	Cultivar	Natan	-3.67216	0.481061	39	15	6.31347e-08	0.000476857	Balbisiana	Bacteria	Proteobacteria	Gammaproteobacteria	Acidiferrobacterales	Acidiferrobacteraceae	Sulfurifustis	NA
b_ASV3531	Cultivar	Plantain	-3.31918	0.437718	39	15	7.57959e-08	0.000508877	Balbisiana	Bacteria	Proteobacteria	Gammaproteobacteria	Acidiferrobacterales	Acidiferrobacteraceae	Sulfurifustis	NA
b_ASV5453	Cultivar	Bluggoe	-1.80946	0.247426	39	7	1.19535e-07	0.000722279	Balbisiana	Bacteria	Chloroflexi	Chloroflexia	Chloroflexales	Chloroflexaceae	Chloronema	NA
b_ASV7478	Cultivar	Lakatan	3.54565	0.452191	39	20	1.66182e-07	0.000912853	Balbisiana	Bacteria	Acidobacteriota	Thermoanaerobaculia	Thermoanaerobaculales	Thermoanaerobaculaceae	Subgroup 10	NA
b_ASV3531	Cultivar	M.Malaccensis	-2.91837	0.410783	39	15	2.06333e-07	0.000969212	Balbisiana	Bacteria	Proteobacteria	Gammaproteobacteria	Acidiferrobacterales	Acidiferrobacteraceae	Sulfurifustis	NA
b_ASV7478	Cultivar	Blue-banana	3.49302	0.452191	39	20	2.08522e-07	0.000969212	Balbisiana	Bacteria	Acidobacteriota	Thermoanaerobaculia	Thermoanaerobaculales	Thermoanaerobaculaceae	Subgroup 10	NA
b_ASV3531	Cultivar	Bluggoe	-2.87761	0.414272	39	15	2.87251e-07	0.00123977	Balbisiana	Bacteria	Proteobacteria	Gammaproteobacteria	Acidiferrobacterales	Acidiferrobacteraceae	Sulfurifustis	NA
b_ASV7478	Cultivar	Grand-Naine-5/37	3.33865	0.452191	39	20	4.10086e-07	0.00165193	Balbisiana	Bacteria	Acidobacteriota	Thermoanaerobaculia	Thermoanaerobaculales	Thermoanaerobaculaceae	Subgroup 10	NA
b_ASV115	Cultivar	M.Malaccensis	4.94077	0.764817	39	17	9.21171e-07	0.00267464	Balbisiana	Bacteria	Proteobacteria	Gammaproteobacteria	Burkholderiales	Comamonadaceae	[Polyangium] brachysporum group	NA
b_ASV3531	Cultivar	Calcutta4	-3.13769	0.470544	39	15	9.29556e-07	0.00267464	Balbisiana	Bacteria	Proteobacteria	Gammaproteobacteria	Acidiferrobacterales	Acidiferrobacteraceae	Sulfurifustis	NA
b_ASV4156	Cultivar	Blue-banana	2.9117	0.445569	39	11	7.60901e-07	0.00267464	Balbisiana	Bacteria	Bacteroidota	Bacteroidia	Sphingobacteriales	NS11-12 marine group	NA	NA
b_ASV5453	Cultivar	Pissang-Awak	-1.69079	0.260207	39	7	8.33502e-07	0.00267464	Balbisiana	Bacteria	Chloroflexi	Chloroflexia	Chloroflexales	Chloroflexaceae	Chloronema	NA
b_ASV7064	Cultivar	Hom-Thong-Mokho	2.5851	0.399922	39	4	9.06103e-07	0.00267464	Balbisiana	Bacteria	Myxococcota	Myxococcia	Myxococcales	Myxococcaceae	NA	NA
b_ASV9681	Cultivar	Prata-Ana	3.29528	0.504055	39	2	8.39631e-07	0.00267464	Balbisiana	Bacteria	Myxococcota	Polyangia	Polyangiales	BIrii41	NA	NA
b_ASV690	Cultivar	Calcutta4	-2.74279	0.435076	39	19	1.34695e-06	0.00353861	Balbisiana	Bacteria	Bacteroidota	Bacteroidia	Chitinophagales	Chitinophagaceae	Niastella	NA
b_ASV3531	Cultivar	Aacv-Rose	-2.9441	0.465602	39	15	1.31598e-06	0.00353861	Balbisiana	Bacteria	Proteobacteria	Gammaproteobacteria	Acidiferrobacterales	Acidiferrobacteraceae	Sulfurifustis	NA
b_ASV5453	Cultivar	Aacv-Rose	-1.75032	0.273597	39	7	1.55707e-06	0.00392019	Balbisiana	Bacteria	Chloroflexi	Chloroflexia	Chloroflexales	Chloroflexaceae	Chloronema	NA
b_ASV5453	Cultivar	Calcutta4	-1.75121	0.271726	39	7	1.95426e-06	0.00467048	Balbisiana	Bacteria	Chloroflexi	Chloroflexia	Chloroflexales	Chloroflexaceae	Chloronema	NA
b_ASV9637	Cultivar	Calcutta4	3.47414	0.535926	39	4	2.00967e-06	0.00467048	Balbisiana	Bacteria	Myxococcota	Polyangia	Haliangiales	Haliangiaceae	Haliangium	NA
b_ASV690	Cultivar	Bluggoe	-2.47977	0.406976	39	19	2.28258e-06	0.00497715	Balbisiana	Bacteria	Bacteroidota	Bacteroidia	Chitinophagales	Chitinophagaceae	Niastella	NA
b_ASV3788	Cultivar	Blue-banana	2.84903	0.467895	39	29	2.30637e-06	0.00497715	Balbisiana	Bacteria	Proteobacteria	Gammaproteobacteria	Burkholderiales	Methylophilaceae	Methylophilus	NA
b_ASV3531	Cultivar	Apple-banana	-2.93527	0.480017	39	15	2.42065e-06	0.00504363	Balbisiana	Bacteria	Proteobacteria	Gammaproteobacteria	Acidiferrobacterales	Acidiferrobacteraceae	Sulfurifustis	NA
b_ASV4873	Cultivar	Prata-Ana	2.93909	0.476922	39	5	2.74617e-06	0.00553115	Balbisiana	Bacteria	Verrucomicrobiota	Verrucomicrobiae	Pedosphaerales	Pedosphaeraceae	NA	NA
b_ASV1547	Cultivar	Blue-banana	3.88829	0.651958	39	23	3.15935e-06	0.00615808	Balbisiana	Bacteria	Bacteroidota	Bacteroidia	Cytophagales	Microscillaceae	Ohtaekwangia	NA
b_ASV690	Cultivar	M.Malaccensis	-2.41159	0.406976	39	19	3.48075e-06	0.00637336	Balbisiana	Bacteria	Bacteroidota	Bacteroidia	Chitinophagales	Chitinophagaceae	Niastella	NA
b_ASV5453	Cultivar	Hom-Thong-Mokho	-1.72753	0.290609	39	7	3.44726e-06	0.00637336	Balbisiana	Bacteria	Chloroflexi	Chloroflexia	Chloroflexales	Chloroflexaceae	Chloronema	NA
b_ASV690	Cultivar	Pissang-Awak	-2.54782	0.435076	39	19	4.1509e-06	0.00737689	Balbisiana	Bacteria	Bacteroidota	Bacteroidia	Chitinophagales	Chitinophagaceae	Niastella	NA
b_ASV690	Cultivar	Natan	-2.8398	0.486429	39	19	4.34449e-06	0.00750032	Balbisiana	Bacteria	Bacteroidota	Bacteroidia	Chitinophagales	Chitinophagaceae	Niastella	NA
b_ASV4277	Cultivar	Prata-Ana	4.00618	0.688687	39	9	4.58114e-06	0.00768918	Balbisiana	Bacteria	Bacteroidota	Bacteroidia	Chitinophagales	Chitinophagaceae	Terrimonas	NA
b_ASV3201	Cultivar	Hom-Thong-Mokho	2.5046	0.433816	39	5	5.11883e-06	0.00817575	Balbisiana	Bacteria	Proteobacteria	Gammaproteobacteria	Burkholderiales	Rhodocyclaceae	NA	NA
b_ASV3552	Cultivar	Hom-Thong-Mokho	2.03489	0.348543	39	36	5.14164e-06	0.00817575	Balbisiana	Bacteria	Planctomycetota	Phycisphaerae	Phycisphaerales	Phycisphaeraceae	NA	NA
b_ASV9557	Cultivar	Apple-banana	2.34601	0.407937	39	3	5.41999e-06	0.00839737	Balbisiana	Bacteria	Proteobacteria	Gammaproteobacteria	Steroidobacterales	Steroidobacteraceae	NA	NA
b_ASV10037	Cultivar	Natan	2.29319	0.401971	39	7	6.09346e-06	0.00920478	Balbisiana	Bacteria	Planctomycetota	Phycisphaerae	Phycisphaerales	Phycisphaeraceae	NA	NA
b_ASV3531	Cultivar	Lakatan	-3.39618	0.53034	39	15	7.15649e-06	0.0105469	Balbisiana	Bacteria	Proteobacteria	Gammaproteobacteria	Acidiferrobacterales	Acidiferrobacteraceae	Sulfurifustis	NA
b_ASV3552	Cultivar	Plantain	1.79502	0.318526	39	36	7.92939e-06	0.0114014	Balbisiana	Bacteria	Planctomycetota	Phycisphaerae	Phycisphaerales	Phycisphaeraceae	NA	NA
b_ASV5283	Cultivar	Apple-banana	2.38007	0.425576	39	8	8.11368e-06	0.0114014	Balbisiana	Bacteria	Proteobacteria	Alphaproteobacteria	Caulobacterales	Caulobacteraceae	Brevundimonas	NA
b_ASV3531	Cultivar	Hom-Thong-Mokho	-2.67946	0.479065	39	15	9.94069e-06	0.0136513	Balbisiana	Bacteria	Proteobacteria	Gammaproteobacteria	Acidiferrobacterales	Acidiferrobacteraceae	Sulfurifustis	NA
b_ASV4992	Cultivar	Lakatan	4.8184	0.836125	39	11	1.03328e-05	0.0138744	Balbisiana	Bacteria	Bacteroidota	Bacteroidia	Cytophagales	Microscillaceae	NA	NA
b_ASV3531	Cultivar	Blue-banana	-3.25787	0.53034	39	15	1.17718e-05	0.0154631	Balbisiana	Bacteria	Proteobacteria	Gammaproteobacteria	Acidiferrobacterales	Acidiferrobacteraceae	Sulfurifustis	NA
b_ASV7560	Cultivar	Prata-Ana	2.87615	0.531338	39	7	1.28499e-05	0.01652	Balbisiana	Bacteria	Fibrobacterota	Fibrobacteria	Fibrobacterales	Fibrobacteraceae	NA	NA
b_ASV5447	Cultivar	Blue-banana	3.96967	0.734771	39	12	1.31991e-05	0.0166155	Balbisiana	Bacteria	Bacteroidota	Bacteroidia	Chitinophagales	Chitinophagaceae	Niastella	NA
b_ASV11360	Cultivar	Prata-Ana	2.95312	0.549326	39	5	1.41359e-05	0.0174316	Balbisiana	Bacteria	Bacteroidota	Bacteroidia	Flavobacteriales	Cryomorphaceae	Vicingus	NA
b_ASV9637	Cultivar	Blue-banana	3.55024	0.646087	39	4	1.63451e-05	0.0197527	Balbisiana	Bacteria	Myxococcota	Polyangia	Haliangiales	Haliangiaceae	Haliangium	NA
b_ASV9726	Cultivar	Bluggoe	1.95689	0.37	39	4	1.8522e-05	0.0215297	Balbisiana	Bacteria	Proteobacteria	Alphaproteobacteria	Rhizobiales	Xanthobacteraceae	Pseudorhodoplanes	NA
b_ASV10755	Cultivar	Pissang-Awak	2.23787	0.424586	39	5	1.85281e-05	0.0215297	Balbisiana	Bacteria	Bacteroidota	Bacteroidia	Chitinophagales	Chitinophagaceae	NA	NA
b_ASV690	Cultivar	Blue-banana	-2.26182	0.435076	39	19	2.23074e-05	0.0254321	Balbisiana	Bacteria	Bacteroidota	Bacteroidia	Chitinophagales	Chitinophagaceae	Niastella	NA
b_ASV6238	Cultivar	Apple-banana	2.07518	0.396286	39	1	2.27652e-05	0.0254734	Balbisiana	Bacteria	Actinobacteriota	Thermoleophilia	Solirubrobacterales	67-14	NA	NA
b_ASV10304	Cultivar	Prata-Ana	2.58137	0.498036	39	6	2.34985e-05	0.0258159	Balbisiana	Bacteria	Proteobacteria	Alphaproteobacteria	Rhizobiales	KF-JG30-B3	NA	NA
b_ASV1033	Cultivar	Pissang-Awak	3.39923	0.658193	39	14	2.47576e-05	0.0267134	Balbisiana	Bacteria	Acidobacteriota	Thermoanaerobaculia	Thermoanaerobaculales	Thermoanaerobaculaceae	Subgroup 10	NA
b_ASV8648	Cultivar	Prata-Ana	3.52577	0.68188	39	6	2.5741e-05	0.0272872	Balbisiana	Bacteria	Proteobacteria	Gammaproteobacteria	Enterobacterales	Vibrionaceae	Vibrio	NA
b_ASV9637	Cultivar	Lakatan	3.41237	0.646087	39	4	2.71885e-05	0.0283248	Balbisiana	Bacteria	Myxococcota	Polyangia	Haliangiales	Haliangiaceae	Haliangium	NA
b_ASV9637	Cultivar	Grand-Naine-5/37	3.39586	0.646087	39	4	2.89043e-05	0.0296019	Balbisiana	Bacteria	Myxococcota	Polyangia	Haliangiales	Haliangiaceae	Haliangium	NA
b_ASV3124	Cultivar	Hom-Thong-Mokho	2.13616	0.410515	39	6	3.09935e-05	0.0307009	Balbisiana	Bacteria	Gemmatimonadota	Gemmatimonadetes	Gemmatimonadales	Gemmatimonadaceae	NA	NA
b_ASV9502	Cultivar	Calcutta4	2.86068	0.546589	39	5	3.07536e-05	0.0307009	Balbisiana	Bacteria	Bacteroidota	Bacteroidia	Chitinophagales	Chitinophagaceae	Lacibacter	NA
b_ASV8042	Cultivar	Natan	2.69402	0.533205	39	10	3.25388e-05	0.0317116	Balbisiana	Bacteria	Bacteroidota	Bacteroidia	Chitinophagales	Chitinophagaceae	Terrimonas	NA
b_ASV5283	Cultivar	Plantain	1.91383	0.380647	39	8	3.46825e-05	0.0332644	Balbisiana	Bacteria	Proteobacteria	Alphaproteobacteria	Caulobacterales	Caulobacteraceae	Brevundimonas	NA
b_ASV690	Cultivar	Grand-Naine-5/37	-2.18209	0.435076	39	19	3.58123e-05	0.0332911	Balbisiana	Bacteria	Bacteroidota	Bacteroidia	Chitinophagales	Chitinophagaceae	Niastella	NA
b_ASV7122	Cultivar	Plantain	2.22457	0.443434	39	10	3.56973e-05	0.0332911	Balbisiana	Bacteria	Proteobacteria	Alphaproteobacteria	Sphingomonadales	Sphingomonadaceae	Sphingomonas	NA
b_ASV9438	Cultivar	Aacv-Rose	1.88938	0.377887	39	4	3.72846e-05	0.0341346	Balbisiana	Bacteria	Proteobacteria	Alphaproteobacteria	Sphingomonadales	Sphingomonadaceae	Ellin6055	NA
b_ASV8588	Cultivar	Bluggoe	1.80856	0.3638	39	4	4.05231e-05	0.0365458	Balbisiana	Bacteria	Proteobacteria	Alphaproteobacteria	Rhizobiales	Xanthobacteraceae	NA	NA
b_ASV5453	Cultivar	Grand-Naine-5/37	-1.74703	0.294301	39	7	4.18757e-05	0.0372103	Balbisiana	Bacteria	Chloroflexi	Chloroflexia	Chloroflexales	Chloroflexaceae	Chloronema	NA
b_ASV3803	Cultivar	Apple-banana	2.30796	0.46672	39	4	4.29657e-05	0.0376255	Balbisiana	Bacteria	Actinobacteriota	Actinobacteria	Propionibacteriales	Nocardioidaceae	Nocardioides	NA
b_ASV690	Cultivar	Hom-Thong-Mokho	-2.39147	0.486429	39	19	4.62779e-05	0.0388374	Balbisiana	Bacteria	Bacteroidota	Bacteroidia	Chitinophagales	Chitinophagaceae	Niastella	NA
b_ASV5453	Cultivar	Lakatan	-1.73052	0.294301	39	7	4.60394e-05	0.0388374	Balbisiana	Bacteria	Chloroflexi	Chloroflexia	Chloroflexales	Chloroflexaceae	Chloronema	NA
b_ASV7871	Cultivar	Prata-Ana	2.61605	0.529094	39	7	4.51962e-05	0.0388374	Balbisiana	Bacteria	Proteobacteria	Alphaproteobacteria	Rickettsiales	SM2D12	NA	NA
b_ASV6123	Cultivar	Lakatan	1.67455	0.341156	39	11	4.72383e-05	0.0391003	Balbisiana	Bacteria	Gemmatimonadota	Gemmatimonadetes	Gemmatimonadales	Gemmatimonadaceae	NA	NA
b_ASV5962	Cultivar	Prata-Ana	2.99949	0.616726	39	6	5.30629e-05	0.043328	Balbisiana	Bacteria	Proteobacteria	Gammaproteobacteria	Gammaproteobacteria Incertae Sedis	Unknown Family	Acidibacter	NA
b_ASV1232	Cultivar	Calcutta4	3.69946	0.751263	39	14	5.56714e-05	0.0439314	Balbisiana	Bacteria	Actinobacteriota	Actinobacteria	Streptosporangiales	Thermomonosporaceae	Actinomadura	NA
b_ASV5453	Cultivar	Plantain	-1.27723	0.263728	39	7	5.5983e-05	0.0439314	Balbisiana	Bacteria	Chloroflexi	Chloroflexia	Chloroflexales	Chloroflexaceae	Chloronema	NA
b_ASV9502	Cultivar	Lakatan	3.24959	0.657399	39	5	5.50289e-05	0.0439314	Balbisiana	Bacteria	Bacteroidota	Bacteroidia	Chitinophagales	Chitinophagaceae	Lacibacter	NA
b_ASV1547	Cultivar	Pissang-Awak	3.1486	0.651958	39	23	5.79673e-05	0.0449053	Balbisiana	Bacteria	Bacteroidota	Bacteroidia	Cytophagales	Microscillaceae	Ohtaekwangia	NA
b_ASV690	Cultivar	Plantain	-2.09867	0.435076	39	19	5.88405e-05	0.0450048	Balbisiana	Bacteria	Bacteroidota	Bacteroidia	Chitinophagales	Chitinophagaceae	Niastella	NA
b_ASV7468	Cultivar	Prata-Ana	3.59993	0.319922	39	15	2.81478e-11	1.7008e-06	Natan	Bacteria	Acidobacteriota	Thermoanaerobaculia	Thermoanaerobaculales	Thermoanaerobaculaceae	Subgroup 10	NA
b_ASV7478	Cultivar	Calcutta4	3.77869	0.379235	39	20	5.5834e-09	0.000168686	Natan	Bacteria	Acidobacteriota	Thermoanaerobaculia	Thermoanaerobaculales	Thermoanaerobaculaceae	Subgroup 10	NA
b_ASV594	Cultivar	Plantain	2.36272	0.297082	39	3	2.6153e-08	0.000458876	Natan	Bacteria	Gemmatimonadota	Gemmatimonadetes	Gemmatimonadales	Gemmatimonadaceae	NA	NA
b_ASV7478	Cultivar	Blue-banana	3.94839	0.457936	39	20	4.48308e-08	0.000458876	Natan	Bacteria	Acidobacteriota	Thermoanaerobaculia	Thermoanaerobaculales	Thermoanaerobaculaceae	Subgroup 10	NA
b_ASV7478	Cultivar	Lakatan	4.00102	0.457936	39	20	3.64435e-08	0.000458876	Natan	Bacteria	Acidobacteriota	Thermoanaerobaculia	Thermoanaerobaculales	Thermoanaerobaculaceae	Subgroup 10	NA
b_ASV9102	Cultivar	Pissang-Awak	2.05337	0.268576	39	5	5.31598e-08	0.000458876	Natan	Bacteria	Chloroflexi	Anaerolineae	SBR1031	A4b	NA	NA
b_ASV9102	Cultivar	Prata-Ana	2.77203	0.360333	39	5	4.7599e-08	0.000458876	Natan	Bacteria	Chloroflexi	Anaerolineae	SBR1031	A4b	NA	NA
b_ASV3531	Cultivar	Balbisiana	3.67216	0.481061	39	15	6.31347e-08	0.000476586	Natan	Bacteria	Proteobacteria	Gammaproteobacteria	Acidiferrobacterales	Acidiferrobacteraceae	Sulfurifustis	NA
b_ASV9842	Cultivar	Calcutta4	2.43963	0.324355	39	4	7.09863e-08	0.000476586	Natan	Bacteria	Planctomycetota	Planctomycetes	Gemmatales	Gemmataceae	NA	NA
b_ASV7478	Cultivar	Grand-Naine-5/37	3.79402	0.457936	39	20	8.31234e-08	0.000502265	Natan	Bacteria	Acidobacteriota	Thermoanaerobaculia	Thermoanaerobaculales	Thermoanaerobaculaceae	Subgroup 10	NA
b_ASV4992	Cultivar	Lakatan	6.12117	0.849745	39	11	5.32214e-07	0.0029235	Natan	Bacteria	Bacteroidota	Bacteroidia	Cytophagales	Microscillaceae	NA	NA
b_ASV9681	Cultivar	Prata-Ana	3.38768	0.530577	39	2	1.41913e-06	0.0071458	Natan	Bacteria	Myxococcota	Polyangia	Polyangiales	BIrii41	NA	NA
b_ASV2713	Cultivar	M.Malaccensis	3.49339	0.563742	39	15	1.76065e-06	0.0081835	Natan	Bacteria	Verrucomicrobiota	Verrucomicrobiae	Verrucomicrobiales	Rubritaleaceae	Luteolibacter	NA
b_ASV7064	Cultivar	Hom-Thong-Mokho	2.69919	0.438093	39	4	1.92453e-06	0.00830629	Natan	Bacteria	Myxococcota	Myxococcia	Myxococcales	Myxococcaceae	NA	NA
b_ASV10037	Cultivar	M.Malaccensis	-2.29642	0.381343	39	7	2.7303e-06	0.0109984	Natan	Bacteria	Planctomycetota	Phycisphaerae	Phycisphaerales	Phycisphaeraceae	NA	NA
b_ASV9600	Cultivar	Plantain	2.01354	0.342736	39	6	3.95778e-06	0.0149466	Natan	Bacteria	Patescibacteria	Saccharimonadia	Saccharimonadales	YM_S32_TM7_50_20	NA	NA
b_ASV690	Cultivar	Balbisiana	2.8398	0.486429	39	19	4.34449e-06	0.0154418	Natan	Bacteria	Bacteroidota	Bacteroidia	Chitinophagales	Chitinophagaceae	Niastella	NA
b_ASV3788	Cultivar	Blue-banana	2.96487	0.523123	39	29	6.69959e-06	0.0202408	Natan	Bacteria	Proteobacteria	Gammaproteobacteria	Burkholderiales	Methylophilaceae	Methylophilus	NA
b_ASV9502	Cultivar	Calcutta4	3.36987	0.561753	39	5	6.43339e-06	0.0202408	Natan	Bacteria	Bacteroidota	Bacteroidia	Chitinophagales	Chitinophagaceae	Lacibacter	NA
b_ASV10037	Cultivar	Balbisiana	-2.29319	0.401971	39	7	6.09346e-06	0.0202408	Natan	Bacteria	Planctomycetota	Phycisphaerae	Phycisphaerales	Phycisphaeraceae	NA	NA
b_ASV4277	Cultivar	Prata-Ana	4.12202	0.730462	39	9	7.13349e-06	0.0205254	Natan	Bacteria	Bacteroidota	Bacteroidia	Chitinophagales	Chitinophagaceae	Terrimonas	NA
b_ASV10037	Cultivar	Lakatan	-2.24373	0.401971	39	7	8.34008e-06	0.0229064	Natan	Bacteria	Planctomycetota	Phycisphaerae	Phycisphaerales	Phycisphaeraceae	NA	NA
b_ASV1547	Cultivar	Blue-banana	4.01629	0.728911	39	23	1.00221e-05	0.0252322	Natan	Bacteria	Bacteroidota	Bacteroidia	Cytophagales	Microscillaceae	Ohtaekwangia	NA
b_ASV3201	Cultivar	Hom-Thong-Mokho	2.61868	0.475222	39	5	1.00103e-05	0.0252322	Natan	Bacteria	Proteobacteria	Gammaproteobacteria	Burkholderiales	Rhodocyclaceae	NA	NA
b_ASV10037	Cultivar	Apple-banana	-2.40142	0.440338	39	7	1.15802e-05	0.0279888	Natan	Bacteria	Planctomycetota	Phycisphaerae	Phycisphaerales	Phycisphaeraceae	NA	NA
b_ASV9502	Cultivar	Lakatan	3.75879	0.671609	39	5	1.29474e-05	0.0289752	Natan	Bacteria	Bacteroidota	Bacteroidia	Chitinophagales	Chitinophagaceae	Lacibacter	NA
b_ASV10037	Cultivar	Hom-Thong-Mokho	-2.38383	0.440338	39	7	1.28304e-05	0.0289752	Natan	Bacteria	Planctomycetota	Phycisphaerae	Phycisphaerales	Phycisphaeraceae	NA	NA
b_ASV5283	Cultivar	Apple-banana	2.49591	0.466196	39	8	1.49628e-05	0.0307556	Natan	Bacteria	Proteobacteria	Alphaproteobacteria	Caulobacterales	Caulobacteraceae	Brevundimonas	NA
b_ASV8042	Cultivar	Bluggoe	-2.69941	0.505843	39	10	1.56439e-05	0.0307556	Natan	Bacteria	Bacteroidota	Bacteroidia	Chitinophagales	Chitinophagaceae	Terrimonas	NA
b_ASV8042	Cultivar	M.Malaccensis	-2.69772	0.505843	39	10	1.57789e-05	0.0307556	Natan	Bacteria	Bacteroidota	Bacteroidia	Chitinophagales	Chitinophagaceae	Terrimonas	NA
b_ASV10037	Cultivar	Bluggoe	-2.04348	0.381343	39	7	1.47769e-05	0.0307556	Natan	Bacteria	Planctomycetota	Phycisphaerae	Phycisphaerales	Phycisphaeraceae	NA	NA
b_ASV7871	Cultivar	Prata-Ana	3.00493	0.558257	39	7	1.70812e-05	0.0321727	Natan	Bacteria	Proteobacteria	Alphaproteobacteria	Rickettsiales	SM2D12	NA	NA
b_ASV9637	Cultivar	Calcutta4	3.08021	0.549298	39	4	1.75708e-05	0.0321727	Natan	Bacteria	Myxococcota	Polyangia	Haliangiales	Haliangiaceae	Haliangium	NA
b_ASV10037	Cultivar	Pissang-Awak	-2.1184	0.401971	39	7	1.85609e-05	0.0325238	Natan	Bacteria	Planctomycetota	Phycisphaerae	Phycisphaerales	Phycisphaeraceae	NA	NA
b_ASV11360	Cultivar	Prata-Ana	3.06721	0.582648	39	5	1.88391e-05	0.0325238	Natan	Bacteria	Bacteroidota	Bacteroidia	Flavobacteriales	Cryomorphaceae	Vicingus	NA
b_ASV4992	Cultivar	Calcutta4	3.95792	0.7065	39	11	1.95077e-05	0.0327426	Natan	Bacteria	Bacteroidota	Bacteroidia	Cytophagales	Microscillaceae	NA	NA
b_ASV10037	Cultivar	Blue-banana	-2.10586	0.401971	39	7	2.01142e-05	0.032848	Natan	Bacteria	Planctomycetota	Phycisphaerae	Phycisphaerales	Phycisphaeraceae	NA	NA
b_ASV690	Cultivar	Lakatan	2.53824	0.486429	39	19	2.1218e-05	0.0328738	Natan	Bacteria	Bacteroidota	Bacteroidia	Chitinophagales	Chitinophagaceae	Niastella	NA
b_ASV4873	Cultivar	Prata-Ana	2.67357	0.497239	39	5	2.10509e-05	0.0328738	Natan	Bacteria	Verrucomicrobiota	Verrucomicrobiae	Pedosphaerales	Pedosphaeraceae	NA	NA
b_ASV8075	Cultivar	Bluggoe	-1.91993	0.369681	39	10	2.26097e-05	0.0334892	Natan	Bacteria	Chloroflexi	Anaerolineae	SBR1031	A4b	NA	NA
b_ASV8075	Cultivar	M.Malaccensis	-1.91921	0.369681	39	10	2.27237e-05	0.0334892	Natan	Bacteria	Chloroflexi	Anaerolineae	SBR1031	A4b	NA	NA
b_ASV10037	Cultivar	Aacv-Rose	-2.07817	0.401971	39	7	2.40249e-05	0.0345638	Natan	Bacteria	Planctomycetota	Phycisphaerae	Phycisphaerales	Phycisphaeraceae	NA	NA
b_ASV8042	Cultivar	Plantain	-2.7471	0.533205	39	10	2.51596e-05	0.0353544	Natan	Bacteria	Bacteroidota	Bacteroidia	Chitinophagales	Chitinophagaceae	Terrimonas	NA
b_ASV1918	Cultivar	Bluggoe	-1.88684	0.373278	39	10	3.23475e-05	0.0385514	Natan	Bacteria	Actinobacteriota	Thermoleophilia	Solirubrobacterales	Solirubrobacteraceae	Parviterribacter	NA
b_ASV7573	Cultivar	Calcutta4	3.6671	0.684244	39	9	3.16121e-05	0.0385514	Natan	Bacteria	Bacteroidota	Bacteroidia	Sphingobacteriales	NS11-12 marine group	NA	NA
b_ASV8042	Cultivar	Aacv-Rose	-2.71198	0.533205	39	10	2.98251e-05	0.0385514	Natan	Bacteria	Bacteroidota	Bacteroidia	Chitinophagales	Chitinophagaceae	Terrimonas	NA
b_ASV8042	Cultivar	Balbisiana	-2.69402	0.533205	39	10	3.25388e-05	0.0385514	Natan	Bacteria	Bacteroidota	Bacteroidia	Chitinophagales	Chitinophagaceae	Terrimonas	NA
b_ASV8968	Cultivar	Aacv-Rose	2.11758	0.415795	39	7	2.9317e-05	0.0385514	Natan	Bacteria	Firmicutes	Bacilli	Alicyclobacillales	Alicyclobacillaceae	Tumebacillus	NA
b_ASV9502	Cultivar	Grand-Naine-5/37	3.50416	0.671609	39	5	3.19163e-05	0.0385514	Natan	Bacteria	Bacteroidota	Bacteroidia	Chitinophagales	Chitinophagaceae	Lacibacter	NA
b_ASV10200	Cultivar	Prata-Ana	2.89098	0.549768	39	6	2.84886e-05	0.0385514	Natan	Bacteria	Bacteroidota	Bacteroidia	Chitinophagales	Chitinophagaceae	NA	NA
b_ASV10304	Cultivar	Prata-Ana	2.68816	0.526912	39	6	3.08058e-05	0.0385514	Natan	Bacteria	Proteobacteria	Alphaproteobacteria	Rhizobiales	KF-JG30-B3	NA	NA
b_ASV115	Cultivar	M.Malaccensis	4.31328	0.84816	39	17	3.32887e-05	0.0386815	Natan	Bacteria	Proteobacteria	Gammaproteobacteria	Burkholderiales	Comamonadaceae	[Polyangium] brachysporum group	NA
b_ASV5453	Cultivar	M.Malaccensis	-1.389	0.275268	39	7	3.49628e-05	0.0398603	Natan	Bacteria	Chloroflexi	Chloroflexia	Chloroflexales	Chloroflexaceae	Chloronema	NA
b_ASV5447	Cultivar	Blue-banana	4.08551	0.821499	39	12	3.99438e-05	0.0446956	Natan	Bacteria	Bacteroidota	Bacteroidia	Chitinophagales	Chitinophagaceae	Niastella	NA
b_ASV8042	Cultivar	Lakatan	-2.64448	0.533205	39	10	4.1379e-05	0.0449375	Natan	Bacteria	Bacteroidota	Bacteroidia	Chitinophagales	Chitinophagaceae	Terrimonas	NA
b_ASV9502	Cultivar	Blue-banana	3.42475	0.671609	39	5	4.23911e-05	0.0449375	Natan	Bacteria	Bacteroidota	Bacteroidia	Chitinophagales	Chitinophagaceae	Lacibacter	NA
b_ASV10755	Cultivar	Pissang-Awak	2.35196	0.474702	39	5	4.19173e-05	0.0449375	Natan	Bacteria	Bacteroidota	Bacteroidia	Chitinophagales	Chitinophagaceae	NA	NA
b_ASV4569	Cultivar	Plantain	-2.16134	0.439121	39	7	4.56161e-05	0.0459385	Natan	Bacteria	Actinobacteriota	Actinobacteria	Corynebacteriales	Mycobacteriaceae	Mycobacterium	NA
b_ASV4992	Cultivar	Grand-Naine-5/37	4.39344	0.849745	39	11	4.50671e-05	0.0459385	Natan	Bacteria	Bacteroidota	Bacteroidia	Cytophagales	Microscillaceae	NA	NA
b_ASV8302	Cultivar	Hom-Thong-Mokho	2.32148	0.471417	39	7	4.53182e-05	0.0459385	Natan	Bacteria	Myxococcota	Polyangia	Nannocystales	Nannocystaceae	NA	NA
b_ASV3773	Cultivar	Aacv-Rose	1.98326	0.404842	39	10	4.84285e-05	0.0479712	Natan	Bacteria	Myxococcota	Polyangia	Haliangiales	Haliangiaceae	Haliangium	NA
b_ASV7573	Cultivar	Grand-Naine-5/37	4.16753	0.820286	39	9	5.0675e-05	0.0493869	Natan	Bacteria	Bacteroidota	Bacteroidia	Sphingobacteriales	NS11-12 marine group	NA	NA
b_ASV7468	Cultivar	Prata-Ana	3.59407	0.319922	39	15	2.91281e-11	1.76004e-06	Apple-banana	Bacteria	Acidobacteriota	Thermoanaerobaculia	Thermoanaerobaculales	Thermoanaerobaculaceae	Subgroup 10	NA
b_ASV7478	Cultivar	Calcutta4	3.45558	0.37296	39	20	1.83853e-08	0.000555456	Apple-banana	Bacteria	Acidobacteriota	Thermoanaerobaculia	Thermoanaerobaculales	Thermoanaerobaculaceae	Subgroup 10	NA
b_ASV9842	Cultivar	Calcutta4	2.43377	0.324355	39	4	7.40544e-08	0.00149155	Apple-banana	Bacteria	Planctomycetota	Planctomycetes	Gemmatales	Gemmataceae	NA	NA
b_ASV7478	Cultivar	Blue-banana	3.62528	0.452848	39	20	1.43151e-07	0.00172995	Apple-banana	Bacteria	Acidobacteriota	Thermoanaerobaculia	Thermoanaerobaculales	Thermoanaerobaculaceae	Subgroup 10	NA
b_ASV7478	Cultivar	Lakatan	3.67791	0.452848	39	20	1.15081e-07	0.00172995	Apple-banana	Bacteria	Acidobacteriota	Thermoanaerobaculia	Thermoanaerobaculales	Thermoanaerobaculaceae	Subgroup 10	NA
b_ASV7478	Cultivar	Grand-Naine-5/37	3.47091	0.452848	39	20	2.74389e-07	0.00276328	Apple-banana	Bacteria	Acidobacteriota	Thermoanaerobaculia	Thermoanaerobaculales	Thermoanaerobaculaceae	Subgroup 10	NA
b_ASV4156	Cultivar	Blue-banana	3.27785	0.498162	39	11	6.8096e-07	0.00587805	Apple-banana	Bacteria	Bacteroidota	Bacteroidia	Sphingobacteriales	NS11-12 marine group	NA	NA
b_ASV2713	Cultivar	M.Malaccensis	3.5734	0.563742	39	15	1.23604e-06	0.00933579	Apple-banana	Bacteria	Verrucomicrobiota	Verrucomicrobiae	Verrucomicrobiales	Rubritaleaceae	Luteolibacter	NA
b_ASV1391	Cultivar	Plantain	5.09069	0.820347	39	16	2.1969e-06	0.0112512	Apple-banana	Bacteria	Proteobacteria	Gammaproteobacteria	Burkholderiales	Chromobacteriaceae	Paludibacterium	NA
b_ASV3531	Cultivar	Balbisiana	2.93527	0.480017	39	15	2.42065e-06	0.0112512	Apple-banana	Bacteria	Proteobacteria	Gammaproteobacteria	Acidiferrobacterales	Acidiferrobacteraceae	Sulfurifustis	NA
b_ASV4992	Cultivar	Lakatan	5.58916	0.840711	39	11	1.74201e-06	0.0112512	Apple-banana	Bacteria	Bacteroidota	Bacteroidia	Cytophagales	Microscillaceae	NA	NA
b_ASV7064	Cultivar	Hom-Thong-Mokho	2.69333	0.438093	39	4	1.99007e-06	0.0112512	Apple-banana	Bacteria	Myxococcota	Myxococcia	Myxococcales	Myxococcaceae	NA	NA
b_ASV9557	Cultivar	M.Malaccensis	-2.34924	0.387003	39	3	2.41731e-06	0.0112512	Apple-banana	Bacteria	Proteobacteria	Gammaproteobacteria	Steroidobacterales	Steroidobacteraceae	NA	NA
b_ASV594	Cultivar	Plantain	1.72415	0.297082	39	3	4.74091e-06	0.014684	Apple-banana	Bacteria	Gemmatimonadota	Gemmatimonadetes	Gemmatimonadales	Gemmatimonadaceae	NA	NA
b_ASV6238	Cultivar	Plantain	-2.31272	0.380552	39	1	4.77459e-06	0.014684	Apple-banana	Bacteria	Actinobacteriota	Thermoleophilia	Solirubrobacterales	67-14	NA	NA
b_ASV9557	Cultivar	Aacv-Rose	-2.36351	0.407937	39	3	4.86031e-06	0.014684	Apple-banana	Bacteria	Proteobacteria	Gammaproteobacteria	Steroidobacterales	Steroidobacteraceae	NA	NA
b_ASV9557	Cultivar	Calcutta4	-2.36494	0.407937	39	3	4.81749e-06	0.014684	Apple-banana	Bacteria	Proteobacteria	Gammaproteobacteria	Steroidobacterales	Steroidobacteraceae	NA	NA
b_ASV9557	Cultivar	Plantain	-2.3984	0.407937	39	3	3.91322e-06	0.014684	Apple-banana	Bacteria	Proteobacteria	Gammaproteobacteria	Steroidobacterales	Steroidobacteraceae	NA	NA
b_ASV9600	Cultivar	Plantain	2.0051	0.342688	39	6	4.20687e-06	0.014684	Apple-banana	Bacteria	Patescibacteria	Saccharimonadia	Saccharimonadales	YM_S32_TM7_50_20	NA	NA
b_ASV9681	Cultivar	Prata-Ana	3.18956	0.530083	39	2	3.60775e-06	0.014684	Apple-banana	Bacteria	Myxococcota	Polyangia	Polyangiales	BIrii41	NA	NA
b_ASV9557	Cultivar	Balbisiana	-2.34601	0.407937	39	3	5.41999e-06	0.0155951	Apple-banana	Bacteria	Proteobacteria	Gammaproteobacteria	Steroidobacterales	Steroidobacteraceae	NA	NA
b_ASV3788	Cultivar	Blue-banana	2.95952	0.523123	39	29	6.87661e-06	0.0165182	Apple-banana	Bacteria	Proteobacteria	Gammaproteobacteria	Burkholderiales	Methylophilaceae	Methylophilus	NA
b_ASV4873	Cultivar	Prata-Ana	2.94108	0.494829	39	5	6.05858e-06	0.0165182	Apple-banana	Bacteria	Verrucomicrobiota	Verrucomicrobiae	Pedosphaerales	Pedosphaeraceae	NA	NA
b_ASV5283	Cultivar	Aacv-Rose	-2.39804	0.425576	39	8	7.28481e-06	0.0165182	Apple-banana	Bacteria	Proteobacteria	Alphaproteobacteria	Caulobacterales	Caulobacteraceae	Brevundimonas	NA
b_ASV5283	Cultivar	Calcutta4	-2.3989	0.425576	39	8	7.2472e-06	0.0165182	Apple-banana	Bacteria	Proteobacteria	Alphaproteobacteria	Caulobacterales	Caulobacteraceae	Brevundimonas	NA
b_ASV9557	Cultivar	Grand-Naine-5/37	-2.31306	0.407937	39	3	6.65724e-06	0.0165182	Apple-banana	Bacteria	Proteobacteria	Gammaproteobacteria	Steroidobacterales	Steroidobacteraceae	NA	NA
b_ASV9557	Cultivar	Lakatan	-2.29655	0.407937	39	3	7.38101e-06	0.0165182	Apple-banana	Bacteria	Proteobacteria	Gammaproteobacteria	Steroidobacterales	Steroidobacteraceae	NA	NA
b_ASV5283	Cultivar	Balbisiana	-2.38007	0.425576	39	8	8.11368e-06	0.0175093	Apple-banana	Bacteria	Proteobacteria	Alphaproteobacteria	Caulobacterales	Caulobacteraceae	Brevundimonas	NA
b_ASV5283	Cultivar	Bluggoe	-2.23004	0.403737	39	8	9.68126e-06	0.0188703	Apple-banana	Bacteria	Proteobacteria	Alphaproteobacteria	Caulobacterales	Caulobacteraceae	Brevundimonas	NA
b_ASV5389	Cultivar	Plantain	-2.13147	0.37644	39	10	9.42156e-06	0.0188703	Apple-banana	Bacteria	Proteobacteria	Alphaproteobacteria	Tistrellales	Geminicoccaceae	Geminicoccus	NA
b_ASV9502	Cultivar	Calcutta4	3.23435	0.553367	39	5	9.46874e-06	0.0188703	Apple-banana	Bacteria	Bacteroidota	Bacteroidia	Chitinophagales	Chitinophagaceae	Lacibacter	NA
b_ASV3201	Cultivar	Hom-Thong-Mokho	2.61283	0.475222	39	5	1.03314e-05	0.018917	Apple-banana	Bacteria	Proteobacteria	Gammaproteobacteria	Burkholderiales	Rhodocyclaceae	NA	NA
b_ASV5283	Cultivar	M.Malaccensis	-2.22173	0.403737	39	8	1.02051e-05	0.018917	Apple-banana	Bacteria	Proteobacteria	Alphaproteobacteria	Caulobacterales	Caulobacteraceae	Brevundimonas	NA
b_ASV5283	Cultivar	Lakatan	-2.33053	0.425576	39	8	1.09286e-05	0.018957	Apple-banana	Bacteria	Proteobacteria	Alphaproteobacteria	Caulobacterales	Caulobacteraceae	Brevundimonas	NA
b_ASV9557	Cultivar	Bluggoe	-2.11306	0.387003	39	3	1.13898e-05	0.018957	Apple-banana	Bacteria	Proteobacteria	Gammaproteobacteria	Steroidobacterales	Steroidobacteraceae	NA	NA
b_ASV9557	Cultivar	Hom-Thong-Mokho	-2.43664	0.446873	39	3	1.16081e-05	0.018957	Apple-banana	Bacteria	Proteobacteria	Gammaproteobacteria	Steroidobacterales	Steroidobacteraceae	NA	NA
b_ASV10037	Cultivar	Natan	2.40142	0.440338	39	7	1.15802e-05	0.018957	Apple-banana	Bacteria	Planctomycetota	Phycisphaerae	Phycisphaerales	Phycisphaeraceae	NA	NA
b_ASV6238	Cultivar	Hom-Thong-Mokho	-2.35096	0.412394	39	1	1.20527e-05	0.0191651	Apple-banana	Bacteria	Actinobacteriota	Thermoleophilia	Solirubrobacterales	67-14	NA	NA
b_ASV5283	Cultivar	Natan	-2.49591	0.466196	39	8	1.49628e-05	0.0231823	Apple-banana	Bacteria	Proteobacteria	Alphaproteobacteria	Caulobacterales	Caulobacteraceae	Brevundimonas	NA
b_ASV9557	Cultivar	Pissang-Awak	-2.17122	0.407937	39	3	1.6219e-05	0.0245003	Apple-banana	Bacteria	Proteobacteria	Gammaproteobacteria	Steroidobacterales	Steroidobacteraceae	NA	NA
b_ASV9102	Cultivar	Prata-Ana	1.90963	0.360333	39	5	1.71985e-05	0.0253464	Apple-banana	Bacteria	Chloroflexi	Anaerolineae	SBR1031	A4b	NA	NA
b_ASV7122	Cultivar	Plantain	2.61004	0.495775	39	10	1.88236e-05	0.0264511	Apple-banana	Bacteria	Proteobacteria	Alphaproteobacteria	Sphingomonadales	Sphingomonadaceae	Sphingomonas	NA
b_ASV9502	Cultivar	Lakatan	3.62326	0.664956	39	5	1.8795e-05	0.0264511	Apple-banana	Bacteria	Bacteroidota	Bacteroidia	Chitinophagales	Chitinophagaceae	Lacibacter	NA
b_ASV11360	Cultivar	Prata-Ana	3.06135	0.582648	39	5	1.93333e-05	0.02655	Apple-banana	Bacteria	Bacteroidota	Bacteroidia	Flavobacteriales	Cryomorphaceae	Vicingus	NA
b_ASV3803	Cultivar	M.Malaccensis	-2.31119	0.442769	39	4	2.11229e-05	0.0283628	Apple-banana	Bacteria	Actinobacteriota	Actinobacteria	Propionibacteriales	Nocardioidaceae	Nocardioides	NA
b_ASV6238	Cultivar	Balbisiana	-2.07518	0.396286	39	1	2.27652e-05	0.0299036	Apple-banana	Bacteria	Actinobacteriota	Thermoleophilia	Solirubrobacterales	67-14	NA	NA
b_ASV3552	Cultivar	Hom-Thong-Mokho	1.94732	0.365897	39	36	2.38516e-05	0.0300252	Apple-banana	Bacteria	Planctomycetota	Phycisphaerae	Phycisphaerales	Phycisphaeraceae	NA	NA
b_ASV9637	Cultivar	Calcutta4	2.967	0.540856	39	4	2.38257e-05	0.0300252	Apple-banana	Bacteria	Myxococcota	Polyangia	Haliangiales	Haliangiaceae	Haliangium	NA
b_ASV6238	Cultivar	Aacv-Rose	-2.01116	0.373762	39	1	2.6703e-05	0.03227	Apple-banana	Bacteria	Actinobacteriota	Thermoleophilia	Solirubrobacterales	67-14	NA	NA
b_ASV7573	Cultivar	Calcutta4	3.67262	0.673727	39	9	2.65685e-05	0.03227	Apple-banana	Bacteria	Bacteroidota	Bacteroidia	Sphingobacteriales	NS11-12 marine group	NA	NA
b_ASV8323	Cultivar	Prata-Ana	3.23859	0.606602	39	4	2.91719e-05	0.0345625	Apple-banana	Bacteria	Bacteroidota	Bacteroidia	Cytophagales	Microscillaceae	NA	NA
b_ASV8968	Cultivar	Aacv-Rose	2.11172	0.415795	39	7	3.04039e-05	0.0353293	Apple-banana	Bacteria	Firmicutes	Bacilli	Alicyclobacillales	Alicyclobacillaceae	Tumebacillus	NA
b_ASV3803	Cultivar	Plantain	-2.36035	0.46672	39	4	3.21366e-05	0.0358041	Apple-banana	Bacteria	Actinobacteriota	Actinobacteria	Propionibacteriales	Nocardioidaceae	Nocardioides	NA
b_ASV8588	Cultivar	Bluggoe	2.02268	0.3935	39	4	3.25902e-05	0.0358041	Apple-banana	Bacteria	Proteobacteria	Alphaproteobacteria	Rhizobiales	Xanthobacteraceae	NA	NA
b_ASV10304	Cultivar	Prata-Ana	2.68365	0.526862	39	6	3.16616e-05	0.0358041	Apple-banana	Bacteria	Proteobacteria	Alphaproteobacteria	Rhizobiales	KF-JG30-B3	NA	NA
b_ASV3803	Cultivar	Calcutta4	-2.32689	0.46672	39	4	3.86846e-05	0.0396182	Apple-banana	Bacteria	Actinobacteriota	Actinobacteria	Propionibacteriales	Nocardioidaceae	Nocardioides	NA
b_ASV6169	Cultivar	Bluggoe	-2.12775	0.426483	39	3	3.83415e-05	0.0396182	Apple-banana	Bacteria	Proteobacteria	Alphaproteobacteria	Rhizobiales	Xanthobacteraceae	Rhodoplanes	NA
b_ASV6238	Cultivar	Calcutta4	-2.10379	0.420719	39	1	3.74838e-05	0.0396182	Apple-banana	Bacteria	Actinobacteriota	Thermoleophilia	Solirubrobacterales	67-14	NA	NA
b_ASV8648	Cultivar	Prata-Ana	3.62704	0.715475	39	6	3.71821e-05	0.0396182	Apple-banana	Bacteria	Proteobacteria	Gammaproteobacteria	Enterobacterales	Vibrionaceae	Vibrio	NA
b_ASV5447	Cultivar	Blue-banana	4.08016	0.821499	39	12	4.0623e-05	0.0409101	Apple-banana	Bacteria	Bacteroidota	Bacteroidia	Chitinophagales	Chitinophagaceae	Niastella	NA
b_ASV3552	Cultivar	Plantain	1.70745	0.337426	39	36	4.31204e-05	0.0420243	Apple-banana	Bacteria	Planctomycetota	Phycisphaerae	Phycisphaerales	Phycisphaeraceae	NA	NA
b_ASV3803	Cultivar	Balbisiana	-2.30796	0.46672	39	4	4.29657e-05	0.0420243	Apple-banana	Bacteria	Actinobacteriota	Actinobacteria	Propionibacteriales	Nocardioidaceae	Nocardioides	NA
b_ASV5283	Cultivar	Pissang-Awak	-2.09659	0.425576	39	8	4.50849e-05	0.0425657	Apple-banana	Bacteria	Proteobacteria	Alphaproteobacteria	Caulobacterales	Caulobacteraceae	Brevundimonas	NA
b_ASV7573	Cultivar	Grand-Naine-5/37	4.17305	0.811891	39	9	4.49431e-05	0.0425657	Apple-banana	Bacteria	Bacteroidota	Bacteroidia	Sphingobacteriales	NS11-12 marine group	NA	NA
b_ASV8302	Cultivar	Hom-Thong-Mokho	2.31563	0.471417	39	7	4.68002e-05	0.0428607	Apple-banana	Bacteria	Myxococcota	Polyangia	Nannocystales	Nannocystaceae	NA	NA
b_ASV9502	Cultivar	Grand-Naine-5/37	3.36864	0.664956	39	5	4.68159e-05	0.0428607	Apple-banana	Bacteria	Bacteroidota	Bacteroidia	Chitinophagales	Chitinophagaceae	Lacibacter	NA
b_ASV9767	Cultivar	Plantain	-1.94651	0.380636	39	8	4.8884e-05	0.044086	Apple-banana	Bacteria	Proteobacteria	Alphaproteobacteria	Rickettsiales	SM2D12	NA	NA
b_ASV7468	Cultivar	Aacv-Rose	-3.50335	0.301625	39	15	1.44062e-11	2.16792e-07	Prata-Ana	Bacteria	Acidobacteriota	Thermoanaerobaculia	Thermoanaerobaculales	Thermoanaerobaculaceae	Subgroup 10	NA
b_ASV7468	Cultivar	Apple-banana	-3.59407	0.319922	39	15	2.91281e-11	2.16792e-07	Prata-Ana	Bacteria	Acidobacteriota	Thermoanaerobaculia	Thermoanaerobaculales	Thermoanaerobaculaceae	Subgroup 10	NA
b_ASV7468	Cultivar	Balbisiana	-3.48584	0.301625	39	15	1.60217e-11	2.16792e-07	Prata-Ana	Bacteria	Acidobacteriota	Thermoanaerobaculia	Thermoanaerobaculales	Thermoanaerobaculaceae	Subgroup 10	NA
b_ASV7468	Cultivar	Bluggoe	-3.2888	0.292047	39	15	2.76959e-11	2.16792e-07	Prata-Ana	Bacteria	Acidobacteriota	Thermoanaerobaculia	Thermoanaerobaculales	Thermoanaerobaculaceae	Subgroup 10	NA
b_ASV7468	Cultivar	Hom-Thong-Mokho	-3.57648	0.319922	39	15	3.22906e-11	2.16792e-07	Prata-Ana	Bacteria	Acidobacteriota	Thermoanaerobaculia	Thermoanaerobaculales	Thermoanaerobaculaceae	Subgroup 10	NA
b_ASV7468	Cultivar	Lakatan	-3.43638	0.301625	39	15	2.16781e-11	2.16792e-07	Prata-Ana	Bacteria	Acidobacteriota	Thermoanaerobaculia	Thermoanaerobaculales	Thermoanaerobaculaceae	Subgroup 10	NA
b_ASV7468	Cultivar	M.Malaccensis	-3.48908	0.292047	39	15	7.89822e-12	2.16792e-07	Prata-Ana	Bacteria	Acidobacteriota	Thermoanaerobaculia	Thermoanaerobaculales	Thermoanaerobaculaceae	Subgroup 10	NA
b_ASV7468	Cultivar	Natan	-3.59993	0.319922	39	15	2.81478e-11	2.16792e-07	Prata-Ana	Bacteria	Acidobacteriota	Thermoanaerobaculia	Thermoanaerobaculales	Thermoanaerobaculaceae	Subgroup 10	NA
b_ASV7468	Cultivar	Plantain	-3.53823	0.301625	39	15	1.16692e-11	2.16792e-07	Prata-Ana	Bacteria	Acidobacteriota	Thermoanaerobaculia	Thermoanaerobaculales	Thermoanaerobaculaceae	Subgroup 10	NA
b_ASV7468	Cultivar	Blue-banana	-3.29851	0.301625	39	15	5.11685e-11	2.81073e-07	Prata-Ana	Bacteria	Acidobacteriota	Thermoanaerobaculia	Thermoanaerobaculales	Thermoanaerobaculaceae	Subgroup 10	NA
b_ASV7468	Cultivar	Pissang-Awak	-3.31105	0.301625	39	15	4.72767e-11	2.81073e-07	Prata-Ana	Bacteria	Acidobacteriota	Thermoanaerobaculia	Thermoanaerobaculales	Thermoanaerobaculaceae	Subgroup 10	NA
b_ASV7468	Cultivar	Grand-Naine-5/37	-3.14857	0.301625	39	15	1.33866e-10	6.74059e-07	Prata-Ana	Bacteria	Acidobacteriota	Thermoanaerobaculia	Thermoanaerobaculales	Thermoanaerobaculaceae	Subgroup 10	NA
b_ASV7468	Cultivar	Calcutta4	-2.98166	0.301625	39	15	4.04483e-10	1.88004e-06	Prata-Ana	Bacteria	Acidobacteriota	Thermoanaerobaculia	Thermoanaerobaculales	Thermoanaerobaculaceae	Subgroup 10	NA
b_ASV9102	Cultivar	M.Malaccensis	-2.66117	0.328937	39	5	1.91411e-08	8.2613e-05	Prata-Ana	Bacteria	Chloroflexi	Anaerolineae	SBR1031	A4b	NA	NA
b_ASV9102	Cultivar	Plantain	-2.71033	0.339725	39	5	2.47054e-08	9.95198e-05	Prata-Ana	Bacteria	Chloroflexi	Anaerolineae	SBR1031	A4b	NA	NA
b_ASV9102	Cultivar	Aacv-Rose	-2.67545	0.339725	39	5	3.12503e-08	0.000111074	Prata-Ana	Bacteria	Chloroflexi	Anaerolineae	SBR1031	A4b	NA	NA
b_ASV9102	Cultivar	Calcutta4	-2.67687	0.339725	39	5	3.09514e-08	0.000111074	Prata-Ana	Bacteria	Chloroflexi	Anaerolineae	SBR1031	A4b	NA	NA
b_ASV9102	Cultivar	Balbisiana	-2.65794	0.339725	39	5	3.51798e-08	0.000118095	Prata-Ana	Bacteria	Chloroflexi	Anaerolineae	SBR1031	A4b	NA	NA
b_ASV9102	Cultivar	Lakatan	-2.60848	0.339725	39	5	4.9258e-08	0.000148818	Prata-Ana	Bacteria	Chloroflexi	Anaerolineae	SBR1031	A4b	NA	NA
b_ASV9102	Cultivar	Natan	-2.77203	0.360333	39	5	4.7599e-08	0.000148818	Prata-Ana	Bacteria	Chloroflexi	Anaerolineae	SBR1031	A4b	NA	NA
b_ASV9102	Cultivar	Hom-Thong-Mokho	-2.74858	0.360333	39	5	5.5371e-08	0.000159321	Prata-Ana	Bacteria	Chloroflexi	Anaerolineae	SBR1031	A4b	NA	NA
b_ASV9102	Cultivar	Bluggoe	-2.44455	0.328937	39	5	8.7651e-08	0.000240737	Prata-Ana	Bacteria	Chloroflexi	Anaerolineae	SBR1031	A4b	NA	NA
b_ASV7478	Cultivar	Calcutta4	3.40228	0.408796	39	20	1.20462e-07	0.000316469	Prata-Ana	Bacteria	Acidobacteriota	Thermoanaerobaculia	Thermoanaerobaculales	Thermoanaerobaculaceae	Subgroup 10	NA
b_ASV9102	Cultivar	Blue-banana	-2.47061	0.339725	39	5	1.2772e-07	0.000321557	Prata-Ana	Bacteria	Chloroflexi	Anaerolineae	SBR1031	A4b	NA	NA
b_ASV7478	Cultivar	Lakatan	3.62461	0.483354	39	20	4.55301e-07	0.00110045	Prata-Ana	Bacteria	Acidobacteriota	Thermoanaerobaculia	Thermoanaerobaculales	Thermoanaerobaculaceae	Subgroup 10	NA
b_ASV7478	Cultivar	Blue-banana	3.57199	0.483354	39	20	5.61088e-07	0.00130397	Prata-Ana	Bacteria	Acidobacteriota	Thermoanaerobaculia	Thermoanaerobaculales	Thermoanaerobaculaceae	Subgroup 10	NA
b_ASV9102	Cultivar	Grand-Naine-5/37	-2.22001	0.339725	39	5	7.61044e-07	0.0015857	Prata-Ana	Bacteria	Chloroflexi	Anaerolineae	SBR1031	A4b	NA	NA
b_ASV9681	Cultivar	Aacv-Rose	-3.4062	0.518201	39	2	7.57311e-07	0.0015857	Prata-Ana	Bacteria	Myxococcota	Polyangia	Polyangiales	BIrii41	NA	NA
b_ASV9681	Cultivar	M.Malaccensis	-3.28127	0.500082	39	2	7.44001e-07	0.0015857	Prata-Ana	Bacteria	Myxococcota	Polyangia	Polyangiales	BIrii41	NA	NA
b_ASV9681	Cultivar	Balbisiana	-3.29528	0.504055	39	2	8.39631e-07	0.00168893	Prata-Ana	Bacteria	Myxococcota	Polyangia	Polyangiales	BIrii41	NA	NA
b_ASV9681	Cultivar	Calcutta4	-3.2971	0.508527	39	2	8.66491e-07	0.00168893	Prata-Ana	Bacteria	Myxococcota	Polyangia	Polyangiales	BIrii41	NA	NA
b_ASV7478	Cultivar	Grand-Naine-5/37	3.41761	0.483354	39	20	1.04525e-06	0.00197368	Prata-Ana	Bacteria	Acidobacteriota	Thermoanaerobaculia	Thermoanaerobaculales	Thermoanaerobaculaceae	Subgroup 10	NA
b_ASV9681	Cultivar	Plantain	-3.29629	0.492141	39	2	1.25653e-06	0.00230074	Prata-Ana	Bacteria	Myxococcota	Polyangia	Polyangiales	BIrii41	NA	NA
b_ASV9681	Cultivar	Natan	-3.38768	0.530577	39	2	1.41913e-06	0.00252205	Prata-Ana	Bacteria	Myxococcota	Polyangia	Polyangiales	BIrii41	NA	NA
b_ASV4992	Cultivar	Lakatan	6.10333	0.90167	39	11	1.75343e-06	0.00302713	Prata-Ana	Bacteria	Bacteroidota	Bacteroidia	Cytophagales	Microscillaceae	NA	NA
b_ASV9681	Cultivar	Hom-Thong-Mokho	-3.33453	0.521994	39	2	2.48172e-06	0.00416544	Prata-Ana	Bacteria	Myxococcota	Polyangia	Polyangiales	BIrii41	NA	NA
b_ASV594	Cultivar	Plantain	2.26693	0.375783	39	3	2.6583e-06	0.0043213	Prata-Ana	Bacteria	Gemmatimonadota	Gemmatimonadetes	Gemmatimonadales	Gemmatimonadaceae	NA	NA
b_ASV4277	Cultivar	M.Malaccensis	-4.00988	0.666818	39	9	2.78914e-06	0.0043213	Prata-Ana	Bacteria	Bacteroidota	Bacteroidia	Chitinophagales	Chitinophagaceae	Terrimonas	NA
b_ASV4873	Cultivar	Balbisiana	-2.93909	0.476922	39	5	2.74617e-06	0.0043213	Prata-Ana	Bacteria	Verrucomicrobiota	Verrucomicrobiae	Pedosphaerales	Pedosphaeraceae	NA	NA
b_ASV4873	Cultivar	Plantain	-2.9098	0.451397	39	5	2.88778e-06	0.00436229	Prata-Ana	Bacteria	Verrucomicrobiota	Verrucomicrobiae	Pedosphaerales	Pedosphaeraceae	NA	NA
b_ASV9681	Cultivar	Apple-banana	-3.18956	0.530083	39	2	3.60775e-06	0.00531694	Prata-Ana	Bacteria	Myxococcota	Polyangia	Polyangiales	BIrii41	NA	NA
b_ASV9681	Cultivar	Grand-Naine-5/37	-3.26235	0.528295	39	2	3.72655e-06	0.00536126	Prata-Ana	Bacteria	Myxococcota	Polyangia	Polyangiales	BIrii41	NA	NA
b_ASV9681	Cultivar	Pissang-Awak	-3.04184	0.51537	39	2	3.84305e-06	0.00540029	Prata-Ana	Bacteria	Myxococcota	Polyangia	Polyangiales	BIrii41	NA	NA
b_ASV9681	Cultivar	Lakatan	-3.24584	0.528295	39	2	4.00016e-06	0.00549331	Prata-Ana	Bacteria	Myxococcota	Polyangia	Polyangiales	BIrii41	NA	NA
b_ASV4277	Cultivar	Calcutta4	-4.02501	0.688687	39	9	4.27439e-06	0.00573946	Prata-Ana	Bacteria	Bacteroidota	Bacteroidia	Chitinophagales	Chitinophagaceae	Terrimonas	NA
b_ASV4277	Cultivar	Balbisiana	-4.00618	0.688687	39	9	4.58114e-06	0.00601762	Prata-Ana	Bacteria	Bacteroidota	Bacteroidia	Chitinophagales	Chitinophagaceae	Terrimonas	NA
b_ASV4873	Cultivar	Aacv-Rose	-2.92999	0.501664	39	5	4.91572e-06	0.00631973	Prata-Ana	Bacteria	Verrucomicrobiota	Verrucomicrobiae	Pedosphaerales	Pedosphaeraceae	NA	NA
b_ASV4873	Cultivar	Hom-Thong-Mokho	-2.94805	0.478779	39	5	5.36223e-06	0.00675015	Prata-Ana	Bacteria	Verrucomicrobiota	Verrucomicrobiae	Pedosphaerales	Pedosphaeraceae	NA	NA
b_ASV4277	Cultivar	Lakatan	-3.95664	0.688687	39	9	5.49918e-06	0.00678128	Prata-Ana	Bacteria	Bacteroidota	Bacteroidia	Chitinophagales	Chitinophagaceae	Terrimonas	NA
b_ASV4873	Cultivar	Apple-banana	-2.94108	0.494829	39	5	6.05858e-06	0.00704007	Prata-Ana	Bacteria	Verrucomicrobiota	Verrucomicrobiae	Pedosphaerales	Pedosphaeraceae	NA	NA
b_ASV8323	Cultivar	M.Malaccensis	-3.44476	0.59208	39	4	5.92147e-06	0.00704007	Prata-Ana	Bacteria	Bacteroidota	Bacteroidia	Cytophagales	Microscillaceae	NA	NA
b_ASV9842	Cultivar	Calcutta4	2.34384	0.41028	39	4	5.97202e-06	0.00704007	Prata-Ana	Bacteria	Planctomycetota	Planctomycetes	Gemmatales	Gemmataceae	NA	NA
b_ASV4277	Cultivar	Natan	-4.12202	0.730462	39	9	7.13349e-06	0.00797653	Prata-Ana	Bacteria	Bacteroidota	Bacteroidia	Chitinophagales	Chitinophagaceae	Terrimonas	NA
b_ASV7871	Cultivar	Bluggoe	-2.90457	0.51505	39	7	7.23723e-06	0.00797653	Prata-Ana	Bacteria	Proteobacteria	Alphaproteobacteria	Rickettsiales	SM2D12	NA	NA
b_ASV9681	Cultivar	Blue-banana	-3.10798	0.528295	39	2	7.26051e-06	0.00797653	Prata-Ana	Bacteria	Myxococcota	Polyangia	Polyangiales	BIrii41	NA	NA
b_ASV4277	Cultivar	Pissang-Awak	-3.83004	0.688687	39	9	8.7875e-06	0.00922732	Prata-Ana	Bacteria	Bacteroidota	Bacteroidia	Chitinophagales	Chitinophagaceae	Terrimonas	NA
b_ASV11360	Cultivar	Bluggoe	-2.95707	0.531882	39	5	8.8265e-06	0.00922732	Prata-Ana	Bacteria	Bacteroidota	Bacteroidia	Flavobacteriales	Cryomorphaceae	Vicingus	NA
b_ASV11360	Cultivar	M.Malaccensis	-2.95635	0.531882	39	5	8.85715e-06	0.00922732	Prata-Ana	Bacteria	Bacteroidota	Bacteroidia	Flavobacteriales	Cryomorphaceae	Vicingus	NA
b_ASV4277	Cultivar	Blue-banana	-3.81834	0.688687	39	9	9.17763e-06	0.00939914	Prata-Ana	Bacteria	Bacteroidota	Bacteroidia	Chitinophagales	Chitinophagaceae	Terrimonas	NA
b_ASV8323	Cultivar	Bluggoe	-3.26721	0.571281	39	4	9.62762e-06	0.00969566	Prata-Ana	Bacteria	Bacteroidota	Bacteroidia	Cytophagales	Microscillaceae	NA	NA
b_ASV7560	Cultivar	Plantain	-2.92854	0.531338	39	7	9.97977e-06	0.00988554	Prata-Ana	Bacteria	Fibrobacterota	Fibrobacteria	Fibrobacterales	Fibrobacteraceae	NA	NA
b_ASV4873	Cultivar	M.Malaccensis	-2.66378	0.482022	39	5	1.11826e-05	0.0107253	Prata-Ana	Bacteria	Verrucomicrobiota	Verrucomicrobiae	Pedosphaerales	Pedosphaeraceae	NA	NA
b_ASV11360	Cultivar	Plantain	-3.00551	0.549326	39	5	1.10671e-05	0.0107253	Prata-Ana	Bacteria	Bacteroidota	Bacteroidia	Flavobacteriales	Cryomorphaceae	Vicingus	NA
b_ASV4873	Cultivar	Calcutta4	-2.67919	0.488565	39	5	1.17541e-05	0.010977	Prata-Ana	Bacteria	Verrucomicrobiota	Verrucomicrobiae	Pedosphaerales	Pedosphaeraceae	NA	NA
b_ASV7560	Cultivar	Aacv-Rose	-2.89366	0.531338	39	7	1.18083e-05	0.010977	Prata-Ana	Bacteria	Fibrobacterota	Fibrobacteria	Fibrobacterales	Fibrobacteraceae	NA	NA
b_ASV7560	Cultivar	Balbisiana	-2.87615	0.531338	39	7	1.28499e-05	0.0116596	Prata-Ana	Bacteria	Fibrobacterota	Fibrobacteria	Fibrobacterales	Fibrobacteraceae	NA	NA
b_ASV7560	Cultivar	Bluggoe	-2.78063	0.514465	39	7	1.31215e-05	0.0116596	Prata-Ana	Bacteria	Fibrobacterota	Fibrobacteria	Fibrobacterales	Fibrobacteraceae	NA	NA
b_ASV8323	Cultivar	Pissang-Awak	-3.34548	0.614317	39	4	1.29954e-05	0.0116596	Prata-Ana	Bacteria	Bacteroidota	Bacteroidia	Cytophagales	Microscillaceae	NA	NA
b_ASV4277	Cultivar	Grand-Naine-5/37	-3.69509	0.688687	39	9	1.45217e-05	0.0118576	Prata-Ana	Bacteria	Bacteroidota	Bacteroidia	Chitinophagales	Chitinophagaceae	Terrimonas	NA
b_ASV4873	Cultivar	Grand-Naine-5/37	-2.86692	0.531383	39	5	1.43475e-05	0.0118576	Prata-Ana	Bacteria	Verrucomicrobiota	Verrucomicrobiae	Pedosphaerales	Pedosphaeraceae	NA	NA
b_ASV8759	Cultivar	Lakatan	-3.40449	0.623417	39	5	1.43082e-05	0.0118576	Prata-Ana	Bacteria	Dependentiae	Babeliae	Babeliales	UBA12409	NA	NA
b_ASV10200	Cultivar	Plantain	-2.88111	0.500573	39	6	1.41966e-05	0.0118576	Prata-Ana	Bacteria	Bacteroidota	Bacteroidia	Chitinophagales	Chitinophagaceae	NA	NA
b_ASV10304	Cultivar	Bluggoe	-2.60691	0.48359	39	6	1.36686e-05	0.0118576	Prata-Ana	Bacteria	Proteobacteria	Alphaproteobacteria	Rhizobiales	KF-JG30-B3	NA	NA
b_ASV11360	Cultivar	Balbisiana	-2.95312	0.549326	39	5	1.41359e-05	0.0118576	Prata-Ana	Bacteria	Bacteroidota	Bacteroidia	Flavobacteriales	Cryomorphaceae	Vicingus	NA
b_ASV4873	Cultivar	Lakatan	-2.85041	0.531383	39	5	1.55262e-05	0.0118753	Prata-Ana	Bacteria	Verrucomicrobiota	Verrucomicrobiae	Pedosphaerales	Pedosphaeraceae	NA	NA
b_ASV5453	Cultivar	M.Malaccensis	-1.9317	0.36066	39	7	1.5201e-05	0.0118753	Prata-Ana	Bacteria	Chloroflexi	Chloroflexia	Chloroflexales	Chloroflexaceae	Chloronema	NA
b_ASV7560	Cultivar	Grand-Naine-5/37	-2.8432	0.531338	39	7	1.50693e-05	0.0118753	Prata-Ana	Bacteria	Fibrobacterota	Fibrobacteria	Fibrobacterales	Fibrobacteraceae	NA	NA
b_ASV7871	Cultivar	Aacv-Rose	-2.93875	0.539634	39	7	1.52317e-05	0.0118753	Prata-Ana	Bacteria	Proteobacteria	Alphaproteobacteria	Rickettsiales	SM2D12	NA	NA
b_ASV9681	Cultivar	Bluggoe	-2.63204	0.491516	39	2	1.533e-05	0.0118753	Prata-Ana	Bacteria	Myxococcota	Polyangia	Polyangiales	BIrii41	NA	NA
b_ASV8648	Cultivar	M.Malaccensis	-3.62274	0.679581	39	6	1.59075e-05	0.012015	Prata-Ana	Bacteria	Proteobacteria	Gammaproteobacteria	Enterobacterales	Vibrionaceae	Vibrio	NA
b_ASV7560	Cultivar	Lakatan	-2.82669	0.531338	39	7	1.63229e-05	0.0121536	Prata-Ana	Bacteria	Fibrobacterota	Fibrobacteria	Fibrobacterales	Fibrobacteraceae	NA	NA
b_ASV11360	Cultivar	Grand-Naine-5/37	-2.92016	0.549326	39	5	1.64934e-05	0.0121536	Prata-Ana	Bacteria	Bacteroidota	Bacteroidia	Flavobacteriales	Cryomorphaceae	Vicingus	NA
b_ASV7871	Cultivar	Natan	-3.00493	0.558257	39	7	1.70812e-05	0.0123714	Prata-Ana	Bacteria	Proteobacteria	Alphaproteobacteria	Rickettsiales	SM2D12	NA	NA
b_ASV9102	Cultivar	Apple-banana	-1.90963	0.360333	39	5	1.71985e-05	0.0123714	Prata-Ana	Bacteria	Chloroflexi	Anaerolineae	SBR1031	A4b	NA	NA
b_ASV8323	Cultivar	Aacv-Rose	-3.29847	0.616392	39	4	1.78287e-05	0.0125266	Prata-Ana	Bacteria	Bacteroidota	Bacteroidia	Cytophagales	Microscillaceae	NA	NA
b_ASV11360	Cultivar	Lakatan	-2.90365	0.549326	39	5	1.78198e-05	0.0125266	Prata-Ana	Bacteria	Bacteroidota	Bacteroidia	Flavobacteriales	Cryomorphaceae	Vicingus	NA
b_ASV7560	Cultivar	Hom-Thong-Mokho	-2.96679	0.563569	39	7	1.88376e-05	0.0129356	Prata-Ana	Bacteria	Fibrobacterota	Fibrobacteria	Fibrobacterales	Fibrobacteraceae	NA	NA
b_ASV11360	Cultivar	Natan	-3.06721	0.582648	39	5	1.88391e-05	0.0129356	Prata-Ana	Bacteria	Bacteroidota	Bacteroidia	Flavobacteriales	Cryomorphaceae	Vicingus	NA
b_ASV11360	Cultivar	Apple-banana	-3.06135	0.582648	39	5	1.93333e-05	0.0131258	Prata-Ana	Bacteria	Bacteroidota	Bacteroidia	Flavobacteriales	Cryomorphaceae	Vicingus	NA
b_ASV4277	Cultivar	Plantain	-3.60152	0.688687	39	9	2.0601e-05	0.0138311	Prata-Ana	Bacteria	Bacteroidota	Bacteroidia	Chitinophagales	Chitinophagaceae	Terrimonas	NA
b_ASV4873	Cultivar	Natan	-2.67357	0.497239	39	5	2.10509e-05	0.0139778	Prata-Ana	Bacteria	Verrucomicrobiota	Verrucomicrobiae	Pedosphaerales	Pedosphaeraceae	NA	NA
b_ASV2713	Cultivar	M.Malaccensis	3.78466	0.727787	39	15	2.2219e-05	0.014475	Prata-Ana	Bacteria	Verrucomicrobiota	Verrucomicrobiae	Verrucomicrobiales	Rubritaleaceae	Luteolibacter	NA
b_ASV5453	Cultivar	Bluggoe	-1.84676	0.351064	39	7	2.22788e-05	0.014475	Prata-Ana	Bacteria	Chloroflexi	Chloroflexia	Chloroflexales	Chloroflexaceae	Chloronema	NA
b_ASV3552	Cultivar	M.Malaccensis	-2.268	0.431689	39	36	2.33811e-05	0.014946	Prata-Ana	Bacteria	Planctomycetota	Phycisphaerae	Phycisphaerales	Phycisphaeraceae	NA	NA
b_ASV10304	Cultivar	Balbisiana	-2.58137	0.498036	39	6	2.34985e-05	0.014946	Prata-Ana	Bacteria	Proteobacteria	Alphaproteobacteria	Rhizobiales	KF-JG30-B3	NA	NA
b_ASV7560	Cultivar	M.Malaccensis	-2.65993	0.514465	39	7	2.40042e-05	0.0151086	Prata-Ana	Bacteria	Fibrobacterota	Fibrobacteria	Fibrobacterales	Fibrobacteraceae	NA	NA
b_ASV8759	Cultivar	Blue-banana	-3.26663	0.623417	39	5	2.47333e-05	0.015407	Prata-Ana	Bacteria	Dependentiae	Babeliae	Babeliales	UBA12409	NA	NA
b_ASV8648	Cultivar	Balbisiana	-3.52577	0.68188	39	6	2.5741e-05	0.0158711	Prata-Ana	Bacteria	Proteobacteria	Gammaproteobacteria	Enterobacterales	Vibrionaceae	Vibrio	NA
b_ASV9679	Cultivar	Lakatan	-2.85554	0.556778	39	9	2.76038e-05	0.0167713	Prata-Ana	Bacteria	Acidobacteriota	Thermoanaerobaculia	Thermoanaerobaculales	Thermoanaerobaculaceae	Subgroup 10	NA
b_ASV10200	Cultivar	Calcutta4	-2.76211	0.53809	39	6	2.83813e-05	0.0167713	Prata-Ana	Bacteria	Bacteroidota	Bacteroidia	Chitinophagales	Chitinophagaceae	NA	NA
b_ASV10200	Cultivar	M.Malaccensis	-2.73711	0.53127	39	6	2.78694e-05	0.0167713	Prata-Ana	Bacteria	Bacteroidota	Bacteroidia	Chitinophagales	Chitinophagaceae	NA	NA
b_ASV10200	Cultivar	Natan	-2.89098	0.549768	39	6	2.84886e-05	0.0167713	Prata-Ana	Bacteria	Bacteroidota	Bacteroidia	Chitinophagales	Chitinophagaceae	NA	NA
b_ASV10304	Cultivar	Aacv-Rose	-2.61849	0.502966	39	6	2.85888e-05	0.0167713	Prata-Ana	Bacteria	Proteobacteria	Alphaproteobacteria	Rhizobiales	KF-JG30-B3	NA	NA
b_ASV8323	Cultivar	Apple-banana	-3.23859	0.606602	39	4	2.91719e-05	0.0169489	Prata-Ana	Bacteria	Bacteroidota	Bacteroidia	Cytophagales	Microscillaceae	NA	NA
b_ASV4873	Cultivar	Blue-banana	-2.71254	0.531383	39	5	3.00863e-05	0.0171503	Prata-Ana	Bacteria	Verrucomicrobiota	Verrucomicrobiae	Pedosphaerales	Pedosphaeraceae	NA	NA
b_ASV8323	Cultivar	Grand-Naine-5/37	-3.34528	0.655254	39	4	2.99663e-05	0.0171503	Prata-Ana	Bacteria	Bacteroidota	Bacteroidia	Cytophagales	Microscillaceae	NA	NA
b_ASV4156	Cultivar	Blue-banana	3.18618	0.63013	39	11	3.22141e-05	0.0173795	Prata-Ana	Bacteria	Bacteroidota	Bacteroidia	Sphingobacteriales	NS11-12 marine group	NA	NA
b_ASV7560	Cultivar	Blue-banana	-2.68882	0.531338	39	7	3.18747e-05	0.0173795	Prata-Ana	Bacteria	Fibrobacterota	Fibrobacteria	Fibrobacterales	Fibrobacteraceae	NA	NA
b_ASV8323	Cultivar	Lakatan	-3.32877	0.655254	39	4	3.19616e-05	0.0173795	Prata-Ana	Bacteria	Bacteroidota	Bacteroidia	Cytophagales	Microscillaceae	NA	NA
b_ASV10304	Cultivar	Apple-banana	-2.68365	0.526862	39	6	3.16616e-05	0.0173795	Prata-Ana	Bacteria	Proteobacteria	Alphaproteobacteria	Rhizobiales	KF-JG30-B3	NA	NA
b_ASV10304	Cultivar	Natan	-2.68816	0.526912	39	6	3.08058e-05	0.0173795	Prata-Ana	Bacteria	Proteobacteria	Alphaproteobacteria	Rhizobiales	KF-JG30-B3	NA	NA
b_ASV11360	Cultivar	Pissang-Awak	-2.77833	0.549326	39	5	3.21039e-05	0.0173795	Prata-Ana	Bacteria	Bacteroidota	Bacteroidia	Flavobacteriales	Cryomorphaceae	Vicingus	NA
b_ASV8480	Cultivar	M.Malaccensis	-2.32806	0.459205	39	8	3.29757e-05	0.0176329	Prata-Ana	Bacteria	Planctomycetota	Phycisphaerae	Phycisphaerales	Phycisphaeraceae	SM1A02	NA
b_ASV8648	Cultivar	Apple-banana	-3.62704	0.715475	39	6	3.71821e-05	0.0197078	Prata-Ana	Bacteria	Proteobacteria	Gammaproteobacteria	Enterobacterales	Vibrionaceae	Vibrio	NA
b_ASV7871	Cultivar	Hom-Thong-Mokho	-2.92122	0.552147	39	7	3.75744e-05	0.0197426	Prata-Ana	Bacteria	Proteobacteria	Alphaproteobacteria	Rickettsiales	SM2D12	NA	NA
b_ASV8480	Cultivar	Bluggoe	-2.2674	0.445903	39	8	3.80805e-05	0.019836	Prata-Ana	Bacteria	Planctomycetota	Phycisphaerae	Phycisphaerales	Phycisphaeraceae	SM1A02	NA
b_ASV7871	Cultivar	Pissang-Awak	-2.7039	0.537327	39	7	3.85497e-05	0.0199088	Prata-Ana	Bacteria	Proteobacteria	Alphaproteobacteria	Rickettsiales	SM2D12	NA	NA
b_ASV8323	Cultivar	Hom-Thong-Mokho	-3.12799	0.586228	39	4	4.07683e-05	0.0208761	Prata-Ana	Bacteria	Bacteroidota	Bacteroidia	Cytophagales	Microscillaceae	NA	NA
b_ASV8648	Cultivar	Plantain	-3.39667	0.66195	39	6	4.11799e-05	0.0209097	Prata-Ana	Bacteria	Proteobacteria	Gammaproteobacteria	Enterobacterales	Vibrionaceae	Vibrio	NA
b_ASV5962	Cultivar	Plantain	-3.05188	0.616726	39	6	4.25838e-05	0.0214424	Prata-Ana	Bacteria	Proteobacteria	Gammaproteobacteria	Gammaproteobacteria Incertae Sedis	Unknown Family	Acidibacter	NA
b_ASV8648	Cultivar	Grand-Naine-5/37	-3.64809	0.722707	39	6	4.34643e-05	0.0217048	Prata-Ana	Bacteria	Proteobacteria	Gammaproteobacteria	Enterobacterales	Vibrionaceae	Vibrio	NA
b_ASV7871	Cultivar	Balbisiana	-2.61605	0.529094	39	7	4.51962e-05	0.0223847	Prata-Ana	Bacteria	Proteobacteria	Alphaproteobacteria	Rickettsiales	SM2D12	NA	NA
b_ASV8648	Cultivar	Lakatan	-3.63158	0.722707	39	6	4.59707e-05	0.0225832	Prata-Ana	Bacteria	Proteobacteria	Gammaproteobacteria	Enterobacterales	Vibrionaceae	Vibrio	NA
b_ASV5453	Cultivar	Calcutta4	-1.78851	0.365227	39	7	5.00991e-05	0.0243631	Prata-Ana	Bacteria	Chloroflexi	Chloroflexia	Chloroflexales	Chloroflexaceae	Chloronema	NA
b_ASV7871	Cultivar	Grand-Naine-5/37	-2.87747	0.546308	39	7	5.08035e-05	0.0243631	Prata-Ana	Bacteria	Proteobacteria	Alphaproteobacteria	Rickettsiales	SM2D12	NA	NA
b_ASV8648	Cultivar	Pissang-Awak	-3.42098	0.700574	39	6	5.07338e-05	0.0243631	Prata-Ana	Bacteria	Proteobacteria	Gammaproteobacteria	Enterobacterales	Vibrionaceae	Vibrio	NA
b_ASV9679	Cultivar	Blue-banana	-2.71768	0.556778	39	9	5.2186e-05	0.0246351	Prata-Ana	Bacteria	Acidobacteriota	Thermoanaerobaculia	Thermoanaerobaculales	Thermoanaerobaculaceae	Subgroup 10	NA
b_ASV9679	Cultivar	M.Malaccensis	-2.44037	0.481235	39	9	5.20759e-05	0.0246351	Prata-Ana	Bacteria	Acidobacteriota	Thermoanaerobaculia	Thermoanaerobaculales	Thermoanaerobaculaceae	Subgroup 10	NA
b_ASV5962	Cultivar	Balbisiana	-2.99949	0.616726	39	6	5.30629e-05	0.0248548	Prata-Ana	Bacteria	Proteobacteria	Gammaproteobacteria	Gammaproteobacteria Incertae Sedis	Unknown Family	Acidibacter	NA
b_ASV4277	Cultivar	Bluggoe	-3.23348	0.666818	39	9	5.50875e-05	0.0250271	Prata-Ana	Bacteria	Bacteroidota	Bacteroidia	Chitinophagales	Chitinophagaceae	Terrimonas	NA
b_ASV7064	Cultivar	Hom-Thong-Mokho	2.6034	0.536552	39	4	5.46654e-05	0.0250271	Prata-Ana	Bacteria	Myxococcota	Myxococcia	Myxococcales	Myxococcaceae	NA	NA
b_ASV7871	Cultivar	Lakatan	-2.86096	0.546308	39	7	5.42135e-05	0.0250271	Prata-Ana	Bacteria	Proteobacteria	Alphaproteobacteria	Rickettsiales	SM2D12	NA	NA
b_ASV8323	Cultivar	Blue-banana	-3.19091	0.655254	39	4	5.48045e-05	0.0250271	Prata-Ana	Bacteria	Bacteroidota	Bacteroidia	Cytophagales	Microscillaceae	NA	NA
b_ASV7871	Cultivar	Plantain	-2.65907	0.520569	39	7	5.67402e-05	0.0255856	Prata-Ana	Bacteria	Proteobacteria	Alphaproteobacteria	Rickettsiales	SM2D12	NA	NA
b_ASV8480	Cultivar	Calcutta4	-2.25619	0.464924	39	8	5.74739e-05	0.0257245	Prata-Ana	Bacteria	Planctomycetota	Phycisphaerae	Phycisphaerales	Phycisphaeraceae	SM1A02	NA
b_ASV4277	Cultivar	Hom-Thong-Mokho	-3.526	0.730462	39	9	5.83249e-05	0.0259134	Prata-Ana	Bacteria	Bacteroidota	Bacteroidia	Chitinophagales	Chitinophagaceae	Terrimonas	NA
b_ASV11360	Cultivar	Aacv-Rose	-2.64951	0.549326	39	5	5.89127e-05	0.0259835	Prata-Ana	Bacteria	Bacteroidota	Bacteroidia	Flavobacteriales	Cryomorphaceae	Vicingus	NA
b_ASV8648	Cultivar	Bluggoe	-3.21463	0.665527	39	6	6.00815e-05	0.026307	Prata-Ana	Bacteria	Proteobacteria	Gammaproteobacteria	Enterobacterales	Vibrionaceae	Vibrio	NA
b_ASV5962	Cultivar	Grand-Naine-5/37	-2.96653	0.616726	39	6	6.09438e-05	0.0264253	Prata-Ana	Bacteria	Proteobacteria	Gammaproteobacteria	Gammaproteobacteria Incertae Sedis	Unknown Family	Acidibacter	NA
b_ASV10304	Cultivar	Grand-Naine-5/37	-2.57247	0.505716	39	6	6.12264e-05	0.0264253	Prata-Ana	Bacteria	Proteobacteria	Alphaproteobacteria	Rhizobiales	KF-JG30-B3	NA	NA
b_ASV4992	Cultivar	Calcutta4	3.94008	0.765836	39	11	6.47631e-05	0.0276019	Prata-Ana	Bacteria	Bacteroidota	Bacteroidia	Cytophagales	Microscillaceae	NA	NA
b_ASV5962	Cultivar	Lakatan	-2.95002	0.616726	39	6	6.53229e-05	0.0276019	Prata-Ana	Bacteria	Proteobacteria	Gammaproteobacteria	Gammaproteobacteria Incertae Sedis	Unknown Family	Acidibacter	NA
b_ASV10304	Cultivar	M.Malaccensis	-2.35955	0.486487	39	6	6.50884e-05	0.0276019	Prata-Ana	Bacteria	Proteobacteria	Alphaproteobacteria	Rhizobiales	KF-JG30-B3	NA	NA
b_ASV10304	Cultivar	Lakatan	-2.55596	0.505716	39	6	6.5906e-05	0.0276549	Prata-Ana	Bacteria	Proteobacteria	Alphaproteobacteria	Rhizobiales	KF-JG30-B3	NA	NA
b_ASV5453	Cultivar	Aacv-Rose	-1.78762	0.374594	39	7	6.75709e-05	0.0279651	Prata-Ana	Bacteria	Chloroflexi	Chloroflexia	Chloroflexales	Chloroflexaceae	Chloronema	NA
b_ASV9637	Cultivar	Calcutta4	3.06244	0.598168	39	4	6.72999e-05	0.0279651	Prata-Ana	Bacteria	Myxococcota	Polyangia	Haliangiales	Haliangiaceae	Haliangium	NA
b_ASV5962	Cultivar	Natan	-3.11357	0.654137	39	6	6.94333e-05	0.0283831	Prata-Ana	Bacteria	Proteobacteria	Gammaproteobacteria	Gammaproteobacteria Incertae Sedis	Unknown Family	Acidibacter	NA
b_ASV7871	Cultivar	Calcutta4	-2.53278	0.532163	39	7	6.95205e-05	0.0283831	Prata-Ana	Bacteria	Proteobacteria	Alphaproteobacteria	Rickettsiales	SM2D12	NA	NA
b_ASV5010	Cultivar	M.Malaccensis	-2.76195	0.581212	39	8	7.08461e-05	0.0286265	Prata-Ana	Bacteria	Acidobacteriota	Thermoanaerobaculia	Thermoanaerobaculales	Thermoanaerobaculaceae	Subgroup 10	NA
b_ASV5962	Cultivar	Apple-banana	-3.10772	0.654137	39	6	7.10641e-05	0.0286265	Prata-Ana	Bacteria	Proteobacteria	Gammaproteobacteria	Gammaproteobacteria Incertae Sedis	Unknown Family	Acidibacter	NA
b_ASV8323	Cultivar	Plantain	-2.79983	0.552701	39	4	7.35234e-05	0.0287318	Prata-Ana	Bacteria	Bacteroidota	Bacteroidia	Cytophagales	Microscillaceae	NA	NA
b_ASV8480	Cultivar	Hom-Thong-Mokho	-2.34427	0.463038	39	8	7.3703e-05	0.0287318	Prata-Ana	Bacteria	Planctomycetota	Phycisphaerae	Phycisphaerales	Phycisphaeraceae	SM1A02	NA
b_ASV8648	Cultivar	Blue-banana	-3.49328	0.722707	39	6	7.36144e-05	0.0287318	Prata-Ana	Bacteria	Proteobacteria	Gammaproteobacteria	Enterobacterales	Vibrionaceae	Vibrio	NA
b_ASV8648	Cultivar	Hom-Thong-Mokho	-3.43479	0.702104	39	6	7.29196e-05	0.0287318	Prata-Ana	Bacteria	Proteobacteria	Gammaproteobacteria	Enterobacterales	Vibrionaceae	Vibrio	NA
b_ASV9679	Cultivar	Grand-Naine-5/37	-2.6469	0.556778	39	9	7.24187e-05	0.0287318	Prata-Ana	Bacteria	Acidobacteriota	Thermoanaerobaculia	Thermoanaerobaculales	Thermoanaerobaculaceae	Subgroup 10	NA
b_ASV10200	Cultivar	Pissang-Awak	-2.60871	0.549938	39	6	7.46228e-05	0.0289039	Prata-Ana	Bacteria	Bacteroidota	Bacteroidia	Chitinophagales	Chitinophagaceae	NA	NA
b_ASV5962	Cultivar	Hom-Thong-Mokho	-3.09012	0.654137	39	6	7.61974e-05	0.0293258	Prata-Ana	Bacteria	Proteobacteria	Gammaproteobacteria	Gammaproteobacteria Incertae Sedis	Unknown Family	Acidibacter	NA
b_ASV9679	Cultivar	Pissang-Awak	-2.4275	0.505506	39	9	8.13471e-05	0.0311096	Prata-Ana	Bacteria	Acidobacteriota	Thermoanaerobaculia	Thermoanaerobaculales	Thermoanaerobaculaceae	Subgroup 10	NA
b_ASV8323	Cultivar	Calcutta4	-2.83576	0.600446	39	4	8.39695e-05	0.0319105	Prata-Ana	Bacteria	Bacteroidota	Bacteroidia	Cytophagales	Microscillaceae	NA	NA
b_ASV3552	Cultivar	Bluggoe	-1.98718	0.415532	39	36	8.50275e-05	0.0319112	Prata-Ana	Bacteria	Planctomycetota	Phycisphaerae	Phycisphaerales	Phycisphaeraceae	NA	NA
b_ASV5010	Cultivar	Plantain	-2.81111	0.600274	39	8	8.47272e-05	0.0319112	Prata-Ana	Bacteria	Acidobacteriota	Thermoanaerobaculia	Thermoanaerobaculales	Thermoanaerobaculaceae	Subgroup 10	NA
b_ASV7871	Cultivar	Blue-banana	-2.7231	0.546308	39	7	9.36086e-05	0.0349148	Prata-Ana	Bacteria	Proteobacteria	Alphaproteobacteria	Rickettsiales	SM2D12	NA	NA
b_ASV5453	Cultivar	Pissang-Awak	-1.72809	0.37234	39	7	9.46468e-05	0.0350855	Prata-Ana	Bacteria	Chloroflexi	Chloroflexia	Chloroflexales	Chloroflexaceae	Chloronema	NA
b_ASV7560	Cultivar	Calcutta4	-2.46383	0.531338	39	7	9.54628e-05	0.0351722	Prata-Ana	Bacteria	Fibrobacterota	Fibrobacteria	Fibrobacterales	Fibrobacteraceae	NA	NA
b_ASV3552	Cultivar	Balbisiana	-1.99651	0.426091	39	36	0.00010316	0.037778	Prata-Ana	Bacteria	Planctomycetota	Phycisphaerae	Phycisphaerales	Phycisphaeraceae	NA	NA
b_ASV5010	Cultivar	Balbisiana	-2.75872	0.600274	39	8	0.000106246	0.038213	Prata-Ana	Bacteria	Acidobacteriota	Thermoanaerobaculia	Thermoanaerobaculales	Thermoanaerobaculaceae	Subgroup 10	NA
b_ASV5453	Cultivar	Hom-Thong-Mokho	-1.76483	0.366208	39	7	0.000106104	0.038213	Prata-Ana	Bacteria	Chloroflexi	Chloroflexia	Chloroflexales	Chloroflexaceae	Chloronema	NA
b_ASV8759	Cultivar	Grand-Naine-5/37	-2.90307	0.623417	39	5	0.000106151	0.038213	Prata-Ana	Bacteria	Dependentiae	Babeliae	Babeliales	UBA12409	NA	NA
b_ASV4992	Cultivar	Grand-Naine-5/37	4.3756	0.90167	39	11	0.000108371	0.0387469	Prata-Ana	Bacteria	Bacteroidota	Bacteroidia	Cytophagales	Microscillaceae	NA	NA
b_ASV5962	Cultivar	Blue-banana	-2.81216	0.616726	39	6	0.000116628	0.0414537	Prata-Ana	Bacteria	Proteobacteria	Gammaproteobacteria	Gammaproteobacteria Incertae Sedis	Unknown Family	Acidibacter	NA
b_ASV10200	Cultivar	Grand-Naine-5/37	-2.66747	0.581592	39	6	0.000117866	0.0416486	Prata-Ana	Bacteria	Bacteroidota	Bacteroidia	Chitinophagales	Chitinophagaceae	NA	NA
b_ASV10304	Cultivar	Blue-banana	-2.4181	0.505716	39	6	0.00012233	0.0429748	Prata-Ana	Bacteria	Proteobacteria	Alphaproteobacteria	Rhizobiales	KF-JG30-B3	NA	NA
b_ASV8323	Cultivar	Natan	-2.85908	0.609797	39	4	0.000123202	0.0430309	Prata-Ana	Bacteria	Bacteroidota	Bacteroidia	Cytophagales	Microscillaceae	NA	NA
b_ASV3749	Cultivar	M.Malaccensis	-2.8406	0.619447	39	5	0.000125082	0.0434365	Prata-Ana	Bacteria	Chloroflexi	Anaerolineae	Anaerolineales	Anaerolineaceae	NA	NA
b_ASV5962	Cultivar	Bluggoe	-2.70489	0.597142	39	6	0.000126092	0.0435019	Prata-Ana	Bacteria	Proteobacteria	Gammaproteobacteria	Gammaproteobacteria Incertae Sedis	Unknown Family	Acidibacter	NA
b_ASV10200	Cultivar	Lakatan	-2.65096	0.581592	39	6	0.00012671	0.0435019	Prata-Ana	Bacteria	Bacteroidota	Bacteroidia	Chitinophagales	Chitinophagaceae	NA	NA
b_ASV5453	Cultivar	Grand-Naine-5/37	-1.78433	0.38874	39	7	0.000128186	0.04376	Prata-Ana	Bacteria	Chloroflexi	Chloroflexia	Chloroflexales	Chloroflexaceae	Chloronema	NA
b_ASV5010	Cultivar	Lakatan	-2.70926	0.600274	39	8	0.000131551	0.0446566	Prata-Ana	Bacteria	Acidobacteriota	Thermoanaerobaculia	Thermoanaerobaculales	Thermoanaerobaculaceae	Subgroup 10	NA
b_ASV8759	Cultivar	Plantain	-2.50894	0.477797	39	5	0.000132336	0.044672	Prata-Ana	Bacteria	Dependentiae	Babeliae	Babeliales	UBA12409	NA	NA
b_ASV10200	Cultivar	Aacv-Rose	-2.50173	0.552602	39	6	0.000133548	0.0448307	Prata-Ana	Bacteria	Bacteroidota	Bacteroidia	Chitinophagales	Chitinophagaceae	NA	NA
b_ASV5010	Cultivar	Apple-banana	-2.86695	0.636686	39	8	0.000135162	0.0451217	Prata-Ana	Bacteria	Acidobacteriota	Thermoanaerobaculia	Thermoanaerobaculales	Thermoanaerobaculaceae	Subgroup 10	NA
b_ASV8480	Cultivar	Balbisiana	-2.079	0.45645	39	8	0.000141475	0.0469697	Prata-Ana	Bacteria	Planctomycetota	Phycisphaerae	Phycisphaerales	Phycisphaeraceae	SM1A02	NA
b_ASV5453	Cultivar	Lakatan	-1.76782	0.38874	39	7	0.000142535	0.0470631	Prata-Ana	Bacteria	Chloroflexi	Chloroflexia	Chloroflexales	Chloroflexaceae	Chloronema	NA
b_ASV5010	Cultivar	Hom-Thong-Mokho	-2.84935	0.636686	39	8	0.000145198	0.0474242	Prata-Ana	Bacteria	Acidobacteriota	Thermoanaerobaculia	Thermoanaerobaculales	Thermoanaerobaculaceae	Subgroup 10	NA
b_ASV7573	Cultivar	Calcutta4	3.56451	0.74511	39	9	0.000144942	0.0474242	Prata-Ana	Bacteria	Bacteroidota	Bacteroidia	Sphingobacteriales	NS11-12 marine group	NA	NA
b_ASV5010	Cultivar	Bluggoe	-2.59574	0.581212	39	8	0.000148703	0.0483076	Prata-Ana	Bacteria	Acidobacteriota	Thermoanaerobaculia	Thermoanaerobaculales	Thermoanaerobaculaceae	Subgroup 10	NA
b_ASV690	Cultivar	Balbisiana	2.74277	0.61529	39	19	0.000151972	0.0489502	Prata-Ana	Bacteria	Bacteroidota	Bacteroidia	Chitinophagales	Chitinophagaceae	Niastella	NA
b_ASV9502	Cultivar	Calcutta4	2.90013	0.614034	39	5	0.000152301	0.0489502	Prata-Ana	Bacteria	Bacteroidota	Bacteroidia	Chitinophagales	Chitinophagaceae	Lacibacter	NA
b_ASV10252	Cultivar	M.Malaccensis	-3.02904	0.674183	39	4	0.000154607	0.0494284	Prata-Ana	Bacteria	Bdellovibrionota	Bdellovibrionia	Bdellovibrionales	Bdellovibrionaceae	Bdellovibrio	NA
b_ASV5962	Cultivar	M.Malaccensis	-2.65408	0.597142	39	6	0.0001572	0.049993	Prata-Ana	Bacteria	Proteobacteria	Gammaproteobacteria	Gammaproteobacteria Incertae Sedis	Unknown Family	Acidibacter	NA
b_ASV7468	Cultivar	Prata-Ana	3.53823	0.301625	39	15	1.16692e-11	7.051e-07	Plantain	Bacteria	Acidobacteriota	Thermoanaerobaculia	Thermoanaerobaculales	Thermoanaerobaculaceae	Subgroup 10	NA
b_ASV594	Cultivar	M.Malaccensis	-2.25186	0.248557	39	3	2.26219e-09	6.83452e-05	Plantain	Bacteria	Gemmatimonadota	Gemmatimonadetes	Gemmatimonadales	Gemmatimonadaceae	NA	NA
b_ASV7478	Cultivar	Calcutta4	3.43638	0.331909	39	20	3.40386e-09	6.85583e-05	Plantain	Bacteria	Acidobacteriota	Thermoanaerobaculia	Thermoanaerobaculales	Thermoanaerobaculaceae	Subgroup 10	NA
b_ASV594	Cultivar	Balbisiana	-2.24863	0.265719	39	3	8.30774e-09	0.000100397	Plantain	Bacteria	Gemmatimonadota	Gemmatimonadetes	Gemmatimonadales	Gemmatimonadaceae	NA	NA
b_ASV594	Cultivar	Calcutta4	-2.26756	0.265719	39	3	7.09637e-09	0.000100397	Plantain	Bacteria	Gemmatimonadota	Gemmatimonadetes	Gemmatimonadales	Gemmatimonadaceae	NA	NA
b_ASV594	Cultivar	Lakatan	-2.19917	0.265719	39	3	1.25822e-08	0.000108609	Plantain	Bacteria	Gemmatimonadota	Gemmatimonadetes	Gemmatimonadales	Gemmatimonadaceae	NA	NA
b_ASV9102	Cultivar	Pissang-Awak	1.99167	0.240222	39	5	1.21752e-08	0.000108609	Plantain	Bacteria	Chloroflexi	Anaerolineae	SBR1031	A4b	NA	NA
b_ASV9842	Cultivar	Calcutta4	2.37793	0.290112	39	4	1.50505e-08	0.000113676	Plantain	Bacteria	Planctomycetota	Planctomycetes	Gemmatales	Gemmataceae	NA	NA
b_ASV594	Cultivar	Bluggoe	-1.9952	0.248557	39	3	2.20887e-08	0.000143661	Plantain	Bacteria	Gemmatimonadota	Gemmatimonadetes	Gemmatimonadales	Gemmatimonadaceae	NA	NA
b_ASV594	Cultivar	Natan	-2.36272	0.297082	39	3	2.6153e-08	0.000143661	Plantain	Bacteria	Gemmatimonadota	Gemmatimonadetes	Gemmatimonadales	Gemmatimonadaceae	NA	NA
b_ASV9102	Cultivar	Prata-Ana	2.71033	0.339725	39	5	2.47054e-08	0.000143661	Plantain	Bacteria	Chloroflexi	Anaerolineae	SBR1031	A4b	NA	NA
b_ASV594	Cultivar	Hom-Thong-Mokho	-2.33927	0.297082	39	3	3.13363e-08	0.000157789	Plantain	Bacteria	Gemmatimonadota	Gemmatimonadetes	Gemmatimonadales	Gemmatimonadaceae	NA	NA
b_ASV594	Cultivar	Blue-banana	-2.0613	0.265719	39	3	4.09972e-08	0.00016857	Plantain	Bacteria	Gemmatimonadota	Gemmatimonadetes	Gemmatimonadales	Gemmatimonadaceae	NA	NA
b_ASV594	Cultivar	Pissang-Awak	-2.07384	0.265719	39	3	3.67667e-08	0.00016857	Plantain	Bacteria	Gemmatimonadota	Gemmatimonadetes	Gemmatimonadales	Gemmatimonadaceae	NA	NA
b_ASV7478	Cultivar	Lakatan	3.65871	0.420334	39	20	4.18468e-08	0.00016857	Plantain	Bacteria	Acidobacteriota	Thermoanaerobaculia	Thermoanaerobaculales	Thermoanaerobaculaceae	Subgroup 10	NA
b_ASV7478	Cultivar	Blue-banana	3.60608	0.420334	39	20	5.238e-08	0.000197813	Plantain	Bacteria	Acidobacteriota	Thermoanaerobaculia	Thermoanaerobaculales	Thermoanaerobaculaceae	Subgroup 10	NA
b_ASV3531	Cultivar	Balbisiana	3.31918	0.437718	39	15	7.57959e-08	0.000269406	Plantain	Bacteria	Proteobacteria	Gammaproteobacteria	Acidiferrobacterales	Acidiferrobacteraceae	Sulfurifustis	NA
b_ASV7478	Cultivar	Grand-Naine-5/37	3.45171	0.420334	39	20	1.02388e-07	0.000343705	Plantain	Bacteria	Acidobacteriota	Thermoanaerobaculia	Thermoanaerobaculales	Thermoanaerobaculaceae	Subgroup 10	NA
b_ASV594	Cultivar	Aacv-Rose	-1.92505	0.265719	39	3	1.36407e-07	0.000429089	Plantain	Bacteria	Gemmatimonadota	Gemmatimonadetes	Gemmatimonadales	Gemmatimonadaceae	NA	NA
b_ASV4156	Cultivar	Blue-banana	3.22045	0.445569	39	11	1.42026e-07	0.000429089	Plantain	Bacteria	Bacteroidota	Bacteroidia	Sphingobacteriales	NS11-12 marine group	NA	NA
b_ASV4992	Cultivar	Lakatan	6.1376	0.781254	39	11	1.60572e-07	0.000462018	Plantain	Bacteria	Bacteroidota	Bacteroidia	Cytophagales	Microscillaceae	NA	NA
b_ASV2713	Cultivar	M.Malaccensis	3.53009	0.497173	39	15	1.92518e-07	0.00052876	Plantain	Bacteria	Verrucomicrobiota	Verrucomicrobiae	Verrucomicrobiales	Rubritaleaceae	Luteolibacter	NA
b_ASV1391	Cultivar	Bluggoe	-5.064	0.725601	39	16	2.58613e-07	0.000679411	Plantain	Bacteria	Proteobacteria	Gammaproteobacteria	Burkholderiales	Chromobacteriaceae	Paludibacterium	NA
b_ASV594	Cultivar	Grand-Naine-5/37	-1.77723	0.265719	39	3	5.21904e-07	0.00131398	Plantain	Bacteria	Gemmatimonadota	Gemmatimonadetes	Gemmatimonadales	Gemmatimonadaceae	NA	NA
b_ASV3552	Cultivar	M.Malaccensis	-2.06651	0.325976	39	36	1.2664e-06	0.00294312	Plantain	Bacteria	Planctomycetota	Phycisphaerae	Phycisphaerales	Phycisphaeraceae	NA	NA
b_ASV9681	Cultivar	Prata-Ana	3.29629	0.492141	39	2	1.25653e-06	0.00294312	Plantain	Bacteria	Myxococcota	Polyangia	Polyangiales	BIrii41	NA	NA
b_ASV3788	Cultivar	Blue-banana	2.90212	0.467895	39	29	1.73575e-06	0.00388449	Plantain	Bacteria	Proteobacteria	Gammaproteobacteria	Burkholderiales	Methylophilaceae	Methylophilus	NA
b_ASV1391	Cultivar	Apple-banana	-5.09069	0.820347	39	16	2.1969e-06	0.00474091	Plantain	Bacteria	Proteobacteria	Gammaproteobacteria	Burkholderiales	Chromobacteriaceae	Paludibacterium	NA
b_ASV594	Cultivar	Prata-Ana	-2.26693	0.375783	39	3	2.6583e-06	0.00535417	Plantain	Bacteria	Gemmatimonadota	Gemmatimonadetes	Gemmatimonadales	Gemmatimonadaceae	NA	NA
b_ASV7122	Cultivar	M.Malaccensis	-2.50326	0.414795	39	10	2.64236e-06	0.00535417	Plantain	Bacteria	Proteobacteria	Alphaproteobacteria	Sphingomonadales	Sphingomonadaceae	Sphingomonas	NA
b_ASV4873	Cultivar	Prata-Ana	2.9098	0.451397	39	5	2.88778e-06	0.00562876	Plantain	Bacteria	Verrucomicrobiota	Verrucomicrobiae	Pedosphaerales	Pedosphaeraceae	NA	NA
b_ASV1391	Cultivar	Calcutta4	-4.639	0.781347	39	16	4.00814e-06	0.00655739	Plantain	Bacteria	Proteobacteria	Gammaproteobacteria	Burkholderiales	Chromobacteriaceae	Paludibacterium	NA
b_ASV3201	Cultivar	Hom-Thong-Mokho	2.55699	0.433816	39	5	3.76904e-06	0.00655739	Plantain	Bacteria	Proteobacteria	Gammaproteobacteria	Burkholderiales	Rhodocyclaceae	NA	NA
b_ASV4992	Cultivar	Calcutta4	3.97435	0.619559	39	11	3.75337e-06	0.00655739	Plantain	Bacteria	Bacteroidota	Bacteroidia	Cytophagales	Microscillaceae	NA	NA
b_ASV9557	Cultivar	Apple-banana	2.3984	0.407937	39	3	3.91322e-06	0.00655739	Plantain	Bacteria	Proteobacteria	Gammaproteobacteria	Steroidobacterales	Steroidobacteraceae	NA	NA
b_ASV9600	Cultivar	Natan	-2.01354	0.342736	39	6	3.95778e-06	0.00655739	Plantain	Bacteria	Patescibacteria	Saccharimonadia	Saccharimonadales	YM_S32_TM7_50_20	NA	NA
b_ASV9726	Cultivar	Bluggoe	2.22763	0.371294	39	4	4.01535e-06	0.00655739	Plantain	Bacteria	Proteobacteria	Alphaproteobacteria	Rhizobiales	Xanthobacteraceae	Pseudorhodoplanes	NA
b_ASV9600	Cultivar	Apple-banana	-2.0051	0.342688	39	6	4.20687e-06	0.00668937	Plantain	Bacteria	Patescibacteria	Saccharimonadia	Saccharimonadales	YM_S32_TM7_50_20	NA	NA
b_ASV594	Cultivar	Apple-banana	-1.72415	0.297082	39	3	4.74091e-06	0.00686905	Plantain	Bacteria	Gemmatimonadota	Gemmatimonadetes	Gemmatimonadales	Gemmatimonadaceae	NA	NA
b_ASV1391	Cultivar	M.Malaccensis	-4.53206	0.76361	39	16	4.47292e-06	0.00686905	Plantain	Bacteria	Proteobacteria	Gammaproteobacteria	Burkholderiales	Chromobacteriaceae	Paludibacterium	NA
b_ASV3552	Cultivar	Bluggoe	-1.78569	0.304256	39	36	4.70451e-06	0.00686905	Plantain	Bacteria	Planctomycetota	Phycisphaerae	Phycisphaerales	Phycisphaeraceae	NA	NA
b_ASV6238	Cultivar	Apple-banana	2.31272	0.380552	39	1	4.77459e-06	0.00686905	Plantain	Bacteria	Actinobacteriota	Thermoleophilia	Solirubrobacterales	67-14	NA	NA
b_ASV9600	Cultivar	Bluggoe	-1.90361	0.290209	39	6	7.66024e-06	0.0107642	Plantain	Bacteria	Patescibacteria	Saccharimonadia	Saccharimonadales	YM_S32_TM7_50_20	NA	NA
b_ASV3552	Cultivar	Balbisiana	-1.79502	0.318526	39	36	7.92939e-06	0.0108892	Plantain	Bacteria	Planctomycetota	Phycisphaerae	Phycisphaerales	Phycisphaeraceae	NA	NA
b_ASV7122	Cultivar	Grand-Naine-5/37	-2.46653	0.443434	39	10	8.76593e-06	0.0111719	Plantain	Bacteria	Proteobacteria	Alphaproteobacteria	Sphingomonadales	Sphingomonadaceae	Sphingomonas	NA
b_ASV7573	Cultivar	Calcutta4	3.59878	0.601024	39	9	8.86675e-06	0.0111719	Plantain	Bacteria	Bacteroidota	Bacteroidia	Sphingobacteriales	NS11-12 marine group	NA	NA
b_ASV9502	Cultivar	Calcutta4	2.93422	0.494099	39	5	8.38174e-06	0.0111719	Plantain	Bacteria	Bacteroidota	Bacteroidia	Chitinophagales	Chitinophagaceae	Lacibacter	NA
b_ASV9637	Cultivar	Calcutta4	2.87961	0.482493	39	4	8.87481e-06	0.0111719	Plantain	Bacteria	Myxococcota	Polyangia	Haliangiales	Haliangiaceae	Haliangium	NA
b_ASV5389	Cultivar	Apple-banana	2.13147	0.37644	39	10	9.42156e-06	0.0116181	Plantain	Bacteria	Proteobacteria	Alphaproteobacteria	Tistrellales	Geminicoccaceae	Geminicoccus	NA
b_ASV7560	Cultivar	Prata-Ana	2.92854	0.531338	39	7	9.97977e-06	0.0120604	Plantain	Bacteria	Fibrobacterota	Fibrobacteria	Fibrobacterales	Fibrobacteraceae	NA	NA
b_ASV1547	Cultivar	Blue-banana	3.57159	0.651958	39	23	1.08706e-05	0.0123837	Plantain	Bacteria	Bacteroidota	Bacteroidia	Cytophagales	Microscillaceae	Ohtaekwangia	NA
b_ASV5447	Cultivar	Blue-banana	4.02276	0.734771	39	12	1.09662e-05	0.0123837	Plantain	Bacteria	Bacteroidota	Bacteroidia	Chitinophagales	Chitinophagaceae	Niastella	NA
b_ASV9600	Cultivar	Calcutta4	-1.91499	0.309711	39	6	1.08942e-05	0.0123837	Plantain	Bacteria	Patescibacteria	Saccharimonadia	Saccharimonadales	YM_S32_TM7_50_20	NA	NA
b_ASV11360	Cultivar	Prata-Ana	3.00551	0.549326	39	5	1.10671e-05	0.0123837	Plantain	Bacteria	Bacteroidota	Bacteroidia	Flavobacteriales	Cryomorphaceae	Vicingus	NA
b_ASV9600	Cultivar	Hom-Thong-Mokho	-1.9957	0.339842	39	6	1.26351e-05	0.0138811	Plantain	Bacteria	Patescibacteria	Saccharimonadia	Saccharimonadales	YM_S32_TM7_50_20	NA	NA
b_ASV1391	Cultivar	Aacv-Rose	-4.49943	0.817237	39	16	1.32322e-05	0.0142776	Plantain	Bacteria	Proteobacteria	Gammaproteobacteria	Burkholderiales	Chromobacteriaceae	Paludibacterium	NA
b_ASV10755	Cultivar	Pissang-Awak	2.29026	0.424586	39	5	1.34901e-05	0.0143005	Plantain	Bacteria	Bacteroidota	Bacteroidia	Chitinophagales	Chitinophagaceae	NA	NA
b_ASV10200	Cultivar	Prata-Ana	2.88111	0.500573	39	6	1.41966e-05	0.0147899	Plantain	Bacteria	Bacteroidota	Bacteroidia	Chitinophagales	Chitinophagaceae	NA	NA
b_ASV7122	Cultivar	Bluggoe	-2.21141	0.414795	39	10	1.58521e-05	0.0162347	Plantain	Bacteria	Proteobacteria	Alphaproteobacteria	Sphingomonadales	Sphingomonadaceae	Sphingomonas	NA
b_ASV4992	Cultivar	Grand-Naine-5/37	4.40987	0.781254	39	11	1.62731e-05	0.0163881	Plantain	Bacteria	Bacteroidota	Bacteroidia	Cytophagales	Microscillaceae	NA	NA
b_ASV3773	Cultivar	Aacv-Rose	1.92156	0.362101	39	10	1.68896e-05	0.0167301	Plantain	Bacteria	Myxococcota	Polyangia	Haliangiales	Haliangiaceae	Haliangium	NA
b_ASV7122	Cultivar	Apple-banana	-2.61004	0.495775	39	10	1.88236e-05	0.0183451	Plantain	Bacteria	Proteobacteria	Alphaproteobacteria	Sphingomonadales	Sphingomonadaceae	Sphingomonas	NA
b_ASV4277	Cultivar	Prata-Ana	3.60152	0.688687	39	9	2.0601e-05	0.0197587	Plantain	Bacteria	Bacteroidota	Bacteroidia	Chitinophagales	Chitinophagaceae	Terrimonas	NA
b_ASV7122	Cultivar	Blue-banana	-2.31172	0.443434	39	10	2.14874e-05	0.0202868	Plantain	Bacteria	Proteobacteria	Alphaproteobacteria	Sphingomonadales	Sphingomonadaceae	Sphingomonas	NA
b_ASV8588	Cultivar	Bluggoe	1.92293	0.370912	39	4	2.31797e-05	0.0215478	Plantain	Bacteria	Proteobacteria	Alphaproteobacteria	Rhizobiales	Xanthobacteraceae	NA	NA
b_ASV7573	Cultivar	Grand-Naine-5/37	4.09921	0.755193	39	9	2.42723e-05	0.02189	Plantain	Bacteria	Bacteroidota	Bacteroidia	Sphingobacteriales	NS11-12 marine group	NA	NA
b_ASV9502	Cultivar	Lakatan	3.32313	0.619009	39	5	2.39908e-05	0.02189	Plantain	Bacteria	Bacteroidota	Bacteroidia	Chitinophagales	Chitinophagaceae	Lacibacter	NA
b_ASV8042	Cultivar	Natan	2.7471	0.533205	39	10	2.51596e-05	0.0223565	Plantain	Bacteria	Bacteroidota	Bacteroidia	Chitinophagales	Chitinophagaceae	Terrimonas	NA
b_ASV2713	Cultivar	Hom-Thong-Mokho	3.05343	0.594236	39	15	2.6062e-05	0.0224967	Plantain	Bacteria	Verrucomicrobiota	Verrucomicrobiae	Verrucomicrobiales	Rubritaleaceae	Luteolibacter	NA
b_ASV9438	Cultivar	Aacv-Rose	1.94177	0.377887	39	4	2.6056e-05	0.0224967	Plantain	Bacteria	Proteobacteria	Alphaproteobacteria	Sphingomonadales	Sphingomonadaceae	Ellin6055	NA
b_ASV1391	Cultivar	Grand-Naine-5/37	-5.077	0.870341	39	16	2.86302e-05	0.0243655	Plantain	Bacteria	Proteobacteria	Gammaproteobacteria	Burkholderiales	Chromobacteriaceae	Paludibacterium	NA
b_ASV1391	Cultivar	Lakatan	-5.06049	0.870341	39	16	2.96667e-05	0.024897	Plantain	Bacteria	Proteobacteria	Gammaproteobacteria	Burkholderiales	Chromobacteriaceae	Paludibacterium	NA
b_ASV5283	Cultivar	Aacv-Rose	-1.93179	0.380647	39	8	3.06987e-05	0.0250667	Plantain	Bacteria	Proteobacteria	Alphaproteobacteria	Caulobacterales	Caulobacteraceae	Brevundimonas	NA
b_ASV5283	Cultivar	Calcutta4	-1.93266	0.380647	39	8	3.05192e-05	0.0250667	Plantain	Bacteria	Proteobacteria	Alphaproteobacteria	Caulobacterales	Caulobacteraceae	Brevundimonas	NA
b_ASV3803	Cultivar	Apple-banana	2.36035	0.46672	39	4	3.21366e-05	0.025891	Plantain	Bacteria	Actinobacteriota	Actinobacteria	Propionibacteriales	Nocardioidaceae	Nocardioides	NA
b_ASV7064	Cultivar	Hom-Thong-Mokho	2.02043	0.399922	39	4	3.25761e-05	0.0258997	Plantain	Bacteria	Myxococcota	Myxococcia	Myxococcales	Myxococcaceae	NA	NA
b_ASV5283	Cultivar	Balbisiana	-1.91383	0.380647	39	8	3.46825e-05	0.0272163	Plantain	Bacteria	Proteobacteria	Alphaproteobacteria	Caulobacterales	Caulobacteraceae	Brevundimonas	NA
b_ASV7122	Cultivar	Balbisiana	-2.22457	0.443434	39	10	3.56973e-05	0.0276535	Plantain	Bacteria	Proteobacteria	Alphaproteobacteria	Sphingomonadales	Sphingomonadaceae	Sphingomonas	NA
b_ASV7122	Cultivar	Pissang-Awak	-2.21825	0.443434	39	10	3.70372e-05	0.0283283	Plantain	Bacteria	Proteobacteria	Alphaproteobacteria	Sphingomonadales	Sphingomonadaceae	Sphingomonas	NA
b_ASV1391	Cultivar	Blue-banana	-4.92219	0.870341	39	16	4.00412e-05	0.0302431	Plantain	Bacteria	Proteobacteria	Gammaproteobacteria	Burkholderiales	Chromobacteriaceae	Paludibacterium	NA
b_ASV3552	Cultivar	Apple-banana	-1.70745	0.337426	39	36	4.31204e-05	0.0304272	Plantain	Bacteria	Planctomycetota	Phycisphaerae	Phycisphaerales	Phycisphaeraceae	NA	NA
b_ASV4992	Cultivar	Blue-banana	4.07016	0.781254	39	11	4.33063e-05	0.0304272	Plantain	Bacteria	Bacteroidota	Bacteroidia	Cytophagales	Microscillaceae	NA	NA
b_ASV5283	Cultivar	Bluggoe	-1.7638	0.356063	39	8	4.20242e-05	0.0304272	Plantain	Bacteria	Proteobacteria	Alphaproteobacteria	Caulobacterales	Caulobacteraceae	Brevundimonas	NA
b_ASV5962	Cultivar	Prata-Ana	3.05188	0.616726	39	6	4.25838e-05	0.0304272	Plantain	Bacteria	Proteobacteria	Gammaproteobacteria	Gammaproteobacteria Incertae Sedis	Unknown Family	Acidibacter	NA
b_ASV7122	Cultivar	Aacv-Rose	-2.19294	0.443434	39	10	4.29338e-05	0.0304272	Plantain	Bacteria	Proteobacteria	Alphaproteobacteria	Sphingomonadales	Sphingomonadaceae	Sphingomonas	NA
b_ASV8648	Cultivar	Prata-Ana	3.39667	0.66195	39	6	4.11799e-05	0.0304272	Plantain	Bacteria	Proteobacteria	Gammaproteobacteria	Enterobacterales	Vibrionaceae	Vibrio	NA
b_ASV5283	Cultivar	M.Malaccensis	-1.75549	0.356063	39	8	4.46416e-05	0.0310049	Plantain	Bacteria	Proteobacteria	Alphaproteobacteria	Caulobacterales	Caulobacteraceae	Brevundimonas	NA
b_ASV4569	Cultivar	Natan	2.16134	0.439121	39	7	4.56161e-05	0.0313217	Plantain	Bacteria	Actinobacteriota	Actinobacteria	Corynebacteriales	Mycobacteriaceae	Mycobacterium	NA
b_ASV5283	Cultivar	Lakatan	-1.86429	0.380647	39	8	4.85735e-05	0.0328196	Plantain	Bacteria	Proteobacteria	Alphaproteobacteria	Caulobacterales	Caulobacteraceae	Brevundimonas	NA
b_ASV9767	Cultivar	Apple-banana	1.94651	0.380636	39	8	4.8884e-05	0.0328196	Plantain	Bacteria	Proteobacteria	Alphaproteobacteria	Rickettsiales	SM2D12	NA	NA
b_ASV1391	Cultivar	Pissang-Awak	-4.02801	0.808679	39	16	5.06867e-05	0.033656	Plantain	Bacteria	Proteobacteria	Gammaproteobacteria	Burkholderiales	Chromobacteriaceae	Paludibacterium	NA
b_ASV1250	Cultivar	Bluggoe	-4.22554	0.86756	39	16	5.21037e-05	0.0342208	Plantain	Bacteria	Proteobacteria	Gammaproteobacteria	Burkholderiales	Chromobacteriaceae	Vogesella	NA
b_ASV8996	Cultivar	Grand-Naine-5/37	1.99111	0.409529	39	7	5.32836e-05	0.0346194	Plantain	Bacteria	Chloroflexi	Anaerolineae	Anaerolineales	Anaerolineaceae	NA	NA
b_ASV5453	Cultivar	Balbisiana	1.27723	0.263728	39	7	5.5983e-05	0.0357132	Plantain	Bacteria	Chloroflexi	Chloroflexia	Chloroflexales	Chloroflexaceae	Chloronema	NA
b_ASV7871	Cultivar	Prata-Ana	2.65907	0.520569	39	7	5.67402e-05	0.0357132	Plantain	Bacteria	Proteobacteria	Alphaproteobacteria	Rickettsiales	SM2D12	NA	NA
b_ASV9024	Cultivar	Calcutta4	1.83768	0.379752	39	10	5.65277e-05	0.0357132	Plantain	Bacteria	Gemmatimonadota	Gemmatimonadetes	Gemmatimonadales	Gemmatimonadaceae	NA	NA
b_ASV690	Cultivar	Balbisiana	2.09867	0.435076	39	19	5.88405e-05	0.0366534	Plantain	Bacteria	Bacteroidota	Bacteroidia	Chitinophagales	Chitinophagaceae	Niastella	NA
b_ASV4134	Cultivar	Bluggoe	2.38068	0.476949	39	9	6.14917e-05	0.0373818	Plantain	Bacteria	Proteobacteria	Gammaproteobacteria	Xanthomonadales	Rhodanobacteraceae	NA	NA
b_ASV7122	Cultivar	Lakatan	-2.13282	0.443434	39	10	6.09987e-05	0.0373818	Plantain	Bacteria	Proteobacteria	Alphaproteobacteria	Sphingomonadales	Sphingomonadaceae	Sphingomonas	NA
b_ASV12075	Cultivar	Hom-Thong-Mokho	2.23971	0.444034	39	5	6.18659e-05	0.0373818	Plantain	Bacteria	Myxococcota	Polyangia	Polyangiales	Sandaracinaceae	NA	NA
b_ASV9502	Cultivar	Grand-Naine-5/37	3.06851	0.619009	39	5	6.35694e-05	0.0380309	Plantain	Bacteria	Bacteroidota	Bacteroidia	Chitinophagales	Chitinophagaceae	Lacibacter	NA
b_ASV5283	Cultivar	Natan	-2.02966	0.425576	39	8	6.77629e-05	0.0393703	Plantain	Bacteria	Proteobacteria	Alphaproteobacteria	Caulobacterales	Caulobacteraceae	Brevundimonas	NA
b_ASV7122	Cultivar	Calcutta4	-2.1159	0.443434	39	10	6.734e-05	0.0393703	Plantain	Bacteria	Proteobacteria	Alphaproteobacteria	Sphingomonadales	Sphingomonadaceae	Sphingomonas	NA
b_ASV10307	Cultivar	M.Malaccensis	-1.82945	0.383145	39	5	6.6785e-05	0.0393703	Plantain	Bacteria	Planctomycetota	Planctomycetes	Gemmatales	Gemmataceae	NA	NA
b_ASV10219	Cultivar	Balbisiana	-1.83128	0.384979	39	7	7.1356e-05	0.041063	Plantain	Bacteria	Chloroflexi	Anaerolineae	SBR1031	A4b	NA	NA
b_ASV1918	Cultivar	Natan	1.8373	0.386795	39	10	7.4007e-05	0.0414766	Plantain	Bacteria	Actinobacteriota	Thermoleophilia	Solirubrobacterales	Solirubrobacteraceae	Parviterribacter	NA
b_ASV8323	Cultivar	Prata-Ana	2.79983	0.552701	39	4	7.35234e-05	0.0414766	Plantain	Bacteria	Bacteroidota	Bacteroidia	Cytophagales	Microscillaceae	NA	NA
b_ASV9546	Cultivar	Bluggoe	1.97981	0.414835	39	6	7.41341e-05	0.0414766	Plantain	Bacteria	Actinobacteriota	Actinobacteria	Micrococcales	Promicromonosporaceae	Cellulosimicrobium	NA
b_ASV5752	Cultivar	Aacv-Rose	2.03664	0.430886	39	16	7.56735e-05	0.0419495	Plantain	Bacteria	Planctomycetota	Phycisphaerae	Phycisphaerales	Phycisphaeraceae	SM1A02	NA
b_ASV10053	Cultivar	Hom-Thong-Mokho	2.14379	0.456619	39	6	8.21609e-05	0.0451317	Plantain	Bacteria	Myxococcota	Polyangia	Nannocystales	Nannocystaceae	Nannocystis	NA
b_ASV5010	Cultivar	Prata-Ana	2.81111	0.600274	39	8	8.47272e-05	0.045978	Plantain	Bacteria	Acidobacteriota	Thermoanaerobaculia	Thermoanaerobaculales	Thermoanaerobaculaceae	Subgroup 10	NA
b_ASV9637	Cultivar	Blue-banana	2.95571	0.606252	39	4	8.52234e-05	0.045978	Plantain	Bacteria	Myxococcota	Polyangia	Haliangiales	Haliangiaceae	Haliangium	NA
b_ASV9502	Cultivar	Blue-banana	2.9891	0.619009	39	5	8.63594e-05	0.0461786	Plantain	Bacteria	Bacteroidota	Bacteroidia	Chitinophagales	Chitinophagaceae	Lacibacter	NA
b_ASV3408	Cultivar	M.Malaccensis	3.45852	0.711081	39	16	8.76699e-05	0.0464681	Plantain	Bacteria	Myxococcota	Polyangia	Polyangiales	Sandaracinaceae	NA	NA
b_ASV3552	Cultivar	Blue-banana	-1.86591	0.390226	39	36	8.94274e-05	0.0469875	Plantain	Bacteria	Planctomycetota	Phycisphaerae	Phycisphaerales	Phycisphaeraceae	NA	NA
b_ASV4915	Cultivar	Blue-banana	1.74762	0.375809	39	24	9.22381e-05	0.0480465	Plantain	Bacteria	Verrucomicrobiota	Verrucomicrobiae	Opitutales	Opitutaceae	Cephaloticoccus	NA
b_ASV7573	Cultivar	Blue-banana	3.64972	0.755193	39	9	9.61006e-05	0.0496306	Plantain	Bacteria	Bacteroidota	Bacteroidia	Sphingobacteriales	NS11-12 marine group	NA	NA
b_ASV7468	Cultivar	Prata-Ana	3.57648	0.319922	39	15	3.22906e-11	1.95113e-06	Hom-Thong-Mokho	Bacteria	Acidobacteriota	Thermoanaerobaculia	Thermoanaerobaculales	Thermoanaerobaculaceae	Subgroup 10	NA
b_ASV7478	Cultivar	Calcutta4	3.33022	0.352706	39	20	1.57589e-08	0.000476108	Hom-Thong-Mokho	Bacteria	Acidobacteriota	Thermoanaerobaculia	Thermoanaerobaculales	Thermoanaerobaculaceae	Subgroup 10	NA
b_ASV594	Cultivar	Plantain	2.33927	0.297082	39	3	3.13363e-08	0.000631156	Hom-Thong-Mokho	Bacteria	Gemmatimonadota	Gemmatimonadetes	Gemmatimonadales	Gemmatimonadaceae	NA	NA
b_ASV9102	Cultivar	Pissang-Awak	2.02992	0.268576	39	5	6.51629e-08	0.000787481	Hom-Thong-Mokho	Bacteria	Chloroflexi	Anaerolineae	SBR1031	A4b	NA	NA
b_ASV9102	Cultivar	Prata-Ana	2.74858	0.360333	39	5	5.5371e-08	0.000787481	Hom-Thong-Mokho	Bacteria	Chloroflexi	Anaerolineae	SBR1031	A4b	NA	NA
b_ASV9842	Cultivar	Calcutta4	2.41618	0.324355	39	4	8.41129e-08	0.000847073	Hom-Thong-Mokho	Bacteria	Planctomycetota	Planctomycetes	Gemmatales	Gemmataceae	NA	NA
b_ASV7478	Cultivar	Lakatan	3.55255	0.436942	39	20	1.25006e-07	0.00107905	Hom-Thong-Mokho	Bacteria	Acidobacteriota	Thermoanaerobaculia	Thermoanaerobaculales	Thermoanaerobaculaceae	Subgroup 10	NA
b_ASV7478	Cultivar	Blue-banana	3.49992	0.436942	39	20	1.56348e-07	0.0011809	Hom-Thong-Mokho	Bacteria	Acidobacteriota	Thermoanaerobaculia	Thermoanaerobaculales	Thermoanaerobaculaceae	Subgroup 10	NA
b_ASV7478	Cultivar	Grand-Naine-5/37	3.34555	0.436942	39	20	3.04758e-07	0.00204608	Hom-Thong-Mokho	Bacteria	Acidobacteriota	Thermoanaerobaculia	Thermoanaerobaculales	Thermoanaerobaculaceae	Subgroup 10	NA
b_ASV3552	Cultivar	M.Malaccensis	-2.30638	0.355365	39	36	9.34434e-07	0.00376415	Hom-Thong-Mokho	Bacteria	Planctomycetota	Phycisphaerae	Phycisphaerales	Phycisphaeraceae	NA	NA
b_ASV4156	Cultivar	Blue-banana	3.25857	0.498162	39	11	7.4899e-07	0.00376415	Hom-Thong-Mokho	Bacteria	Bacteroidota	Bacteroidia	Sphingobacteriales	NS11-12 marine group	NA	NA
b_ASV4992	Cultivar	Lakatan	5.80059	0.813031	39	11	7.21533e-07	0.00376415	Hom-Thong-Mokho	Bacteria	Bacteroidota	Bacteroidia	Cytophagales	Microscillaceae	NA	NA
b_ASV7064	Cultivar	Aacv-Rose	-2.60261	0.399922	39	4	8.13292e-07	0.00376415	Hom-Thong-Mokho	Bacteria	Myxococcota	Myxococcia	Myxococcales	Myxococcaceae	NA	NA
b_ASV7064	Cultivar	Balbisiana	-2.5851	0.399922	39	4	9.06103e-07	0.00376415	Hom-Thong-Mokho	Bacteria	Myxococcota	Myxococcia	Myxococcales	Myxococcaceae	NA	NA
b_ASV7064	Cultivar	Calcutta4	-2.60403	0.399922	39	4	8.06189e-07	0.00376415	Hom-Thong-Mokho	Bacteria	Myxococcota	Myxococcia	Myxococcales	Myxococcaceae	NA	NA
b_ASV7064	Cultivar	Grand-Naine-5/37	-2.55215	0.399922	39	4	1.11118e-06	0.00419638	Hom-Thong-Mokho	Bacteria	Myxococcota	Myxococcia	Myxococcales	Myxococcaceae	NA	NA
b_ASV7064	Cultivar	Lakatan	-2.53564	0.399922	39	4	1.23112e-06	0.00437582	Hom-Thong-Mokho	Bacteria	Myxococcota	Myxococcia	Myxococcales	Myxococcaceae	NA	NA
b_ASV7064	Cultivar	Apple-banana	-2.69333	0.438093	39	4	1.99007e-06	0.00632884	Hom-Thong-Mokho	Bacteria	Myxococcota	Myxococcia	Myxococcales	Myxococcaceae	NA	NA
b_ASV7064	Cultivar	Natan	-2.69919	0.438093	39	4	1.92453e-06	0.00632884	Hom-Thong-Mokho	Bacteria	Myxococcota	Myxococcia	Myxococcales	Myxococcaceae	NA	NA
b_ASV3201	Cultivar	Bluggoe	-2.50855	0.411554	39	5	2.27037e-06	0.00685923	Hom-Thong-Mokho	Bacteria	Proteobacteria	Gammaproteobacteria	Burkholderiales	Rhodocyclaceae	NA	NA
b_ASV7064	Cultivar	M.Malaccensis	-2.29515	0.3794	39	4	2.54786e-06	0.00699781	Hom-Thong-Mokho	Bacteria	Myxococcota	Myxococcia	Myxococcales	Myxococcaceae	NA	NA
b_ASV9681	Cultivar	Prata-Ana	3.33453	0.521994	39	2	2.48172e-06	0.00699781	Hom-Thong-Mokho	Bacteria	Myxococcota	Polyangia	Polyangiales	BIrii41	NA	NA
b_ASV7064	Cultivar	Pissang-Awak	-2.41031	0.399922	39	4	2.69604e-06	0.00708284	Hom-Thong-Mokho	Bacteria	Myxococcota	Myxococcia	Myxococcales	Myxococcaceae	NA	NA
b_ASV7064	Cultivar	Blue-banana	-2.39777	0.399922	39	4	2.91757e-06	0.00734547	Hom-Thong-Mokho	Bacteria	Myxococcota	Myxococcia	Myxococcales	Myxococcaceae	NA	NA
b_ASV1547	Cultivar	Blue-banana	4.2957	0.728911	39	23	3.77724e-06	0.0076461	Hom-Thong-Mokho	Bacteria	Bacteroidota	Bacteroidia	Cytophagales	Microscillaceae	Ohtaekwangia	NA
b_ASV3201	Cultivar	Plantain	-2.55699	0.433816	39	5	3.76904e-06	0.0076461	Hom-Thong-Mokho	Bacteria	Proteobacteria	Gammaproteobacteria	Burkholderiales	Rhodocyclaceae	NA	NA
b_ASV3552	Cultivar	Bluggoe	-2.02556	0.335552	39	36	3.41518e-06	0.0076461	Hom-Thong-Mokho	Bacteria	Planctomycetota	Phycisphaerae	Phycisphaerales	Phycisphaeraceae	NA	NA
b_ASV5453	Cultivar	Balbisiana	1.72753	0.290609	39	7	3.44726e-06	0.0076461	Hom-Thong-Mokho	Bacteria	Chloroflexi	Chloroflexia	Chloroflexales	Chloroflexaceae	Chloronema	NA
b_ASV7064	Cultivar	Bluggoe	-2.24023	0.3794	39	4	3.67026e-06	0.0076461	Hom-Thong-Mokho	Bacteria	Myxococcota	Myxococcia	Myxococcales	Myxococcaceae	NA	NA
b_ASV8697	Cultivar	M.Malaccensis	-2.45299	0.39367	39	12	3.79622e-06	0.0076461	Hom-Thong-Mokho	Bacteria	Gemmatimonadota	Gemmatimonadetes	Gemmatimonadales	Gemmatimonadaceae	NA	NA
b_ASV3201	Cultivar	Aacv-Rose	-2.5221	0.433816	39	5	4.62053e-06	0.00872472	Hom-Thong-Mokho	Bacteria	Proteobacteria	Gammaproteobacteria	Burkholderiales	Rhodocyclaceae	NA	NA
b_ASV3201	Cultivar	Calcutta4	-2.52352	0.433816	39	5	4.58227e-06	0.00872472	Hom-Thong-Mokho	Bacteria	Proteobacteria	Gammaproteobacteria	Burkholderiales	Rhodocyclaceae	NA	NA
b_ASV3201	Cultivar	Balbisiana	-2.5046	0.433816	39	5	5.11883e-06	0.0091376	Hom-Thong-Mokho	Bacteria	Proteobacteria	Gammaproteobacteria	Burkholderiales	Rhodocyclaceae	NA	NA
b_ASV3552	Cultivar	Balbisiana	-2.03489	0.348543	39	36	5.14164e-06	0.0091376	Hom-Thong-Mokho	Bacteria	Planctomycetota	Phycisphaerae	Phycisphaerales	Phycisphaeraceae	NA	NA
b_ASV4873	Cultivar	Prata-Ana	2.94805	0.478779	39	5	5.36223e-06	0.00925736	Hom-Thong-Mokho	Bacteria	Verrucomicrobiota	Verrucomicrobiae	Pedosphaerales	Pedosphaeraceae	NA	NA
b_ASV3201	Cultivar	Lakatan	-2.45513	0.433816	39	5	6.84201e-06	0.0114839	Hom-Thong-Mokho	Bacteria	Proteobacteria	Gammaproteobacteria	Burkholderiales	Rhodocyclaceae	NA	NA
b_ASV3788	Cultivar	Blue-banana	2.94024	0.523123	39	29	7.55444e-06	0.012337	Hom-Thong-Mokho	Bacteria	Proteobacteria	Gammaproteobacteria	Burkholderiales	Methylophilaceae	Methylophilus	NA
b_ASV3201	Cultivar	Natan	-2.61868	0.475222	39	5	1.00103e-05	0.0155094	Hom-Thong-Mokho	Bacteria	Proteobacteria	Gammaproteobacteria	Burkholderiales	Rhodocyclaceae	NA	NA
b_ASV3531	Cultivar	Balbisiana	2.67946	0.479065	39	15	9.94069e-06	0.0155094	Hom-Thong-Mokho	Bacteria	Proteobacteria	Gammaproteobacteria	Acidiferrobacterales	Acidiferrobacteraceae	Sulfurifustis	NA
b_ASV3201	Cultivar	Apple-banana	-2.61283	0.475222	39	5	1.03314e-05	0.0156065	Hom-Thong-Mokho	Bacteria	Proteobacteria	Gammaproteobacteria	Burkholderiales	Rhodocyclaceae	NA	NA
b_ASV2713	Cultivar	Grand-Naine-5/37	-3.25615	0.594236	39	15	1.08343e-05	0.0159671	Hom-Thong-Mokho	Bacteria	Verrucomicrobiota	Verrucomicrobiae	Verrucomicrobiales	Rubritaleaceae	Luteolibacter	NA
b_ASV2713	Cultivar	Lakatan	-3.23965	0.594236	39	15	1.1634e-05	0.0163481	Hom-Thong-Mokho	Bacteria	Verrucomicrobiota	Verrucomicrobiae	Verrucomicrobiales	Rubritaleaceae	Luteolibacter	NA
b_ASV9557	Cultivar	Apple-banana	2.43664	0.446873	39	3	1.16081e-05	0.0163481	Hom-Thong-Mokho	Bacteria	Proteobacteria	Gammaproteobacteria	Steroidobacterales	Steroidobacteraceae	NA	NA
b_ASV6238	Cultivar	Apple-banana	2.35096	0.412394	39	1	1.20527e-05	0.016495	Hom-Thong-Mokho	Bacteria	Actinobacteriota	Thermoleophilia	Solirubrobacterales	67-14	NA	NA
b_ASV8302	Cultivar	M.Malaccensis	-2.21063	0.408259	39	7	1.27933e-05	0.016495	Hom-Thong-Mokho	Bacteria	Myxococcota	Polyangia	Nannocystales	Nannocystaceae	NA	NA
b_ASV9600	Cultivar	Plantain	1.9957	0.339842	39	6	1.26351e-05	0.016495	Hom-Thong-Mokho	Bacteria	Patescibacteria	Saccharimonadia	Saccharimonadales	YM_S32_TM7_50_20	NA	NA
b_ASV10037	Cultivar	Natan	2.38383	0.440338	39	7	1.28304e-05	0.016495	Hom-Thong-Mokho	Bacteria	Planctomycetota	Phycisphaerae	Phycisphaerales	Phycisphaeraceae	NA	NA
b_ASV9726	Cultivar	Bluggoe	2.26588	0.408768	39	4	1.33456e-05	0.0167999	Hom-Thong-Mokho	Bacteria	Proteobacteria	Alphaproteobacteria	Rhizobiales	Xanthobacteraceae	Pseudorhodoplanes	NA
b_ASV3201	Cultivar	M.Malaccensis	-2.21769	0.411554	39	5	1.3683e-05	0.0168731	Hom-Thong-Mokho	Bacteria	Proteobacteria	Gammaproteobacteria	Burkholderiales	Rhodocyclaceae	NA	NA
b_ASV3201	Cultivar	Pissang-Awak	-2.32981	0.433816	39	5	1.43338e-05	0.0173221	Hom-Thong-Mokho	Bacteria	Proteobacteria	Gammaproteobacteria	Burkholderiales	Rhodocyclaceae	NA	NA
b_ASV2713	Cultivar	Aacv-Rose	-3.18578	0.594236	39	15	1.46825e-05	0.0173956	Hom-Thong-Mokho	Bacteria	Verrucomicrobiota	Verrucomicrobiae	Verrucomicrobiales	Rubritaleaceae	Luteolibacter	NA
b_ASV2713	Cultivar	Bluggoe	-3.01394	0.563742	39	15	1.52525e-05	0.0177234	Hom-Thong-Mokho	Bacteria	Verrucomicrobiota	Verrucomicrobiae	Verrucomicrobiales	Rubritaleaceae	Luteolibacter	NA
b_ASV8302	Cultivar	Bluggoe	-2.16086	0.408259	39	7	1.75016e-05	0.0195836	Hom-Thong-Mokho	Bacteria	Myxococcota	Polyangia	Nannocystales	Nannocystaceae	NA	NA
b_ASV9502	Cultivar	Calcutta4	2.97247	0.52665	39	5	1.73189e-05	0.0195836	Hom-Thong-Mokho	Bacteria	Bacteroidota	Bacteroidia	Chitinophagales	Chitinophagaceae	Lacibacter	NA
b_ASV7560	Cultivar	Prata-Ana	2.96679	0.563569	39	7	1.88376e-05	0.0206953	Hom-Thong-Mokho	Bacteria	Fibrobacterota	Fibrobacteria	Fibrobacterales	Fibrobacteraceae	NA	NA
b_ASV9637	Cultivar	Calcutta4	2.88832	0.513858	39	4	2.01308e-05	0.0217211	Hom-Thong-Mokho	Bacteria	Myxococcota	Polyangia	Haliangiales	Haliangiaceae	Haliangium	NA
b_ASV2713	Cultivar	Blue-banana	-3.10134	0.594236	39	15	2.11667e-05	0.0224382	Hom-Thong-Mokho	Bacteria	Verrucomicrobiota	Verrucomicrobiae	Verrucomicrobiales	Rubritaleaceae	Luteolibacter	NA
b_ASV3552	Cultivar	Apple-banana	-1.94732	0.365897	39	36	2.38516e-05	0.0241872	Hom-Thong-Mokho	Bacteria	Planctomycetota	Phycisphaerae	Phycisphaerales	Phycisphaeraceae	NA	NA
b_ASV8302	Cultivar	Aacv-Rose	-2.2249	0.430343	39	7	2.40174e-05	0.0241872	Hom-Thong-Mokho	Bacteria	Myxococcota	Polyangia	Nannocystales	Nannocystaceae	NA	NA
b_ASV8302	Cultivar	Calcutta4	-2.22632	0.430343	39	7	2.38135e-05	0.0241872	Hom-Thong-Mokho	Bacteria	Myxococcota	Polyangia	Nannocystales	Nannocystaceae	NA	NA
b_ASV2713	Cultivar	Plantain	-3.05343	0.594236	39	15	2.6062e-05	0.0258023	Hom-Thong-Mokho	Bacteria	Verrucomicrobiota	Verrucomicrobiae	Verrucomicrobiales	Rubritaleaceae	Luteolibacter	NA
b_ASV4992	Cultivar	Calcutta4	3.63734	0.659178	39	11	2.64753e-05	0.0258023	Hom-Thong-Mokho	Bacteria	Bacteroidota	Bacteroidia	Cytophagales	Microscillaceae	NA	NA
b_ASV8697	Cultivar	Pissang-Awak	-2.21513	0.425497	39	12	2.94613e-05	0.0282567	Hom-Thong-Mokho	Bacteria	Gemmatimonadota	Gemmatimonadetes	Gemmatimonadales	Gemmatimonadaceae	NA	NA
b_ASV3124	Cultivar	Balbisiana	-2.13616	0.410515	39	6	3.09935e-05	0.0288116	Hom-Thong-Mokho	Bacteria	Gemmatimonadota	Gemmatimonadetes	Gemmatimonadales	Gemmatimonadaceae	NA	NA
b_ASV8697	Cultivar	Bluggoe	-1.97325	0.366162	39	12	3.06805e-05	0.0288116	Hom-Thong-Mokho	Bacteria	Gemmatimonadota	Gemmatimonadetes	Gemmatimonadales	Gemmatimonadaceae	NA	NA
b_ASV7064	Cultivar	Plantain	-2.02043	0.399922	39	4	3.25761e-05	0.0298239	Hom-Thong-Mokho	Bacteria	Myxococcota	Myxococcia	Myxococcales	Myxococcaceae	NA	NA
b_ASV8968	Cultivar	Aacv-Rose	2.09413	0.415795	39	7	3.39189e-05	0.0305898	Hom-Thong-Mokho	Bacteria	Firmicutes	Bacilli	Alicyclobacillales	Alicyclobacillaceae	Tumebacillus	NA
b_ASV3552	Cultivar	Blue-banana	-2.10578	0.41509	39	36	3.74556e-05	0.0324343	Hom-Thong-Mokho	Bacteria	Planctomycetota	Phycisphaerae	Phycisphaerales	Phycisphaeraceae	NA	NA
b_ASV7871	Cultivar	Prata-Ana	2.92122	0.552147	39	7	3.75744e-05	0.0324343	Hom-Thong-Mokho	Bacteria	Proteobacteria	Alphaproteobacteria	Rickettsiales	SM2D12	NA	NA
b_ASV9502	Cultivar	Lakatan	3.36138	0.645289	39	5	3.67861e-05	0.0324343	Hom-Thong-Mokho	Bacteria	Bacteroidota	Bacteroidia	Chitinophagales	Chitinophagaceae	Lacibacter	NA
b_ASV8323	Cultivar	Prata-Ana	3.12799	0.586228	39	4	4.07683e-05	0.0346955	Hom-Thong-Mokho	Bacteria	Bacteroidota	Bacteroidia	Cytophagales	Microscillaceae	NA	NA
b_ASV2713	Cultivar	Calcutta4	-2.93608	0.594236	39	15	4.3428e-05	0.0364458	Hom-Thong-Mokho	Bacteria	Verrucomicrobiota	Verrucomicrobiae	Verrucomicrobiales	Rubritaleaceae	Luteolibacter	NA
b_ASV690	Cultivar	Balbisiana	2.39147	0.486429	39	19	4.62779e-05	0.0373827	Hom-Thong-Mokho	Bacteria	Bacteroidota	Bacteroidia	Chitinophagales	Chitinophagaceae	Niastella	NA
b_ASV3552	Cultivar	Pissang-Awak	-1.8453	0.376048	39	36	4.75669e-05	0.0373827	Hom-Thong-Mokho	Bacteria	Planctomycetota	Phycisphaerae	Phycisphaerales	Phycisphaeraceae	NA	NA
b_ASV8302	Cultivar	Apple-banana	-2.31563	0.471417	39	7	4.68002e-05	0.0373827	Hom-Thong-Mokho	Bacteria	Myxococcota	Polyangia	Nannocystales	Nannocystaceae	NA	NA
b_ASV8302	Cultivar	Natan	-2.32148	0.471417	39	7	4.53182e-05	0.0373827	Hom-Thong-Mokho	Bacteria	Myxococcota	Polyangia	Nannocystales	Nannocystaceae	NA	NA
b_ASV10755	Cultivar	Pissang-Awak	2.32851	0.474702	39	5	4.76378e-05	0.0373827	Hom-Thong-Mokho	Bacteria	Bacteroidota	Bacteroidia	Chitinophagales	Chitinophagaceae	NA	NA
b_ASV1547	Cultivar	Pissang-Awak	3.55601	0.728911	39	23	5.10461e-05	0.0395437	Hom-Thong-Mokho	Bacteria	Bacteroidota	Bacteroidia	Cytophagales	Microscillaceae	Ohtaekwangia	NA
b_ASV7064	Cultivar	Prata-Ana	-2.6034	0.536552	39	4	5.46654e-05	0.0418114	Hom-Thong-Mokho	Bacteria	Myxococcota	Myxococcia	Myxococcales	Myxococcaceae	NA	NA
b_ASV10053	Cultivar	Bluggoe	-2.09535	0.433187	39	6	5.68364e-05	0.0425819	Hom-Thong-Mokho	Bacteria	Myxococcota	Polyangia	Nannocystales	Nannocystaceae	Nannocystis	NA
b_ASV10053	Cultivar	M.Malaccensis	-2.09463	0.433187	39	6	5.70822e-05	0.0425819	Hom-Thong-Mokho	Bacteria	Myxococcota	Polyangia	Nannocystales	Nannocystaceae	Nannocystis	NA
b_ASV4277	Cultivar	Prata-Ana	3.526	0.730462	39	9	5.83249e-05	0.0429783	Hom-Thong-Mokho	Bacteria	Bacteroidota	Bacteroidia	Chitinophagales	Chitinophagaceae	Terrimonas	NA
b_ASV12075	Cultivar	Plantain	-2.23971	0.444034	39	5	6.18659e-05	0.0450384	Hom-Thong-Mokho	Bacteria	Myxococcota	Polyangia	Polyangiales	Sandaracinaceae	NA	NA
b_ASV115	Cultivar	M.Malaccensis	4.34638	0.90958	39	17	6.61906e-05	0.0476131	Hom-Thong-Mokho	Bacteria	Proteobacteria	Gammaproteobacteria	Burkholderiales	Comamonadaceae	[Polyangium] brachysporum group	NA
b_ASV67	Cultivar	Pissang-Awak	-3.2431	0.679986	39	39	6.77358e-05	0.0481514	Hom-Thong-Mokho	Bacteria	Gemmatimonadota	Gemmatimonadetes	Gemmatimonadales	Gemmatimonadaceae	NA	NA
b_ASV2713	Cultivar	Apple-banana	-3.09673	0.650953	39	15	6.99009e-05	0.0485152	Hom-Thong-Mokho	Bacteria	Verrucomicrobiota	Verrucomicrobiae	Verrucomicrobiales	Rubritaleaceae	Luteolibacter	NA
b_ASV4992	Cultivar	Grand-Naine-5/37	4.07286	0.813031	39	11	7.06563e-05	0.0485152	Hom-Thong-Mokho	Bacteria	Bacteroidota	Bacteroidia	Cytophagales	Microscillaceae	NA	NA
b_ASV8588	Cultivar	Bluggoe	1.96117	0.412014	39	4	7.0136e-05	0.0485152	Hom-Thong-Mokho	Bacteria	Proteobacteria	Alphaproteobacteria	Rhizobiales	Xanthobacteraceae	NA	NA
b_ASV3124	Cultivar	Calcutta4	-2.15394	0.41064	39	6	7.39131e-05	0.0490783	Hom-Thong-Mokho	Bacteria	Gemmatimonadota	Gemmatimonadetes	Gemmatimonadales	Gemmatimonadaceae	NA	NA
b_ASV8480	Cultivar	Prata-Ana	2.34427	0.463038	39	8	7.3703e-05	0.0490783	Hom-Thong-Mokho	Bacteria	Planctomycetota	Phycisphaerae	Phycisphaerales	Phycisphaeraceae	SM1A02	NA
b_ASV8648	Cultivar	Prata-Ana	3.43479	0.702104	39	6	7.29196e-05	0.0490783	Hom-Thong-Mokho	Bacteria	Proteobacteria	Gammaproteobacteria	Enterobacterales	Vibrionaceae	Vibrio	NA
b_ASV5962	Cultivar	Prata-Ana	3.09012	0.654137	39	6	7.61974e-05	0.0496034	Hom-Thong-Mokho	Bacteria	Proteobacteria	Gammaproteobacteria	Gammaproteobacteria Incertae Sedis	Unknown Family	Acidibacter	NA
b_ASV8302	Cultivar	Pissang-Awak	-2.0326	0.430343	39	7	7.63458e-05	0.0496034	Hom-Thong-Mokho	Bacteria	Myxococcota	Polyangia	Nannocystales	Nannocystaceae	NA	NA
b_ASV7468	Cultivar	Prata-Ana	3.2888	0.292047	39	15	2.76959e-11	1.6735e-06	Bluggoe	Bacteria	Acidobacteriota	Thermoanaerobaculia	Thermoanaerobaculales	Thermoanaerobaculaceae	Subgroup 10	NA
b_ASV9842	Cultivar	Calcutta4	2.3295	0.271375	39	4	6.35055e-09	0.000191863	Bluggoe	Bacteria	Planctomycetota	Planctomycetes	Gemmatales	Gemmataceae	NA	NA
b_ASV7478	Cultivar	Calcutta4	3.38006	0.355869	39	20	9.99219e-09	0.000201256	Bluggoe	Bacteria	Acidobacteriota	Thermoanaerobaculia	Thermoanaerobaculales	Thermoanaerobaculaceae	Subgroup 10	NA
b_ASV594	Cultivar	Plantain	1.9952	0.248557	39	3	2.20887e-08	0.000333672	Bluggoe	Bacteria	Gemmatimonadota	Gemmatimonadetes	Gemmatimonadales	Gemmatimonadaceae	NA	NA
b_ASV2713	Cultivar	M.Malaccensis	3.49061	0.460293	39	15	6.14139e-08	0.000530124	Bluggoe	Bacteria	Verrucomicrobiota	Verrucomicrobiae	Verrucomicrobiales	Rubritaleaceae	Luteolibacter	NA
b_ASV4156	Cultivar	Blue-banana	3.17276	0.416792	39	11	5.74133e-08	0.000530124	Bluggoe	Bacteria	Bacteroidota	Bacteroidia	Sphingobacteriales	NS11-12 marine group	NA	NA
b_ASV9102	Cultivar	Pissang-Awak	1.72589	0.224707	39	5	4.89808e-08	0.000530124	Bluggoe	Bacteria	Chloroflexi	Anaerolineae	SBR1031	A4b	NA	NA
b_ASV7478	Cultivar	Lakatan	3.60238	0.438433	39	20	8.27557e-08	0.000588469	Bluggoe	Bacteria	Acidobacteriota	Thermoanaerobaculia	Thermoanaerobaculales	Thermoanaerobaculaceae	Subgroup 10	NA
b_ASV9102	Cultivar	Prata-Ana	2.44455	0.328937	39	5	8.7651e-08	0.000588469	Bluggoe	Bacteria	Chloroflexi	Anaerolineae	SBR1031	A4b	NA	NA
b_ASV7478	Cultivar	Blue-banana	3.54976	0.438433	39	20	1.03905e-07	0.000627836	Bluggoe	Bacteria	Acidobacteriota	Thermoanaerobaculia	Thermoanaerobaculales	Thermoanaerobaculaceae	Subgroup 10	NA
b_ASV5453	Cultivar	Balbisiana	1.80946	0.247426	39	7	1.19535e-07	0.000656617	Bluggoe	Bacteria	Chloroflexi	Chloroflexia	Chloroflexales	Chloroflexaceae	Chloronema	NA
b_ASV7478	Cultivar	Grand-Naine-5/37	3.39538	0.438433	39	20	2.04823e-07	0.00103135	Bluggoe	Bacteria	Acidobacteriota	Thermoanaerobaculia	Thermoanaerobaculales	Thermoanaerobaculaceae	Subgroup 10	NA
b_ASV1391	Cultivar	Plantain	5.064	0.725601	39	16	2.58613e-07	0.00120203	Bluggoe	Bacteria	Proteobacteria	Gammaproteobacteria	Burkholderiales	Chromobacteriaceae	Paludibacterium	NA
b_ASV3531	Cultivar	Balbisiana	2.87761	0.414272	39	15	2.87251e-07	0.00123977	Bluggoe	Bacteria	Proteobacteria	Gammaproteobacteria	Acidiferrobacterales	Acidiferrobacteraceae	Sulfurifustis	NA
b_ASV4992	Cultivar	Lakatan	5.85034	0.811094	39	11	4.39067e-07	0.00176868	Bluggoe	Bacteria	Bacteroidota	Bacteroidia	Cytophagales	Microscillaceae	NA	NA
b_ASV3788	Cultivar	Blue-banana	2.85443	0.437676	39	29	7.85693e-07	0.00296717	Bluggoe	Bacteria	Proteobacteria	Gammaproteobacteria	Burkholderiales	Methylophilaceae	Methylophilus	NA
b_ASV115	Cultivar	M.Malaccensis	4.30761	0.680429	39	17	1.5458e-06	0.00549433	Bluggoe	Bacteria	Proteobacteria	Gammaproteobacteria	Burkholderiales	Comamonadaceae	[Polyangium] brachysporum group	NA
b_ASV690	Cultivar	Balbisiana	2.47977	0.406976	39	19	2.28258e-06	0.00725909	Bluggoe	Bacteria	Bacteroidota	Bacteroidia	Chitinophagales	Chitinophagaceae	Niastella	NA
b_ASV3201	Cultivar	Hom-Thong-Mokho	2.50855	0.411554	39	5	2.27037e-06	0.00725909	Bluggoe	Bacteria	Proteobacteria	Gammaproteobacteria	Burkholderiales	Rhodocyclaceae	NA	NA
b_ASV3552	Cultivar	Hom-Thong-Mokho	2.02556	0.335552	39	36	3.41518e-06	0.0103179	Bluggoe	Bacteria	Planctomycetota	Phycisphaerae	Phycisphaerales	Phycisphaeraceae	NA	NA
b_ASV7064	Cultivar	Hom-Thong-Mokho	2.24023	0.3794	39	4	3.67026e-06	0.0105606	Bluggoe	Bacteria	Myxococcota	Myxococcia	Myxococcales	Myxococcaceae	NA	NA
b_ASV9726	Cultivar	Plantain	-2.22763	0.371294	39	4	4.01535e-06	0.0110283	Bluggoe	Bacteria	Proteobacteria	Alphaproteobacteria	Rhizobiales	Xanthobacteraceae	Pseudorhodoplanes	NA
b_ASV3552	Cultivar	Plantain	1.78569	0.304256	39	36	4.70451e-06	0.0123594	Bluggoe	Bacteria	Planctomycetota	Phycisphaerae	Phycisphaerales	Phycisphaeraceae	NA	NA
b_ASV5447	Cultivar	Blue-banana	3.97507	0.687316	39	12	4.98972e-06	0.012463	Bluggoe	Bacteria	Bacteroidota	Bacteroidia	Chitinophagales	Chitinophagaceae	Niastella	NA
b_ASV8968	Cultivar	Aacv-Rose	2.00744	0.347879	39	7	5.15648e-06	0.012463	Bluggoe	Bacteria	Firmicutes	Bacilli	Alicyclobacillales	Alicyclobacillaceae	Tumebacillus	NA
b_ASV7871	Cultivar	Prata-Ana	2.90457	0.51505	39	7	7.23723e-06	0.0168193	Bluggoe	Bacteria	Proteobacteria	Alphaproteobacteria	Rickettsiales	SM2D12	NA	NA
b_ASV9600	Cultivar	Plantain	1.90361	0.290209	39	6	7.66024e-06	0.0171431	Bluggoe	Bacteria	Patescibacteria	Saccharimonadia	Saccharimonadales	YM_S32_TM7_50_20	NA	NA
b_ASV11360	Cultivar	Prata-Ana	2.95707	0.531882	39	5	8.8265e-06	0.0190476	Bluggoe	Bacteria	Bacteroidota	Bacteroidia	Flavobacteriales	Cryomorphaceae	Vicingus	NA
b_ASV5283	Cultivar	Apple-banana	2.23004	0.403737	39	8	9.68126e-06	0.0194993	Bluggoe	Bacteria	Proteobacteria	Alphaproteobacteria	Caulobacterales	Caulobacteraceae	Brevundimonas	NA
b_ASV8323	Cultivar	Prata-Ana	3.26721	0.571281	39	4	9.62762e-06	0.0194993	Bluggoe	Bacteria	Bacteroidota	Bacteroidia	Cytophagales	Microscillaceae	NA	NA
b_ASV9557	Cultivar	Apple-banana	2.11306	0.387003	39	3	1.13898e-05	0.0222005	Bluggoe	Bacteria	Proteobacteria	Gammaproteobacteria	Steroidobacterales	Steroidobacteraceae	NA	NA
b_ASV690	Cultivar	Lakatan	2.17821	0.406976	39	19	1.50238e-05	0.0228059	Bluggoe	Bacteria	Bacteroidota	Bacteroidia	Chitinophagales	Chitinophagaceae	Niastella	NA
b_ASV2713	Cultivar	Hom-Thong-Mokho	3.01394	0.563742	39	15	1.52525e-05	0.0228059	Bluggoe	Bacteria	Verrucomicrobiota	Verrucomicrobiae	Verrucomicrobiales	Rubritaleaceae	Luteolibacter	NA
b_ASV6160	Cultivar	Aacv-Rose	2.34602	0.436784	39	14	1.43107e-05	0.0228059	Bluggoe	Bacteria	Planctomycetota	Phycisphaerae	Tepidisphaerales	WD2101 soil group	NA	NA
b_ASV7122	Cultivar	Plantain	2.21141	0.414795	39	10	1.58521e-05	0.0228059	Bluggoe	Bacteria	Proteobacteria	Alphaproteobacteria	Sphingomonadales	Sphingomonadaceae	Sphingomonas	NA
b_ASV7560	Cultivar	Prata-Ana	2.78063	0.514465	39	7	1.31215e-05	0.0228059	Bluggoe	Bacteria	Fibrobacterota	Fibrobacteria	Fibrobacterales	Fibrobacteraceae	NA	NA
b_ASV8042	Cultivar	Natan	2.69941	0.505843	39	10	1.56439e-05	0.0228059	Bluggoe	Bacteria	Bacteroidota	Bacteroidia	Chitinophagales	Chitinophagaceae	Terrimonas	NA
b_ASV9438	Cultivar	Aacv-Rose	1.89333	0.35348	39	4	1.48679e-05	0.0228059	Bluggoe	Bacteria	Proteobacteria	Alphaproteobacteria	Sphingomonadales	Sphingomonadaceae	Ellin6055	NA
b_ASV9681	Cultivar	Prata-Ana	2.63204	0.491516	39	2	1.533e-05	0.0228059	Bluggoe	Bacteria	Myxococcota	Polyangia	Polyangiales	BIrii41	NA	NA
b_ASV9726	Cultivar	Hom-Thong-Mokho	-2.26588	0.408768	39	4	1.33456e-05	0.0228059	Bluggoe	Bacteria	Proteobacteria	Alphaproteobacteria	Rhizobiales	Xanthobacteraceae	Pseudorhodoplanes	NA
b_ASV10037	Cultivar	Natan	2.04348	0.381343	39	7	1.47769e-05	0.0228059	Bluggoe	Bacteria	Planctomycetota	Phycisphaerae	Phycisphaerales	Phycisphaeraceae	NA	NA
b_ASV10304	Cultivar	Prata-Ana	2.60691	0.48359	39	6	1.36686e-05	0.0228059	Bluggoe	Bacteria	Proteobacteria	Alphaproteobacteria	Rhizobiales	KF-JG30-B3	NA	NA
b_ASV8302	Cultivar	Hom-Thong-Mokho	2.16086	0.408259	39	7	1.75016e-05	0.0245934	Bluggoe	Bacteria	Myxococcota	Polyangia	Nannocystales	Nannocystaceae	NA	NA
b_ASV4992	Cultivar	Calcutta4	3.68709	0.660807	39	11	1.81968e-05	0.0248705	Bluggoe	Bacteria	Bacteroidota	Bacteroidia	Cytophagales	Microscillaceae	NA	NA
b_ASV9726	Cultivar	Balbisiana	-1.95689	0.37	39	4	1.8522e-05	0.0248705	Bluggoe	Bacteria	Proteobacteria	Alphaproteobacteria	Rhizobiales	Xanthobacteraceae	Pseudorhodoplanes	NA
b_ASV5453	Cultivar	Prata-Ana	1.84676	0.351064	39	7	2.22788e-05	0.0284618	Bluggoe	Bacteria	Chloroflexi	Chloroflexia	Chloroflexales	Chloroflexaceae	Chloronema	NA
b_ASV8075	Cultivar	Natan	1.91993	0.369681	39	10	2.26097e-05	0.0284618	Bluggoe	Bacteria	Chloroflexi	Anaerolineae	SBR1031	A4b	NA	NA
b_ASV9726	Cultivar	M.Malaccensis	-1.71469	0.320482	39	4	2.17786e-05	0.0284618	Bluggoe	Bacteria	Proteobacteria	Alphaproteobacteria	Rhizobiales	Xanthobacteraceae	Pseudorhodoplanes	NA
b_ASV8588	Cultivar	Aacv-Rose	-1.82535	0.34693	39	4	2.35586e-05	0.0284702	Bluggoe	Bacteria	Proteobacteria	Alphaproteobacteria	Rhizobiales	Xanthobacteraceae	NA	NA
b_ASV8588	Cultivar	Plantain	-1.92293	0.370912	39	4	2.31797e-05	0.0284702	Bluggoe	Bacteria	Proteobacteria	Alphaproteobacteria	Rhizobiales	Xanthobacteraceae	NA	NA
b_ASV5284	Cultivar	M.Malaccensis	1.7994	0.350771	39	4	2.86407e-05	0.033933	Bluggoe	Bacteria	Actinobacteriota	Thermoleophilia	Solirubrobacterales	Solirubrobacteraceae	Solirubrobacter	NA
b_ASV8697	Cultivar	Hom-Thong-Mokho	1.97325	0.366162	39	12	3.06805e-05	0.0346901	Bluggoe	Bacteria	Gemmatimonadota	Gemmatimonadetes	Gemmatimonadales	Gemmatimonadaceae	NA	NA
b_ASV8996	Cultivar	Grand-Naine-5/37	1.94268	0.383079	39	7	3.1002e-05	0.0346901	Bluggoe	Bacteria	Chloroflexi	Anaerolineae	Anaerolineales	Anaerolineaceae	NA	NA
b_ASV9637	Cultivar	Calcutta4	2.7146	0.512407	39	4	3.07805e-05	0.0346901	Bluggoe	Bacteria	Myxococcota	Polyangia	Haliangiales	Haliangiaceae	Haliangium	NA
b_ASV1918	Cultivar	Natan	1.88684	0.373278	39	10	3.23475e-05	0.0350165	Bluggoe	Bacteria	Actinobacteriota	Thermoleophilia	Solirubrobacterales	Solirubrobacteraceae	Parviterribacter	NA
b_ASV3009	Cultivar	M.Malaccensis	2.22743	0.441365	39	14	3.30323e-05	0.0350165	Bluggoe	Bacteria	Proteobacteria	Gammaproteobacteria	Salinisphaerales	Solimonadaceae	Polycyclovorans	NA
b_ASV8588	Cultivar	Apple-banana	-2.02268	0.3935	39	4	3.25902e-05	0.0350165	Bluggoe	Bacteria	Proteobacteria	Alphaproteobacteria	Rhizobiales	Xanthobacteraceae	NA	NA
b_ASV1033	Cultivar	Pissang-Awak	3.10359	0.615514	39	14	3.37762e-05	0.0351878	Bluggoe	Bacteria	Acidobacteriota	Thermoanaerobaculia	Thermoanaerobaculales	Thermoanaerobaculaceae	Subgroup 10	NA
b_ASV1781	Cultivar	M.Malaccensis	2.73492	0.54722	39	20	3.84072e-05	0.0380446	Bluggoe	Bacteria	Chloroflexi	Chloroflexia	Chloroflexales	Roseiflexaceae	NA	NA
b_ASV6169	Cultivar	Apple-banana	2.12775	0.426483	39	3	3.83415e-05	0.0380446	Bluggoe	Bacteria	Proteobacteria	Alphaproteobacteria	Rhizobiales	Xanthobacteraceae	Rhodoplanes	NA
b_ASV8480	Cultivar	Prata-Ana	2.2674	0.445903	39	8	3.80805e-05	0.0380446	Bluggoe	Bacteria	Planctomycetota	Phycisphaerae	Phycisphaerales	Phycisphaeraceae	SM1A02	NA
b_ASV8588	Cultivar	Balbisiana	-1.80856	0.3638	39	4	4.05231e-05	0.039493	Bluggoe	Bacteria	Proteobacteria	Alphaproteobacteria	Rhizobiales	Xanthobacteraceae	NA	NA
b_ASV798	Cultivar	Aacv-Rose	4.19917	0.850664	39	25	4.3946e-05	0.0398335	Bluggoe	Bacteria	Verrucomicrobiota	Chlamydiae	Chlamydiales	cvE6	NA	NA
b_ASV1267	Cultivar	Aacv-Rose	2.75785	0.551005	39	24	4.22149e-05	0.0398335	Bluggoe	Bacteria	Gemmatimonadota	Gemmatimonadetes	Gemmatimonadales	Gemmatimonadaceae	NA	NA
b_ASV5283	Cultivar	Plantain	1.7638	0.356063	39	8	4.20242e-05	0.0398335	Bluggoe	Bacteria	Proteobacteria	Alphaproteobacteria	Caulobacterales	Caulobacteraceae	Brevundimonas	NA
b_ASV5752	Cultivar	Aacv-Rose	1.98895	0.403057	39	16	4.41392e-05	0.0398335	Bluggoe	Bacteria	Planctomycetota	Phycisphaerae	Phycisphaerales	Phycisphaeraceae	SM1A02	NA
b_ASV8588	Cultivar	M.Malaccensis	-1.61253	0.325023	39	4	4.41687e-05	0.0398335	Bluggoe	Bacteria	Proteobacteria	Alphaproteobacteria	Rhizobiales	Xanthobacteraceae	NA	NA
b_ASV1814	Cultivar	Calcutta4	2.97599	0.580738	39	17	4.488e-05	0.0398798	Bluggoe	Bacteria	Nitrospirota	Nitrospiria	Nitrospirales	Nitrospiraceae	Nitrospira	NA
b_ASV4992	Cultivar	Grand-Naine-5/37	4.12261	0.811094	39	11	5.06423e-05	0.0437144	Bluggoe	Bacteria	Bacteroidota	Bacteroidia	Cytophagales	Microscillaceae	NA	NA
b_ASV7573	Cultivar	Calcutta4	3.25438	0.638294	39	9	5.00581e-05	0.0437144	Bluggoe	Bacteria	Bacteroidota	Bacteroidia	Sphingobacteriales	NS11-12 marine group	NA	NA
b_ASV1250	Cultivar	Plantain	4.22554	0.86756	39	16	5.21037e-05	0.0441481	Bluggoe	Bacteria	Proteobacteria	Gammaproteobacteria	Burkholderiales	Chromobacteriaceae	Vogesella	NA
b_ASV10755	Cultivar	Pissang-Awak	1.93296	0.397164	39	5	5.2606e-05	0.0441481	Bluggoe	Bacteria	Bacteroidota	Bacteroidia	Chitinophagales	Chitinophagaceae	NA	NA
b_ASV4277	Cultivar	Prata-Ana	3.23348	0.666818	39	9	5.50875e-05	0.0455973	Bluggoe	Bacteria	Bacteroidota	Bacteroidia	Chitinophagales	Chitinophagaceae	Terrimonas	NA
b_ASV10053	Cultivar	Hom-Thong-Mokho	2.09535	0.433187	39	6	5.68364e-05	0.0464093	Bluggoe	Bacteria	Myxococcota	Polyangia	Nannocystales	Nannocystaceae	Nannocystis	NA
b_ASV1967	Cultivar	Aacv-Rose	2.97306	0.615729	39	24	5.81063e-05	0.0468136	Bluggoe	Bacteria	Myxococcota	Polyangia	Haliangiales	Haliangiaceae	Haliangium	NA
b_ASV8648	Cultivar	Prata-Ana	3.21463	0.665527	39	6	6.00816e-05	0.047768	Bluggoe	Bacteria	Proteobacteria	Gammaproteobacteria	Enterobacterales	Vibrionaceae	Vibrio	NA
b_ASV4134	Cultivar	Plantain	-2.38068	0.476949	39	9	6.14917e-05	0.0482542	Bluggoe	Bacteria	Proteobacteria	Gammaproteobacteria	Xanthomonadales	Rhodanobacteraceae	NA	NA
b_ASV67	Cultivar	Grand-Naine-5/37	2.73123	0.568917	39	39	6.2443e-05	0.0483725	Bluggoe	Bacteria	Gemmatimonadota	Gemmatimonadetes	Gemmatimonadales	Gemmatimonadaceae	NA	NA
f_ASV1035	Cultivar	Balbisiana	1.92084	0.355923	37	37	1.75e-05	0.012798	Pissang-Awak	Fungi	Ascomycota	Dothideomycetes	Botryosphaeriales	Botryosphaeriaceae	Botryosphaeria	NA
f_ASV1035	Cultivar	Balbisiana	2.06071	0.355923	37	37	6.73e-06	0.00589636	Calcutta4	Fungi	Ascomycota	Dothideomycetes	Botryosphaeriales	Botryosphaeriaceae	Botryosphaeria	NA
f_ASV265	Cultivar	Balbisiana	5.72083	1.13092	37	12	5.07e-05	0.0296127	Calcutta4	Fungi	Ascomycota	Dothideomycetes	Botryosphaeriales	Botryosphaeriaceae	Botryosphaeria	NA
f_ASV1035	Cultivar	Balbisiana	2.2113	0.355923	37	37	2.44e-06	0.00267464	Grand-Naine-5/37	Fungi	Ascomycota	Dothideomycetes	Botryosphaeriales	Botryosphaeriaceae	Botryosphaeria	NA
f_ASV1035	Cultivar	Balbisiana	2.05183	0.397934	37	37	3.17e-05	0.0116089	Blue-banana	Fungi	Ascomycota	Dothideomycetes	Botryosphaeriales	Botryosphaeriaceae	Botryosphaeria	NA
f_ASV1035	Cultivar	Balbisiana	2.00667	0.397934	37	37	4.2e-05	0.019349	Lakatan	Fungi	Ascomycota	Dothideomycetes	Botryosphaeriales	Botryosphaeriaceae	Botryosphaeria	NA
f_ASV1035	Cultivar	Balbisiana	2.14989	0.355923	37	37	3.68e-06	0.00134483	M.Malaccensis	Fungi	Ascomycota	Dothideomycetes	Botryosphaeriales	Botryosphaeriaceae	Botryosphaeria	NA
f_ASV265	Cultivar	Balbisiana	5.03656	1.08017	37	12	0.000111	0.0207237	M.Malaccensis	Fungi	Ascomycota	Dothideomycetes	Botryosphaeriales	Botryosphaeriaceae	Botryosphaeria	NA
f_ASV1035	Cultivar	Balbisiana	1.90028	0.503351	37	37	0.000981	0.0423292	Natan	Fungi	Ascomycota	Dothideomycetes	Botryosphaeriales	Botryosphaeriaceae	Botryosphaeria	NA
f_ASV1035	Cultivar	Balbisiana	2.1004	0.355923	37	37	5.14e-06	0.00495266	Apple-banana	Fungi	Ascomycota	Dothideomycetes	Botryosphaeriales	Botryosphaeriaceae	Botryosphaeria	NA
f_ASV265	Cultivar	Balbisiana	5.41694	1.0796	37	12	4.66e-05	0.0272067	Apple-banana	Fungi	Ascomycota	Dothideomycetes	Botryosphaeriales	Botryosphaeriaceae	Botryosphaeria	NA
f_ASV1035	Cultivar	Balbisiana	2.16711	0.397934	37	37	1.55e-05	0.00768953	Prata-Ana	Fungi	Ascomycota	Dothideomycetes	Botryosphaeriales	Botryosphaeriaceae	Botryosphaeria	NA
f_ASV1035	Cultivar	Balbisiana	2.0464	0.355923	37	37	7.42e-06	0.00541561	Plantain	Fungi	Ascomycota	Dothideomycetes	Botryosphaeriales	Botryosphaeriaceae	Botryosphaeria	NA
f_ASV1035	Cultivar	Balbisiana	1.80045	0.355923	37	37	4.03e-05	0.0218311	Hom-Thong-Mokho	Fungi	Ascomycota	Dothideomycetes	Botryosphaeriales	Botryosphaeriaceae	Botryosphaeria	NA
f_ASV1035	Cultivar	Balbisiana	2.18949	0.332936	37	37	1.04e-06	0.00113768	Bluggoe	Fungi	Ascomycota	Dothideomycetes	Botryosphaeriales	Botryosphaeriaceae	Botryosphaeria	NA
f_ASV265	Cultivar	Balbisiana	5.52529	1.03306	37	12	1.98e-05	0.0101851	Bluggoe	Fungi	Ascomycota	Dothideomycetes	Botryosphaeriales	Botryosphaeriaceae	Botryosphaeria	NA
f_ASV1035	Cultivar	Bluggoe	-2.18949	0.332936	37	37	1.04e-06	0.000433	Balbisiana	Fungi	Ascomycota	Dothideomycetes	Botryosphaeriales	Botryosphaeriaceae	Botryosphaeria	NA
f_ASV1035	Cultivar	Grand-Naine-5/37	-2.2113	0.355923	37	37	2.44e-06	0.000973	Balbisiana	Fungi	Ascomycota	Dothideomycetes	Botryosphaeriales	Botryosphaeriaceae	Botryosphaeria	NA
f_ASV1035	Cultivar	M.Malaccensis	-2.14989	0.355923	37	37	3.68e-06	0.00129104	Balbisiana	Fungi	Ascomycota	Dothideomycetes	Botryosphaeriales	Botryosphaeriaceae	Botryosphaeria	NA
f_ASV1035	Cultivar	Apple-banana	-2.1004	0.355923	37	37	5.14e-06	0.00173292	Balbisiana	Fungi	Ascomycota	Dothideomycetes	Botryosphaeriales	Botryosphaeriaceae	Botryosphaeria	NA
f_ASV1035	Cultivar	Calcutta4	-2.06071	0.355923	37	37	6.73e-06	0.00218384	Balbisiana	Fungi	Ascomycota	Dothideomycetes	Botryosphaeriales	Botryosphaeriaceae	Botryosphaeria	NA
f_ASV1035	Cultivar	Plantain	-2.0464	0.355923	37	37	7.42e-06	0.00228215	Balbisiana	Fungi	Ascomycota	Dothideomycetes	Botryosphaeriales	Botryosphaeriaceae	Botryosphaeria	NA
f_ASV1035	Cultivar	Prata-Ana	-2.16711	0.397934	37	37	1.55e-05	0.00400473	Balbisiana	Fungi	Ascomycota	Dothideomycetes	Botryosphaeriales	Botryosphaeriaceae	Botryosphaeria	NA
f_ASV1035	Cultivar	Pissang-Awak	-1.92084	0.355923	37	37	1.75e-05	0.0043879	Balbisiana	Fungi	Ascomycota	Dothideomycetes	Botryosphaeriales	Botryosphaeriaceae	Botryosphaeria	NA
f_ASV265	Cultivar	Bluggoe	-5.52529	1.03306	37	12	1.98e-05	0.00480965	Balbisiana	Fungi	Ascomycota	Dothideomycetes	Botryosphaeriales	Botryosphaeriaceae	Botryosphaeria	NA
f_ASV1035	Cultivar	Blue-banana	-2.05183	0.397934	37	37	3.17e-05	0.00733194	Balbisiana	Fungi	Ascomycota	Dothideomycetes	Botryosphaeriales	Botryosphaeriaceae	Botryosphaeria	NA
f_ASV1035	Cultivar	Hom-Thong-Mokho	-1.80045	0.355923	37	37	4.03e-05	0.00883807	Balbisiana	Fungi	Ascomycota	Dothideomycetes	Botryosphaeriales	Botryosphaeriaceae	Botryosphaeria	NA
f_ASV1035	Cultivar	Lakatan	-2.00667	0.397934	37	37	4.2e-05	0.00896663	Balbisiana	Fungi	Ascomycota	Dothideomycetes	Botryosphaeriales	Botryosphaeriaceae	Botryosphaeria	NA
f_ASV265	Cultivar	Apple-banana	-5.41694	1.0796	37	12	4.66e-05	0.00971667	Balbisiana	Fungi	Ascomycota	Dothideomycetes	Botryosphaeriales	Botryosphaeriaceae	Botryosphaeria	NA
f_ASV265	Cultivar	Calcutta4	-5.72083	1.13092	37	12	5.07e-05	0.0100952	Balbisiana	Fungi	Ascomycota	Dothideomycetes	Botryosphaeriales	Botryosphaeriaceae	Botryosphaeria	NA
f_ASV265	Cultivar	M.Malaccensis	-5.03656	1.08017	37	12	0.000111	0.0194803	Balbisiana	Fungi	Ascomycota	Dothideomycetes	Botryosphaeriales	Botryosphaeriaceae	Botryosphaeria	NA
f_ASV265	Cultivar	Pissang-Awak	-5.02661	1.08466	37	12	0.000117	0.0200412	Balbisiana	Fungi	Ascomycota	Dothideomycetes	Botryosphaeriales	Botryosphaeriaceae	Botryosphaeria	NA
f_ASV172	Cultivar	Apple-banana	-6.31648	1.46331	37	21	0.000269	0.0389168	Balbisiana	Fungi	Ascomycota	Dothideomycetes	Botryosphaeriales	Botryosphaeriaceae	Botryosphaeria	NA
f_ASV265	Cultivar	Grand-Naine-5/37	-5.70287	1.226	37	12	0.000353	0.0454954	Balbisiana	Fungi	Ascomycota	Dothideomycetes	Botryosphaeriales	Botryosphaeriaceae	Botryosphaeria	NA
f_ASV174	Cultivar	Prata-Ana	2.37483	0.470341	37	5	4.13e-05	0.0212835	Pissang-Awak	Fungi	Ascomycota	Dothideomycetes	Pleosporales	Phaeosphaeriaceae	Setophoma	NA
f_ASV174	Cultivar	Prata-Ana	2.66528	0.470341	37	5	9.07e-06	0.00794534	Grand-Naine-5/37	Fungi	Ascomycota	Dothideomycetes	Pleosporales	Phaeosphaeriaceae	Setophoma	NA
f_ASV174	Cultivar	Prata-Ana	2.50582	0.515232	37	5	6.55e-05	0.0166822	Blue-banana	Fungi	Ascomycota	Dothideomycetes	Pleosporales	Phaeosphaeriaceae	Setophoma	NA
f_ASV174	Cultivar	Prata-Ana	2.46066	0.515232	37	5	8.14e-05	0.0310107	Lakatan	Fungi	Ascomycota	Dothideomycetes	Pleosporales	Phaeosphaeriaceae	Setophoma	NA
f_ASV174	Cultivar	Prata-Ana	2.60387	0.470341	37	5	1.25e-05	0.00355589	M.Malaccensis	Fungi	Ascomycota	Dothideomycetes	Pleosporales	Phaeosphaeriaceae	Setophoma	NA
f_ASV174	Cultivar	Prata-Ana	2.70071	0.470341	37	5	7.55e-06	0.00228215	Balbisiana	Fungi	Ascomycota	Dothideomycetes	Pleosporales	Phaeosphaeriaceae	Setophoma	NA
f_ASV174	Cultivar	Prata-Ana	2.97434	0.631028	37	5	9.51e-05	0.00724365	Natan	Fungi	Ascomycota	Dothideomycetes	Pleosporales	Phaeosphaeriaceae	Setophoma	NA
f_ASV174	Cultivar	Prata-Ana	2.46114	0.470341	37	5	2.62e-05	0.0176864	Apple-banana	Fungi	Ascomycota	Dothideomycetes	Pleosporales	Phaeosphaeriaceae	Setophoma	NA
f_ASV174	Cultivar	Prata-Ana	2.90704	0.470341	37	5	2.64e-06	0.00230939	Plantain	Fungi	Ascomycota	Dothideomycetes	Pleosporales	Phaeosphaeriaceae	Setophoma	NA
f_ASV174	Cultivar	Prata-Ana	2.6033	0.470341	37	5	1.25e-05	0.00912706	Hom-Thong-Mokho	Fungi	Ascomycota	Dothideomycetes	Pleosporales	Phaeosphaeriaceae	Setophoma	NA
f_ASV174	Cultivar	Prata-Ana	2.4174	0.446204	37	5	1.67e-05	0.00911846	Bluggoe	Fungi	Ascomycota	Dothideomycetes	Pleosporales	Phaeosphaeriaceae	Setophoma	NA
f_ASV174	Cultivar	Plantain	-2.90704	0.470341	37	5	2.64e-06	0.00379727	Prata-Ana	Fungi	Ascomycota	Dothideomycetes	Pleosporales	Phaeosphaeriaceae	Setophoma	NA
f_ASV174	Cultivar	Balbisiana	-2.70071	0.470341	37	5	7.55e-06	0.00661823	Prata-Ana	Fungi	Ascomycota	Dothideomycetes	Pleosporales	Phaeosphaeriaceae	Setophoma	NA
f_ASV174	Cultivar	Grand-Naine-5/37	-2.66528	0.470341	37	5	9.07e-06	0.00722304	Prata-Ana	Fungi	Ascomycota	Dothideomycetes	Pleosporales	Phaeosphaeriaceae	Setophoma	NA
f_ASV174	Cultivar	Hom-Thong-Mokho	-2.6033	0.470341	37	5	1.25e-05	0.00730165	Prata-Ana	Fungi	Ascomycota	Dothideomycetes	Pleosporales	Phaeosphaeriaceae	Setophoma	NA
f_ASV174	Cultivar	M.Malaccensis	-2.60387	0.470341	37	5	1.25e-05	0.00730165	Prata-Ana	Fungi	Ascomycota	Dothideomycetes	Pleosporales	Phaeosphaeriaceae	Setophoma	NA
f_ASV174	Cultivar	Bluggoe	-2.4174	0.446204	37	5	1.67e-05	0.00768953	Prata-Ana	Fungi	Ascomycota	Dothideomycetes	Pleosporales	Phaeosphaeriaceae	Setophoma	NA
f_ASV174	Cultivar	Apple-banana	-2.46114	0.470341	37	5	2.62e-05	0.010451	Prata-Ana	Fungi	Ascomycota	Dothideomycetes	Pleosporales	Phaeosphaeriaceae	Setophoma	NA
f_ASV174	Cultivar	Pissang-Awak	-2.37483	0.470341	37	5	4.13e-05	0.0139161	Prata-Ana	Fungi	Ascomycota	Dothideomycetes	Pleosporales	Phaeosphaeriaceae	Setophoma	NA
f_ASV174	Cultivar	Blue-banana	-2.50582	0.515232	37	5	6.55e-05	0.0176922	Prata-Ana	Fungi	Ascomycota	Dothideomycetes	Pleosporales	Phaeosphaeriaceae	Setophoma	NA
f_ASV174	Cultivar	Lakatan	-2.46066	0.515232	37	5	8.14e-05	0.0192769	Prata-Ana	Fungi	Ascomycota	Dothideomycetes	Pleosporales	Phaeosphaeriaceae	Setophoma	NA
f_ASV174	Cultivar	Natan	-2.97434	0.631028	37	5	9.51e-05	0.0208255	Prata-Ana	Fungi	Ascomycota	Dothideomycetes	Pleosporales	Phaeosphaeriaceae	Setophoma	NA
f_ASV2151	Cultivar	Blue-banana	2.59489	0.539477	37	33	7.48e-05	0.0344786	Calcutta4	Fungi	Ascomycota	Dothideomycetes	Pleosporales	Pleosporaceae	Curvularia	americana
f_ASV2151	Cultivar	Blue-banana	2.74548	0.539477	37	33	3.74e-05	0.0234091	Grand-Naine-5/37	Fungi	Ascomycota	Dothideomycetes	Pleosporales	Pleosporaceae	Curvularia	americana
f_ASV2151	Cultivar	Blue-banana	2.94871	0.590968	37	33	4.79e-05	0.0155	Aacv-Rose	Fungi	Ascomycota	Dothideomycetes	Pleosporales	Pleosporaceae	Curvularia	americana
f_ASV2151	Cultivar	Blue-banana	2.68407	0.539477	37	33	4.96e-05	0.0111407	M.Malaccensis	Fungi	Ascomycota	Dothideomycetes	Pleosporales	Pleosporaceae	Curvularia	americana
f_ASV2151	Cultivar	Blue-banana	2.78091	0.539477	37	33	3.18e-05	0.00733194	Balbisiana	Fungi	Ascomycota	Dothideomycetes	Pleosporales	Pleosporaceae	Curvularia	americana
f_ASV2151	Cultivar	Blue-banana	3.05453	0.723785	37	33	0.000325	0.0195181	Natan	Fungi	Ascomycota	Dothideomycetes	Pleosporales	Pleosporaceae	Curvularia	americana
f_ASV2151	Cultivar	Blue-banana	2.63459	0.539477	37	33	6.23e-05	0.0272795	Apple-banana	Fungi	Ascomycota	Dothideomycetes	Pleosporales	Pleosporaceae	Curvularia	americana
f_ASV2151	Cultivar	Blue-banana	2.68349	0.539477	37	33	4.97e-05	0.0228195	Hom-Thong-Mokho	Fungi	Ascomycota	Dothideomycetes	Pleosporales	Pleosporaceae	Curvularia	americana
f_ASV2151	Cultivar	Blue-banana	2.77558	0.511793	37	33	1.64e-05	0.00911846	Bluggoe	Fungi	Ascomycota	Dothideomycetes	Pleosporales	Pleosporaceae	Curvularia	americana
f_ASV2151	Cultivar	Bluggoe	-2.77558	0.511793	37	33	1.64e-05	0.00685369	Blue-banana	Fungi	Ascomycota	Dothideomycetes	Pleosporales	Pleosporaceae	Curvularia	americana
f_ASV2151	Cultivar	Balbisiana	-2.78091	0.539477	37	33	3.18e-05	0.0116089	Blue-banana	Fungi	Ascomycota	Dothideomycetes	Pleosporales	Pleosporaceae	Curvularia	americana
f_ASV2151	Cultivar	Grand-Naine-5/37	-2.74548	0.539477	37	33	3.74e-05	0.0126049	Blue-banana	Fungi	Ascomycota	Dothideomycetes	Pleosporales	Pleosporaceae	Curvularia	americana
f_ASV2151	Cultivar	Aacv-Rose	-2.94871	0.590968	37	33	4.79e-05	0.0150221	Blue-banana	Fungi	Ascomycota	Dothideomycetes	Pleosporales	Pleosporaceae	Curvularia	americana
f_ASV2151	Cultivar	Hom-Thong-Mokho	-2.68349	0.539477	37	33	4.97e-05	0.0150221	Blue-banana	Fungi	Ascomycota	Dothideomycetes	Pleosporales	Pleosporaceae	Curvularia	americana
f_ASV2151	Cultivar	M.Malaccensis	-2.68407	0.539477	37	33	4.96e-05	0.0150221	Blue-banana	Fungi	Ascomycota	Dothideomycetes	Pleosporales	Pleosporaceae	Curvularia	americana
f_ASV2151	Cultivar	Apple-banana	-2.63459	0.539477	37	33	6.23e-05	0.0166822	Blue-banana	Fungi	Ascomycota	Dothideomycetes	Pleosporales	Pleosporaceae	Curvularia	americana
f_ASV2151	Cultivar	Calcutta4	-2.59489	0.539477	37	33	7.48e-05	0.0177052	Blue-banana	Fungi	Ascomycota	Dothideomycetes	Pleosporales	Pleosporaceae	Curvularia	americana
f_ASV2151	Cultivar	Pissang-Awak	-2.45502	0.539477	37	33	0.000143	0.029063	Blue-banana	Fungi	Ascomycota	Dothideomycetes	Pleosporales	Pleosporaceae	Curvularia	americana
f_ASV2151	Cultivar	Lakatan	-2.54086	0.590968	37	33	0.000267	0.0465475	Blue-banana	Fungi	Ascomycota	Dothideomycetes	Pleosporales	Pleosporaceae	Curvularia	americana
f_ASV1022	Cultivar	Plantain	-2.52515	0.576591	37	3	0.000219	0.014264	Natan	Fungi	Ascomycota	Eurotiomycetes	Chaetothyriales	Herpotrichiellaceae	Phialophora	geniculata
f_ASV1022	Cultivar	Bluggoe	-2.31349	0.558282	37	3	0.000393	0.0222314	Natan	Fungi	Ascomycota	Eurotiomycetes	Chaetothyriales	Herpotrichiellaceae	Phialophora	geniculata
f_ASV1022	Cultivar	Hom-Thong-Mokho	-2.2214	0.576591	37	3	0.000811	0.0373791	Natan	Fungi	Ascomycota	Eurotiomycetes	Chaetothyriales	Herpotrichiellaceae	Phialophora	geniculata
f_ASV1022	Cultivar	M.Malaccensis	-2.22198	0.576591	37	3	0.000809	0.0373791	Natan	Fungi	Ascomycota	Eurotiomycetes	Chaetothyriales	Herpotrichiellaceae	Phialophora	geniculata
f_ASV1022	Cultivar	Calcutta4	-2.1328	0.576591	37	3	0.00118424	0.0482617	Natan	Fungi	Ascomycota	Eurotiomycetes	Chaetothyriales	Herpotrichiellaceae	Phialophora	geniculata
f_ASV431	Cultivar	Grand-Naine-5/37	2.12157	0.477557	37	3	0.000187	0.0473121	Aacv-Rose	Fungi	Ascomycota	Eurotiomycetes	Eurotiales	Aspergillaceae	Aspergillus	fumigatus
f_ASV431	Cultivar	Grand-Naine-5/37	1.85693	0.42714	37	3	0.000237	0.0399153	M.Malaccensis	Fungi	Ascomycota	Eurotiomycetes	Eurotiales	Aspergillaceae	Aspergillus	fumigatus
f_ASV276	Cultivar	Grand-Naine-5/37	2.49686	0.592245	37	4	0.000329	0.0480062	M.Malaccensis	Fungi	Ascomycota	Eurotiomycetes	Eurotiales	Aspergillaceae	Aspergillus	fumigatus
f_ASV431	Cultivar	Grand-Naine-5/37	1.95377	0.42714	37	3	0.000135	0.0222471	Balbisiana	Fungi	Ascomycota	Eurotiomycetes	Eurotiales	Aspergillaceae	Aspergillus	fumigatus
f_ASV431	Cultivar	Grand-Naine-5/37	2.22739	0.604068	37	3	0.00121873	0.0494374	Natan	Fungi	Ascomycota	Eurotiomycetes	Eurotiales	Aspergillaceae	Aspergillus	fumigatus
f_ASV276	Cultivar	Grand-Naine-5/37	2.58965	0.553994	37	4	0.000105	0.0327841	Bluggoe	Fungi	Ascomycota	Eurotiomycetes	Eurotiales	Aspergillaceae	Aspergillus	fumigatus
f_ASV431	Cultivar	Grand-Naine-5/37	1.77101	0.399553	37	3	0.000192	0.0466251	Bluggoe	Fungi	Ascomycota	Eurotiomycetes	Eurotiales	Aspergillaceae	Aspergillus	fumigatus
f_ASV276	Cultivar	Bluggoe	-2.58965	0.553994	37	4	0.000105	0.0458978	Grand-Naine-5/37	Fungi	Ascomycota	Eurotiomycetes	Eurotiales	Aspergillaceae	Aspergillus	fumigatus
f_ASV177	Cultivar	Natan	2.51513	0.425291	37	2	4.99e-06	0.00546354	Pissang-Awak	Fungi	Ascomycota	Eurotiomycetes	Eurotiales	Aspergillaceae	Penicillium	aotearoae
f_ASV177	Cultivar	Natan	2.655	0.425291	37	2	2.27e-06	0.00249134	Calcutta4	Fungi	Ascomycota	Eurotiomycetes	Eurotiales	Aspergillaceae	Penicillium	aotearoae
f_ASV177	Cultivar	Natan	2.3598	0.425291	37	2	1.21e-05	0.00962821	Grand-Naine-5/37	Fungi	Ascomycota	Eurotiomycetes	Eurotiales	Aspergillaceae	Penicillium	aotearoae
f_ASV177	Cultivar	Natan	3.00881	0.451089	37	2	8.35e-07	0.00102224	Aacv-Rose	Fungi	Ascomycota	Eurotiomycetes	Eurotiales	Aspergillaceae	Penicillium	aotearoae
f_ASV177	Cultivar	Natan	2.64612	0.451089	37	2	5.6e-06	0.00288489	Blue-banana	Fungi	Ascomycota	Eurotiomycetes	Eurotiales	Aspergillaceae	Penicillium	aotearoae
f_ASV177	Cultivar	Natan	2.60096	0.451089	37	2	7.13e-06	0.00878733	Lakatan	Fungi	Ascomycota	Eurotiomycetes	Eurotiales	Aspergillaceae	Penicillium	aotearoae
f_ASV177	Cultivar	Natan	2.74418	0.425291	37	2	1.39e-06	0.000675	M.Malaccensis	Fungi	Ascomycota	Eurotiomycetes	Eurotiales	Aspergillaceae	Penicillium	aotearoae
f_ASV177	Cultivar	Natan	2.40158	0.425291	37	2	9.51e-06	0.00269865	Balbisiana	Fungi	Ascomycota	Eurotiomycetes	Eurotiales	Aspergillaceae	Penicillium	aotearoae
f_ASV177	Cultivar	Natan	2.38499	0.425291	37	2	1.05e-05	0.00833365	Apple-banana	Fungi	Ascomycota	Eurotiomycetes	Eurotiales	Aspergillaceae	Penicillium	aotearoae
f_ASV177	Cultivar	Natan	2.7614	0.451089	37	2	3.03e-06	0.00379727	Prata-Ana	Fungi	Ascomycota	Eurotiomycetes	Eurotiales	Aspergillaceae	Penicillium	aotearoae
f_ASV177	Cultivar	Natan	2.93822	0.425291	37	2	4.82e-07	0.000603	Plantain	Fungi	Ascomycota	Eurotiomycetes	Eurotiales	Aspergillaceae	Penicillium	aotearoae
f_ASV177	Cultivar	Natan	2.143	0.425291	37	2	4.24e-05	0.0218311	Hom-Thong-Mokho	Fungi	Ascomycota	Eurotiomycetes	Eurotiales	Aspergillaceae	Penicillium	aotearoae
f_ASV177	Cultivar	Natan	2.47131	0.411786	37	2	4.04e-06	0.00322038	Bluggoe	Fungi	Ascomycota	Eurotiomycetes	Eurotiales	Aspergillaceae	Penicillium	aotearoae
f_ASV177	Cultivar	Plantain	-2.93822	0.425291	37	2	4.82e-07	0.000108	Natan	Fungi	Ascomycota	Eurotiomycetes	Eurotiales	Aspergillaceae	Penicillium	aotearoae
f_ASV177	Cultivar	Aacv-Rose	-3.00881	0.451089	37	2	8.35e-07	0.000163	Natan	Fungi	Ascomycota	Eurotiomycetes	Eurotiales	Aspergillaceae	Penicillium	aotearoae
f_ASV177	Cultivar	M.Malaccensis	-2.74418	0.425291	37	2	1.39e-06	0.000248	Natan	Fungi	Ascomycota	Eurotiomycetes	Eurotiales	Aspergillaceae	Penicillium	aotearoae
f_ASV177	Cultivar	Calcutta4	-2.655	0.425291	37	2	2.27e-06	0.000391	Natan	Fungi	Ascomycota	Eurotiomycetes	Eurotiales	Aspergillaceae	Penicillium	aotearoae
f_ASV177	Cultivar	Prata-Ana	-2.7614	0.451089	37	2	3.03e-06	0.000492	Natan	Fungi	Ascomycota	Eurotiomycetes	Eurotiales	Aspergillaceae	Penicillium	aotearoae
f_ASV177	Cultivar	Bluggoe	-2.47131	0.411786	37	2	4.04e-06	0.000621	Natan	Fungi	Ascomycota	Eurotiomycetes	Eurotiales	Aspergillaceae	Penicillium	aotearoae
f_ASV177	Cultivar	Pissang-Awak	-2.51513	0.425291	37	2	4.99e-06	0.000737	Natan	Fungi	Ascomycota	Eurotiomycetes	Eurotiales	Aspergillaceae	Penicillium	aotearoae
f_ASV177	Cultivar	Blue-banana	-2.64612	0.451089	37	2	5.6e-06	0.000804	Natan	Fungi	Ascomycota	Eurotiomycetes	Eurotiales	Aspergillaceae	Penicillium	aotearoae
f_ASV177	Cultivar	Lakatan	-2.60096	0.451089	37	2	7.13e-06	0.00100738	Natan	Fungi	Ascomycota	Eurotiomycetes	Eurotiales	Aspergillaceae	Penicillium	aotearoae
f_ASV177	Cultivar	Balbisiana	-2.40158	0.425291	37	2	9.51e-06	0.00126755	Natan	Fungi	Ascomycota	Eurotiomycetes	Eurotiales	Aspergillaceae	Penicillium	aotearoae
f_ASV177	Cultivar	Apple-banana	-2.38499	0.425291	37	2	1.05e-05	0.00132855	Natan	Fungi	Ascomycota	Eurotiomycetes	Eurotiales	Aspergillaceae	Penicillium	aotearoae
f_ASV177	Cultivar	Grand-Naine-5/37	-2.3598	0.425291	37	2	1.21e-05	0.00149169	Natan	Fungi	Ascomycota	Eurotiomycetes	Eurotiales	Aspergillaceae	Penicillium	aotearoae
f_ASV177	Cultivar	Hom-Thong-Mokho	-2.143	0.425291	37	2	4.24e-05	0.00394819	Natan	Fungi	Ascomycota	Eurotiomycetes	Eurotiales	Aspergillaceae	Penicillium	aotearoae
f_ASV72	Cultivar	Blue-banana	3.11504	0.655178	37	5	0.000108	0.0364148	Calcutta4	Fungi	Ascomycota	Eurotiomycetes	Eurotiales	Aspergillaceae	Penicillium	brevicompactum
f_ASV72	Cultivar	Blue-banana	3.30143	0.648612	37	5	6.85e-05	0.0333644	Grand-Naine-5/37	Fungi	Ascomycota	Eurotiomycetes	Eurotiales	Aspergillaceae	Penicillium	brevicompactum
f_ASV72	Cultivar	Blue-banana	3.16834	0.693186	37	5	0.000351	0.049673	M.Malaccensis	Fungi	Ascomycota	Eurotiomycetes	Eurotiales	Aspergillaceae	Penicillium	brevicompactum
f_ASV72	Cultivar	Blue-banana	3.35776	0.692248	37	5	0.00018	0.0287527	Balbisiana	Fungi	Ascomycota	Eurotiomycetes	Eurotiales	Aspergillaceae	Penicillium	brevicompactum
f_ASV72	Cultivar	Blue-banana	3.51489	0.913404	37	5	0.000923	0.0404354	Natan	Fungi	Ascomycota	Eurotiomycetes	Eurotiales	Aspergillaceae	Penicillium	brevicompactum
f_ASV72	Cultivar	Grand-Naine-5/37	-3.30143	0.648612	37	5	6.85e-05	0.0166822	Blue-banana	Fungi	Ascomycota	Eurotiomycetes	Eurotiales	Aspergillaceae	Penicillium	brevicompactum
f_ASV72	Cultivar	Calcutta4	-3.11504	0.655178	37	5	0.000108	0.0230923	Blue-banana	Fungi	Ascomycota	Eurotiomycetes	Eurotiales	Aspergillaceae	Penicillium	brevicompactum
f_ASV72	Cultivar	Balbisiana	-3.35776	0.692248	37	5	0.00018	0.0336468	Blue-banana	Fungi	Ascomycota	Eurotiomycetes	Eurotiales	Aspergillaceae	Penicillium	brevicompactum
f_ASV72	Cultivar	Aacv-Rose	-3.54063	0.756112	37	5	0.000233	0.0425329	Blue-banana	Fungi	Ascomycota	Eurotiomycetes	Eurotiales	Aspergillaceae	Penicillium	brevicompactum
f_ASV72	Cultivar	Plantain	-3.4432	0.705513	37	5	0.000255	0.0456204	Blue-banana	Fungi	Ascomycota	Eurotiomycetes	Eurotiales	Aspergillaceae	Penicillium	brevicompactum
f_ASV1325	Cultivar	Aacv-Rose	-2.54525	0.641541	37	2	0.00061	0.0308928	Natan	Fungi	Ascomycota	Eurotiomycetes	Eurotiales	Aspergillaceae	Penicillium	citrinum
f_ASV1325	Cultivar	Grand-Naine-5/37	-2.34202	0.60485	37	2	0.000773	0.0363921	Natan	Fungi	Ascomycota	Eurotiomycetes	Eurotiales	Aspergillaceae	Penicillium	citrinum
f_ASV1325	Cultivar	Hom-Thong-Mokho	-2.28003	0.60485	37	2	0.000995	0.0423292	Natan	Fungi	Ascomycota	Eurotiomycetes	Eurotiales	Aspergillaceae	Penicillium	citrinum
f_ASV53	Cultivar	Aacv-Rose	2.33419	0.549448	37	4	0.000303	0.0415227	Balbisiana	Fungi	Ascomycota	Eurotiomycetes	Eurotiales	Aspergillaceae	Talaromyces	flavus
f_ASV1647	Cultivar	M.Malaccensis	2.4203	0.39482	37	5	2.97e-06	0.00372098	Pissang-Awak	Fungi	Ascomycota	Eurotiomycetes	Onygenales	Onygenales_fam_Incertae_sedis	Arthropsis	hispanica
f_ASV1647	Cultivar	M.Malaccensis	2.56092	0.39482	37	5	1.28e-06	0.00166776	Calcutta4	Fungi	Ascomycota	Eurotiomycetes	Onygenales	Onygenales_fam_Incertae_sedis	Arthropsis	hispanica
f_ASV1647	Cultivar	M.Malaccensis	2.71316	0.39482	37	5	5.25e-07	0.000657	Grand-Naine-5/37	Fungi	Ascomycota	Eurotiomycetes	Onygenales	Onygenales_fam_Incertae_sedis	Arthropsis	hispanica
f_ASV1647	Cultivar	M.Malaccensis	2.92324	0.441423	37	5	9.33e-07	0.00102224	Aacv-Rose	Fungi	Ascomycota	Eurotiomycetes	Onygenales	Onygenales_fam_Incertae_sedis	Arthropsis	hispanica
f_ASV1647	Cultivar	M.Malaccensis	2.56083	0.441423	37	5	6.54e-06	0.00318559	Blue-banana	Fungi	Ascomycota	Eurotiomycetes	Onygenales	Onygenales_fam_Incertae_sedis	Arthropsis	hispanica
f_ASV1647	Cultivar	M.Malaccensis	2.50738	0.441423	37	5	8.77e-06	0.00878733	Lakatan	Fungi	Ascomycota	Eurotiomycetes	Onygenales	Onygenales_fam_Incertae_sedis	Arthropsis	hispanica
f_ASV1647	Cultivar	M.Malaccensis	2.75159	0.39482	37	5	4.2e-07	0.000204373	Balbisiana	Fungi	Ascomycota	Eurotiomycetes	Onygenales	Onygenales_fam_Incertae_sedis	Arthropsis	hispanica
f_ASV1647	Cultivar	M.Malaccensis	3.02907	0.55836	37	5	1.64e-05	0.0018376	Natan	Fungi	Ascomycota	Eurotiomycetes	Onygenales	Onygenales_fam_Incertae_sedis	Arthropsis	hispanica
f_ASV1647	Cultivar	M.Malaccensis	2.46191	0.39482	37	5	2.31e-06	0.00253469	Apple-banana	Fungi	Ascomycota	Eurotiomycetes	Onygenales	Onygenales_fam_Incertae_sedis	Arthropsis	hispanica
f_ASV1647	Cultivar	M.Malaccensis	2.66946	0.441423	37	5	3.62e-06	0.00396658	Prata-Ana	Fungi	Ascomycota	Eurotiomycetes	Onygenales	Onygenales_fam_Incertae_sedis	Arthropsis	hispanica
f_ASV1647	Cultivar	M.Malaccensis	2.95737	0.39482	37	5	1.3e-07	0.000228	Plantain	Fungi	Ascomycota	Eurotiomycetes	Onygenales	Onygenales_fam_Incertae_sedis	Arthropsis	hispanica
f_ASV1647	Cultivar	M.Malaccensis	2.64855	0.39482	37	5	7.65e-07	0.000838	Hom-Thong-Mokho	Fungi	Ascomycota	Eurotiomycetes	Onygenales	Onygenales_fam_Incertae_sedis	Arthropsis	hispanica
f_ASV1647	Cultivar	M.Malaccensis	1.79205	0.369321	37	5	6.73e-05	0.0235897	Bluggoe	Fungi	Ascomycota	Eurotiomycetes	Onygenales	Onygenales_fam_Incertae_sedis	Arthropsis	hispanica
f_ASV1647	Cultivar	Plantain	-2.95737	0.39482	37	5	1.3e-07	0.00019	M.Malaccensis	Fungi	Ascomycota	Eurotiomycetes	Onygenales	Onygenales_fam_Incertae_sedis	Arthropsis	hispanica
f_ASV1647	Cultivar	Balbisiana	-2.75159	0.39482	37	5	4.2e-07	0.00046	M.Malaccensis	Fungi	Ascomycota	Eurotiomycetes	Onygenales	Onygenales_fam_Incertae_sedis	Arthropsis	hispanica
f_ASV1647	Cultivar	Grand-Naine-5/37	-2.71316	0.39482	37	5	5.25e-07	0.000463	M.Malaccensis	Fungi	Ascomycota	Eurotiomycetes	Onygenales	Onygenales_fam_Incertae_sedis	Arthropsis	hispanica
f_ASV1647	Cultivar	Hom-Thong-Mokho	-2.64855	0.39482	37	5	7.65e-07	0.000509	M.Malaccensis	Fungi	Ascomycota	Eurotiomycetes	Onygenales	Onygenales_fam_Incertae_sedis	Arthropsis	hispanica
f_ASV1647	Cultivar	Aacv-Rose	-2.92324	0.441423	37	5	9.33e-07	0.000511	M.Malaccensis	Fungi	Ascomycota	Eurotiomycetes	Onygenales	Onygenales_fam_Incertae_sedis	Arthropsis	hispanica
f_ASV1647	Cultivar	Calcutta4	-2.56092	0.39482	37	5	1.28e-06	0.000661	M.Malaccensis	Fungi	Ascomycota	Eurotiomycetes	Onygenales	Onygenales_fam_Incertae_sedis	Arthropsis	hispanica
f_ASV1647	Cultivar	Apple-banana	-2.46191	0.39482	37	5	2.31e-06	0.00104613	M.Malaccensis	Fungi	Ascomycota	Eurotiomycetes	Onygenales	Onygenales_fam_Incertae_sedis	Arthropsis	hispanica
f_ASV1647	Cultivar	Pissang-Awak	-2.4203	0.39482	37	5	2.97e-06	0.00124033	M.Malaccensis	Fungi	Ascomycota	Eurotiomycetes	Onygenales	Onygenales_fam_Incertae_sedis	Arthropsis	hispanica
f_ASV1647	Cultivar	Prata-Ana	-2.66946	0.441423	37	5	3.62e-06	0.00134483	M.Malaccensis	Fungi	Ascomycota	Eurotiomycetes	Onygenales	Onygenales_fam_Incertae_sedis	Arthropsis	hispanica
f_ASV1647	Cultivar	Blue-banana	-2.56083	0.441423	37	5	6.54e-06	0.00220541	M.Malaccensis	Fungi	Ascomycota	Eurotiomycetes	Onygenales	Onygenales_fam_Incertae_sedis	Arthropsis	hispanica
f_ASV1647	Cultivar	Lakatan	-2.50738	0.441423	37	5	8.77e-06	0.00284762	M.Malaccensis	Fungi	Ascomycota	Eurotiomycetes	Onygenales	Onygenales_fam_Incertae_sedis	Arthropsis	hispanica
f_ASV1647	Cultivar	Natan	-3.02907	0.55836	37	5	1.64e-05	0.00434343	M.Malaccensis	Fungi	Ascomycota	Eurotiomycetes	Onygenales	Onygenales_fam_Incertae_sedis	Arthropsis	hispanica
f_ASV1647	Cultivar	Bluggoe	-1.79205	0.369321	37	5	6.73e-05	0.014181	M.Malaccensis	Fungi	Ascomycota	Eurotiomycetes	Onygenales	Onygenales_fam_Incertae_sedis	Arthropsis	hispanica
f_ASV1074	Cultivar	Bluggoe	-5.81836	1.42554	37	11	0.000459	0.0248462	Natan	Fungi	Ascomycota	NA	NA	NA	NA	NA
f_ASV1074	Cultivar	Aacv-Rose	-6.1019	1.5616	37	11	0.000708	0.0348356	Natan	Fungi	Ascomycota	NA	NA	NA	NA	NA
f_ASV1074	Cultivar	Calcutta4	-5.73958	1.47229	37	11	0.000724	0.0354277	Natan	Fungi	Ascomycota	NA	NA	NA	NA	NA
f_ASV1074	Cultivar	Pissang-Awak	-5.59897	1.47229	37	11	0.000917	0.0404354	Natan	Fungi	Ascomycota	NA	NA	NA	NA	NA
f_ASV1762	Cultivar	Natan	3.7149	0.767337	37	4	6.92e-05	0.0344786	Calcutta4	Fungi	Ascomycota	Pezizomycetes	Pezizales	Pezizaceae	Peziza	NA
f_ASV1762	Cultivar	Natan	3.86714	0.767337	37	4	4.23e-05	0.0246938	Grand-Naine-5/37	Fungi	Ascomycota	Pezizomycetes	Pezizales	Pezizaceae	Peziza	NA
f_ASV1762	Cultivar	Natan	4.07722	0.813884	37	4	4.55e-05	0.0153498	Aacv-Rose	Fungi	Ascomycota	Pezizomycetes	Pezizales	Pezizaceae	Peziza	NA
f_ASV1762	Cultivar	Natan	3.66136	0.813884	37	4	0.000162	0.0412932	Lakatan	Fungi	Ascomycota	Pezizomycetes	Pezizales	Pezizaceae	Peziza	NA
f_ASV1762	Cultivar	Natan	3.80548	0.767337	37	4	5.16e-05	0.0113013	M.Malaccensis	Fungi	Ascomycota	Pezizomycetes	Pezizales	Pezizaceae	Peziza	NA
f_ASV1762	Cultivar	Natan	3.75431	0.767337	37	4	6.09e-05	0.0272795	Apple-banana	Fungi	Ascomycota	Pezizomycetes	Pezizales	Pezizaceae	Peziza	NA
f_ASV1762	Cultivar	Natan	3.82344	0.813884	37	4	9.89e-05	0.0209179	Prata-Ana	Fungi	Ascomycota	Pezizomycetes	Pezizales	Pezizaceae	Peziza	NA
f_ASV1762	Cultivar	Natan	4.11135	0.767337	37	4	1.93e-05	0.0105582	Plantain	Fungi	Ascomycota	Pezizomycetes	Pezizales	Pezizaceae	Peziza	NA
f_ASV1762	Cultivar	Natan	3.80253	0.767337	37	4	5.21e-05	0.0228195	Hom-Thong-Mokho	Fungi	Ascomycota	Pezizomycetes	Pezizales	Pezizaceae	Peziza	NA
f_ASV1762	Cultivar	Natan	3.79494	0.742971	37	4	3.57e-05	0.0138565	Bluggoe	Fungi	Ascomycota	Pezizomycetes	Pezizales	Pezizaceae	Peziza	NA
f_ASV1762	Cultivar	Plantain	-4.11135	0.767337	37	4	1.93e-05	0.00206015	Natan	Fungi	Ascomycota	Pezizomycetes	Pezizales	Pezizaceae	Peziza	NA
f_ASV1762	Cultivar	Bluggoe	-3.79494	0.742971	37	4	3.57e-05	0.00343905	Natan	Fungi	Ascomycota	Pezizomycetes	Pezizales	Pezizaceae	Peziza	NA
f_ASV1762	Cultivar	Grand-Naine-5/37	-3.86714	0.767337	37	4	4.23e-05	0.00394819	Natan	Fungi	Ascomycota	Pezizomycetes	Pezizales	Pezizaceae	Peziza	NA
f_ASV1762	Cultivar	Aacv-Rose	-4.07722	0.813884	37	4	4.55e-05	0.00415724	Natan	Fungi	Ascomycota	Pezizomycetes	Pezizales	Pezizaceae	Peziza	NA
f_ASV1762	Cultivar	Hom-Thong-Mokho	-3.80253	0.767337	37	4	5.21e-05	0.00451871	Natan	Fungi	Ascomycota	Pezizomycetes	Pezizales	Pezizaceae	Peziza	NA
f_ASV1762	Cultivar	M.Malaccensis	-3.80548	0.767337	37	4	5.16e-05	0.00451871	Natan	Fungi	Ascomycota	Pezizomycetes	Pezizales	Pezizaceae	Peziza	NA
f_ASV1762	Cultivar	Apple-banana	-3.75431	0.767337	37	4	6.09e-05	0.00508049	Natan	Fungi	Ascomycota	Pezizomycetes	Pezizales	Pezizaceae	Peziza	NA
f_ASV1762	Cultivar	Calcutta4	-3.7149	0.767337	37	4	6.92e-05	0.00556029	Natan	Fungi	Ascomycota	Pezizomycetes	Pezizales	Pezizaceae	Peziza	NA
f_ASV1762	Cultivar	Prata-Ana	-3.82344	0.813884	37	4	9.89e-05	0.00746759	Natan	Fungi	Ascomycota	Pezizomycetes	Pezizales	Pezizaceae	Peziza	NA
f_ASV1762	Cultivar	Pissang-Awak	-3.57428	0.767337	37	4	0.000109	0.00796998	Natan	Fungi	Ascomycota	Pezizomycetes	Pezizales	Pezizaceae	Peziza	NA
f_ASV1762	Cultivar	Lakatan	-3.66136	0.813884	37	4	0.000162	0.0112948	Natan	Fungi	Ascomycota	Pezizomycetes	Pezizales	Pezizaceae	Peziza	NA
f_ASV1933	Cultivar	Plantain	-3.44583	0.526915	37	3	1.13e-06	0.00110167	Aacv-Rose	Fungi	Ascomycota	Saccharomycetes	Saccharomycetales	Saccharomycodaceae	Hanseniaspora	NA
f_ASV1933	Cultivar	Bluggoe	-3.12941	0.499875	37	3	2.18e-06	0.00190205	Aacv-Rose	Fungi	Ascomycota	Saccharomycetes	Saccharomycetales	Saccharomycodaceae	Hanseniaspora	NA
f_ASV1933	Cultivar	Balbisiana	-3.24005	0.526915	37	3	2.84e-06	0.00207482	Aacv-Rose	Fungi	Ascomycota	Saccharomycetes	Saccharomycetales	Saccharomycodaceae	Hanseniaspora	NA
f_ASV1933	Cultivar	Grand-Naine-5/37	-3.20161	0.526915	37	3	3.38e-06	0.00227898	Aacv-Rose	Fungi	Ascomycota	Saccharomycetes	Saccharomycetales	Saccharomycodaceae	Hanseniaspora	NA
f_ASV1933	Cultivar	Hom-Thong-Mokho	-3.137	0.526915	37	3	4.54e-06	0.00264924	Aacv-Rose	Fungi	Ascomycota	Saccharomycetes	Saccharomycetales	Saccharomycodaceae	Hanseniaspora	NA
f_ASV1933	Cultivar	M.Malaccensis	-3.13995	0.526915	37	3	4.47e-06	0.00264924	Aacv-Rose	Fungi	Ascomycota	Saccharomycetes	Saccharomycetales	Saccharomycodaceae	Hanseniaspora	NA
f_ASV1933	Cultivar	Apple-banana	-3.08878	0.526915	37	3	5.65e-06	0.00309541	Aacv-Rose	Fungi	Ascomycota	Saccharomycetes	Saccharomycetales	Saccharomycodaceae	Hanseniaspora	NA
f_ASV1933	Cultivar	Pissang-Awak	-2.90876	0.526915	37	3	1.3e-05	0.00597322	Aacv-Rose	Fungi	Ascomycota	Saccharomycetes	Saccharomycetales	Saccharomycodaceae	Hanseniaspora	NA
f_ASV1933	Cultivar	Prata-Ana	-3.15792	0.577206	37	3	1.46e-05	0.00609684	Aacv-Rose	Fungi	Ascomycota	Saccharomycetes	Saccharomycetales	Saccharomycodaceae	Hanseniaspora	NA
f_ASV1933	Cultivar	Blue-banana	-3.04928	0.577206	37	3	2.32e-05	0.00883487	Aacv-Rose	Fungi	Ascomycota	Saccharomycetes	Saccharomycetales	Saccharomycodaceae	Hanseniaspora	NA
f_ASV1933	Cultivar	Lakatan	-2.99584	0.577206	37	3	2.91e-05	0.0102116	Aacv-Rose	Fungi	Ascomycota	Saccharomycetes	Saccharomycetales	Saccharomycodaceae	Hanseniaspora	NA
f_ASV1933	Cultivar	Natan	-3.51752	0.706931	37	3	4.95e-05	0.0155	Aacv-Rose	Fungi	Ascomycota	Saccharomycetes	Saccharomycetales	Saccharomycodaceae	Hanseniaspora	NA
f_ASV1933	Cultivar	Aacv-Rose	2.90876	0.526915	37	3	1.3e-05	0.0103174	Pissang-Awak	Fungi	Ascomycota	Saccharomycetes	Saccharomycetales	Saccharomycodaceae	Hanseniaspora	NA
f_ASV1933	Cultivar	Aacv-Rose	3.20161	0.526915	37	3	3.38e-06	0.00329187	Grand-Naine-5/37	Fungi	Ascomycota	Saccharomycetes	Saccharomycetales	Saccharomycodaceae	Hanseniaspora	NA
f_ASV1933	Cultivar	Aacv-Rose	3.04928	0.577206	37	3	2.32e-05	0.00923645	Blue-banana	Fungi	Ascomycota	Saccharomycetes	Saccharomycetales	Saccharomycodaceae	Hanseniaspora	NA
f_ASV1933	Cultivar	Aacv-Rose	2.99584	0.577206	37	3	2.91e-05	0.0141828	Lakatan	Fungi	Ascomycota	Saccharomycetes	Saccharomycetales	Saccharomycodaceae	Hanseniaspora	NA
f_ASV1933	Cultivar	Aacv-Rose	3.13995	0.526915	37	3	4.47e-06	0.0015683	M.Malaccensis	Fungi	Ascomycota	Saccharomycetes	Saccharomycetales	Saccharomycodaceae	Hanseniaspora	NA
f_ASV1933	Cultivar	Aacv-Rose	3.24005	0.526915	37	3	2.84e-06	0.00108251	Balbisiana	Fungi	Ascomycota	Saccharomycetes	Saccharomycetales	Saccharomycodaceae	Hanseniaspora	NA
f_ASV1933	Cultivar	Aacv-Rose	3.51752	0.706931	37	3	4.95e-05	0.00438384	Natan	Fungi	Ascomycota	Saccharomycetes	Saccharomycetales	Saccharomycodaceae	Hanseniaspora	NA
f_ASV1933	Cultivar	Aacv-Rose	3.08878	0.526915	37	3	5.65e-06	0.00495266	Apple-banana	Fungi	Ascomycota	Saccharomycetes	Saccharomycetales	Saccharomycodaceae	Hanseniaspora	NA
f_ASV1933	Cultivar	Aacv-Rose	3.15792	0.577206	37	3	1.46e-05	0.00768953	Prata-Ana	Fungi	Ascomycota	Saccharomycetes	Saccharomycetales	Saccharomycodaceae	Hanseniaspora	NA
f_ASV1933	Cultivar	Aacv-Rose	3.44583	0.526915	37	3	1.13e-06	0.00123938	Plantain	Fungi	Ascomycota	Saccharomycetes	Saccharomycetales	Saccharomycodaceae	Hanseniaspora	NA
f_ASV1933	Cultivar	Aacv-Rose	3.137	0.526915	37	3	4.54e-06	0.0044154	Hom-Thong-Mokho	Fungi	Ascomycota	Saccharomycetes	Saccharomycetales	Saccharomycodaceae	Hanseniaspora	NA
f_ASV1933	Cultivar	Aacv-Rose	3.12941	0.499875	37	3	2.18e-06	0.00212411	Bluggoe	Fungi	Ascomycota	Saccharomycetes	Saccharomycetales	Saccharomycodaceae	Hanseniaspora	NA
f_ASV702	Cultivar	Bluggoe	-2.60833	0.598581	37	29	0.000241	0.036446	Balbisiana	Fungi	Ascomycota	Sordariomycetes	Branch06	Branch06_fam_Incertae_sedis	Branch06_gen_Incertae_sedis	NA
f_ASV702	Cultivar	Plantain	-2.7236	0.640111	37	29	0.000309	0.0416186	Balbisiana	Fungi	Ascomycota	Sordariomycetes	Branch06	Branch06_fam_Incertae_sedis	Branch06_gen_Incertae_sedis	NA
f_ASV296	Cultivar	M.Malaccensis	5.87245	1.3808	37	12	0.0003	0.0415227	Balbisiana	Fungi	Ascomycota	Sordariomycetes	Hypocreales	Hypocreales_fam_Incertae_sedis	Hypocreales_gen_Incertae_sedis	NA
f_ASV296	Cultivar	Balbisiana	-5.87245	1.3808	37	12	0.0003	0.0460781	M.Malaccensis	Fungi	Ascomycota	Sordariomycetes	Hypocreales	Hypocreales_fam_Incertae_sedis	Hypocreales_gen_Incertae_sedis	NA
f_ASV2393	Cultivar	Natan	2.68133	0.470608	37	1	8.41e-06	0.00819023	Pissang-Awak	Fungi	Ascomycota	Sordariomycetes	Hypocreales	NA	NA	NA
f_ASV2393	Cultivar	Natan	3.11434	0.470608	37	1	9.43e-07	0.00165323	Calcutta4	Fungi	Ascomycota	Sordariomycetes	Hypocreales	NA	NA	NA
f_ASV2393	Cultivar	Natan	3.26492	0.470608	37	1	4.51e-07	0.000657	Grand-Naine-5/37	Fungi	Ascomycota	Sordariomycetes	Hypocreales	NA	NA	NA
f_ASV2393	Cultivar	Natan	3.46815	0.499155	37	1	4.41e-07	0.000643	Aacv-Rose	Fungi	Ascomycota	Sordariomycetes	Hypocreales	NA	NA	NA
f_ASV2319	Cultivar	Natan	2.81789	0.634893	37	3	0.000189	0.0473121	Aacv-Rose	Fungi	Ascomycota	Sordariomycetes	Hypocreales	NA	NA	NA
f_ASV2393	Cultivar	Natan	3.10546	0.499155	37	1	2.39e-06	0.00131036	Blue-banana	Fungi	Ascomycota	Sordariomycetes	Hypocreales	NA	NA	NA
f_ASV2393	Cultivar	Natan	3.0603	0.499155	37	1	2.97e-06	0.00506112	Lakatan	Fungi	Ascomycota	Sordariomycetes	Hypocreales	NA	NA	NA
f_ASV2393	Cultivar	Natan	3.20351	0.470608	37	1	6.09e-07	0.000463	M.Malaccensis	Fungi	Ascomycota	Sordariomycetes	Hypocreales	NA	NA	NA
f_ASV2319	Cultivar	Natan	2.58221	0.59826	37	3	0.000256	0.0407903	M.Malaccensis	Fungi	Ascomycota	Sordariomycetes	Hypocreales	NA	NA	NA
f_ASV2393	Cultivar	Natan	3.30035	0.470608	37	1	3.8e-07	0.000196	Balbisiana	Fungi	Ascomycota	Sordariomycetes	Hypocreales	NA	NA	NA
f_ASV2393	Cultivar	Natan	3.15403	0.470608	37	1	7.76e-07	0.00103826	Apple-banana	Fungi	Ascomycota	Sordariomycetes	Hypocreales	NA	NA	NA
f_ASV2393	Cultivar	Natan	3.22073	0.499155	37	1	1.39e-06	0.00243212	Prata-Ana	Fungi	Ascomycota	Sordariomycetes	Hypocreales	NA	NA	NA
f_ASV2393	Cultivar	Natan	3.03274	0.470608	37	1	1.41e-06	0.001377	Plantain	Fungi	Ascomycota	Sordariomycetes	Hypocreales	NA	NA	NA
f_ASV2393	Cultivar	Natan	3.20293	0.470608	37	1	6.1e-07	0.000764	Hom-Thong-Mokho	Fungi	Ascomycota	Sordariomycetes	Hypocreales	NA	NA	NA
f_ASV2393	Cultivar	Natan	3.10777	0.455664	37	1	5.9e-07	0.000739	Bluggoe	Fungi	Ascomycota	Sordariomycetes	Hypocreales	NA	NA	NA
f_ASV2319	Cultivar	Natan	2.6911	0.574196	37	3	0.000104	0.0327841	Bluggoe	Fungi	Ascomycota	Sordariomycetes	Hypocreales	NA	NA	NA
f_ASV2393	Cultivar	Balbisiana	-3.30035	0.470608	37	1	3.8e-07	9.48e-05	Natan	Fungi	Ascomycota	Sordariomycetes	Hypocreales	NA	NA	NA
f_ASV2393	Cultivar	Aacv-Rose	-3.46815	0.499155	37	1	4.41e-07	0.000104	Natan	Fungi	Ascomycota	Sordariomycetes	Hypocreales	NA	NA	NA
f_ASV2393	Cultivar	Grand-Naine-5/37	-3.26492	0.470608	37	1	4.51e-07	0.000104	Natan	Fungi	Ascomycota	Sordariomycetes	Hypocreales	NA	NA	NA
f_ASV2393	Cultivar	Bluggoe	-3.10777	0.455664	37	1	5.9e-07	0.000124	Natan	Fungi	Ascomycota	Sordariomycetes	Hypocreales	NA	NA	NA
f_ASV2393	Cultivar	Hom-Thong-Mokho	-3.20293	0.470608	37	1	6.1e-07	0.000124	Natan	Fungi	Ascomycota	Sordariomycetes	Hypocreales	NA	NA	NA
f_ASV2393	Cultivar	M.Malaccensis	-3.20351	0.470608	37	1	6.09e-07	0.000124	Natan	Fungi	Ascomycota	Sordariomycetes	Hypocreales	NA	NA	NA
f_ASV2393	Cultivar	Apple-banana	-3.15403	0.470608	37	1	7.76e-07	0.000154	Natan	Fungi	Ascomycota	Sordariomycetes	Hypocreales	NA	NA	NA
f_ASV2393	Cultivar	Calcutta4	-3.11434	0.470608	37	1	9.43e-07	0.00018	Natan	Fungi	Ascomycota	Sordariomycetes	Hypocreales	NA	NA	NA
f_ASV2393	Cultivar	Plantain	-3.03274	0.470608	37	1	1.41e-06	0.000248	Natan	Fungi	Ascomycota	Sordariomycetes	Hypocreales	NA	NA	NA
f_ASV2393	Cultivar	Prata-Ana	-3.22073	0.499155	37	1	1.39e-06	0.000248	Natan	Fungi	Ascomycota	Sordariomycetes	Hypocreales	NA	NA	NA
f_ASV2393	Cultivar	Blue-banana	-3.10546	0.499155	37	1	2.39e-06	0.000403	Natan	Fungi	Ascomycota	Sordariomycetes	Hypocreales	NA	NA	NA
f_ASV2393	Cultivar	Lakatan	-3.0603	0.499155	37	1	2.97e-06	0.00049	Natan	Fungi	Ascomycota	Sordariomycetes	Hypocreales	NA	NA	NA
f_ASV2393	Cultivar	Pissang-Awak	-2.68133	0.470608	37	1	8.41e-06	0.00115175	Natan	Fungi	Ascomycota	Sordariomycetes	Hypocreales	NA	NA	NA
f_ASV2319	Cultivar	Bluggoe	-2.6911	0.574196	37	3	0.000104	0.00768602	Natan	Fungi	Ascomycota	Sordariomycetes	Hypocreales	NA	NA	NA
f_ASV2319	Cultivar	Hom-Thong-Mokho	-2.64983	0.582978	37	3	0.000188	0.012543	Natan	Fungi	Ascomycota	Sordariomycetes	Hypocreales	NA	NA	NA
f_ASV2319	Cultivar	Aacv-Rose	-2.81789	0.634893	37	3	0.000189	0.0125449	Natan	Fungi	Ascomycota	Sordariomycetes	Hypocreales	NA	NA	NA
f_ASV2319	Cultivar	M.Malaccensis	-2.58221	0.59826	37	3	0.000256	0.0157991	Natan	Fungi	Ascomycota	Sordariomycetes	Hypocreales	NA	NA	NA
f_ASV2319	Cultivar	Calcutta4	-2.52239	0.593495	37	3	0.000304	0.0185517	Natan	Fungi	Ascomycota	Sordariomycetes	Hypocreales	NA	NA	NA
f_ASV2319	Cultivar	Plantain	-2.5427	0.579882	37	3	0.000305	0.0185517	Natan	Fungi	Ascomycota	Sordariomycetes	Hypocreales	NA	NA	NA
f_ASV2319	Cultivar	Grand-Naine-5/37	-2.63906	0.610084	37	3	0.000315	0.0190112	Natan	Fungi	Ascomycota	Sordariomycetes	Hypocreales	NA	NA	NA
f_ASV2319	Cultivar	Prata-Ana	-2.6278	0.622235	37	3	0.00036	0.0208667	Natan	Fungi	Ascomycota	Sordariomycetes	Hypocreales	NA	NA	NA
f_ASV2319	Cultivar	Pissang-Awak	-2.36676	0.598699	37	3	0.000633	0.0318665	Natan	Fungi	Ascomycota	Sordariomycetes	Hypocreales	NA	NA	NA
f_ASV2319	Cultivar	Blue-banana	-2.4796	0.643611	37	3	0.000899	0.0399928	Natan	Fungi	Ascomycota	Sordariomycetes	Hypocreales	NA	NA	NA
f_ASV2319	Cultivar	Lakatan	-2.43444	0.643611	37	3	0.0010641	0.0443005	Natan	Fungi	Ascomycota	Sordariomycetes	Hypocreales	NA	NA	NA
f_ASV1673	Cultivar	Plantain	-2.01954	0.466627	37	3	0.000439	0.0242006	Natan	Fungi	Ascomycota	Sordariomycetes	Hypocreales	Nectriaceae	Paracremonium	inflatum
f_ASV1673	Cultivar	Apple-banana	-1.93458	0.476225	37	3	0.000749	0.0360398	Natan	Fungi	Ascomycota	Sordariomycetes	Hypocreales	Nectriaceae	Paracremonium	inflatum
f_ASV1569	Cultivar	Natan	3.52921	0.837962	37	6	0.000332	0.0435912	Balbisiana	Fungi	Ascomycota	Sordariomycetes	Hypocreales	Stachybotryaceae	Alfaria	junci
f_ASV1569	Cultivar	Bluggoe	-3.52191	0.811353	37	6	0.000241	0.0152889	Natan	Fungi	Ascomycota	Sordariomycetes	Hypocreales	Stachybotryaceae	Alfaria	junci
f_ASV1569	Cultivar	Balbisiana	-3.52921	0.837962	37	6	0.000332	0.0196697	Natan	Fungi	Ascomycota	Sordariomycetes	Hypocreales	Stachybotryaceae	Alfaria	junci
f_ASV1569	Cultivar	Plantain	-3.49626	0.837962	37	6	0.000366	0.0211229	Natan	Fungi	Ascomycota	Sordariomycetes	Hypocreales	Stachybotryaceae	Alfaria	junci
f_ASV1569	Cultivar	Aacv-Rose	-3.70085	0.888793	37	6	0.000374	0.0214302	Natan	Fungi	Ascomycota	Sordariomycetes	Hypocreales	Stachybotryaceae	Alfaria	junci
f_ASV1569	Cultivar	Hom-Thong-Mokho	-3.42616	0.837962	37	6	0.000451	0.0245624	Natan	Fungi	Ascomycota	Sordariomycetes	Hypocreales	Stachybotryaceae	Alfaria	junci
f_ASV1569	Cultivar	Apple-banana	-3.37794	0.837962	37	6	0.000521	0.0273181	Natan	Fungi	Ascomycota	Sordariomycetes	Hypocreales	Stachybotryaceae	Alfaria	junci
f_ASV1569	Cultivar	Grand-Naine-5/37	-3.27737	0.837962	37	6	0.000701	0.0347163	Natan	Fungi	Ascomycota	Sordariomycetes	Hypocreales	Stachybotryaceae	Alfaria	junci
f_ASV1569	Cultivar	Prata-Ana	-3.44708	0.888793	37	6	0.000761	0.0362169	Natan	Fungi	Ascomycota	Sordariomycetes	Hypocreales	Stachybotryaceae	Alfaria	junci
f_ASV1569	Cultivar	Calcutta4	-3.20174	0.837962	37	6	0.000877	0.0396009	Natan	Fungi	Ascomycota	Sordariomycetes	Hypocreales	Stachybotryaceae	Alfaria	junci
f_ASV1569	Cultivar	Pissang-Awak	-3.19792	0.837962	37	6	0.000887	0.0396419	Natan	Fungi	Ascomycota	Sordariomycetes	Hypocreales	Stachybotryaceae	Alfaria	junci
f_ASV1566	Cultivar	Plantain	-3.35945	0.869306	37	13	0.000787	0.0368797	Natan	Fungi	Ascomycota	Sordariomycetes	Melanosporales	Ceratostomataceae	Harzia	palmara
f_ASV140	Cultivar	Plantain	-6.25776	1.40031	37	17	0.000342	0.020084	Natan	Fungi	Ascomycota	Sordariomycetes	Microascales	Microascales_fam_Incertae_sedis	Microascales_gen_Incertae_sedis	NA
f_ASV140	Cultivar	Balbisiana	-5.76158	1.44046	37	17	0.000669	0.033512	Natan	Fungi	Ascomycota	Sordariomycetes	Microascales	Microascales_fam_Incertae_sedis	Microascales_gen_Incertae_sedis	NA
f_ASV140	Cultivar	Hom-Thong-Mokho	-5.6637	1.41294	37	17	0.000821	0.0376536	Natan	Fungi	Ascomycota	Sordariomycetes	Microascales	Microascales_fam_Incertae_sedis	Microascales_gen_Incertae_sedis	NA
f_ASV140	Cultivar	Calcutta4	-5.55021	1.46119	37	17	0.000957	0.0417099	Natan	Fungi	Ascomycota	Sordariomycetes	Microascales	Microascales_fam_Incertae_sedis	Microascales_gen_Incertae_sedis	NA
f_ASV140	Cultivar	M.Malaccensis	-5.56911	1.4749	37	17	0.00101988	0.0429623	Natan	Fungi	Ascomycota	Sordariomycetes	Microascales	Microascales_fam_Incertae_sedis	Microascales_gen_Incertae_sedis	NA
f_ASV1234	Cultivar	Natan	2.45724	0.506206	37	3	0.000184	0.0287701	Balbisiana	Fungi	Ascomycota	Sordariomycetes	Sordariales	Chaetomiaceae	Botryotrichum	atrogriseum
f_ASV1234	Cultivar	Balbisiana	-2.45724	0.506206	37	3	0.000184	0.0124893	Natan	Fungi	Ascomycota	Sordariomycetes	Sordariales	Chaetomiaceae	Botryotrichum	atrogriseum
f_ASV1234	Cultivar	Hom-Thong-Mokho	-2.23012	0.470652	37	3	0.000253	0.0157181	Natan	Fungi	Ascomycota	Sordariomycetes	Sordariales	Chaetomiaceae	Botryotrichum	atrogriseum
f_ASV1234	Cultivar	Aacv-Rose	-2.5122	0.557634	37	3	0.000381	0.021691	Natan	Fungi	Ascomycota	Sordariomycetes	Sordariales	Chaetomiaceae	Botryotrichum	atrogriseum
f_ASV1234	Cultivar	Plantain	-2.07205	0.46065	37	3	0.000413	0.0230266	Natan	Fungi	Ascomycota	Sordariomycetes	Sordariales	Chaetomiaceae	Botryotrichum	atrogriseum
f_ASV1234	Cultivar	Bluggoe	-2.18201	0.48987	37	3	0.000431	0.0238741	Natan	Fungi	Ascomycota	Sordariomycetes	Sordariales	Chaetomiaceae	Botryotrichum	atrogriseum
f_ASV1234	Cultivar	Apple-banana	-2.06003	0.472983	37	3	0.000543	0.0279733	Natan	Fungi	Ascomycota	Sordariomycetes	Sordariales	Chaetomiaceae	Botryotrichum	atrogriseum
f_ASV1234	Cultivar	M.Malaccensis	-2.26144	0.521804	37	3	0.000542	0.0279733	Natan	Fungi	Ascomycota	Sordariomycetes	Sordariales	Chaetomiaceae	Botryotrichum	atrogriseum
f_ASV1259	Cultivar	Aacv-Rose	-2.83085	0.710788	37	3	0.000919	0.0404354	Natan	Fungi	Ascomycota	Sordariomycetes	Sordariales	Sordariales_fam_Incertae_sedis	Papulaspora	byssina
f_ASV1259	Cultivar	Plantain	-2.42849	0.604357	37	3	0.00114863	0.0470293	Natan	Fungi	Ascomycota	Sordariomycetes	Sordariales	Sordariales_fam_Incertae_sedis	Papulaspora	byssina
f_ASV1045	Cultivar	Balbisiana	-4.16521	0.945295	37	6	0.000205	0.048432	Aacv-Rose	Fungi	Ascomycota	Sordariomycetes	Trichosphaeriales	Trichosphaeriaceae	Nigrospora	NA
f_ASV1045	Cultivar	Bluggoe	-3.95846	0.896785	37	6	0.000201	0.048432	Aacv-Rose	Fungi	Ascomycota	Sordariomycetes	Trichosphaeriales	Trichosphaeriaceae	Nigrospora	NA
f_ASV1045	Cultivar	Aacv-Rose	4.06511	0.945295	37	6	0.000266	0.0416716	M.Malaccensis	Fungi	Ascomycota	Sordariomycetes	Trichosphaeriales	Trichosphaeriaceae	Nigrospora	NA
f_ASV1045	Cultivar	Aacv-Rose	4.16521	0.945295	37	6	0.000205	0.0314383	Balbisiana	Fungi	Ascomycota	Sordariomycetes	Trichosphaeriales	Trichosphaeriaceae	Nigrospora	NA
f_ASV1045	Cultivar	Aacv-Rose	3.95846	0.896785	37	6	0.000201	0.0473431	Bluggoe	Fungi	Ascomycota	Sordariomycetes	Trichosphaeriales	Trichosphaeriaceae	Nigrospora	NA
f_ASV46	Cultivar	Pissang-Awak	3.10379	0.712335	37	18	0.000256	0.0407903	M.Malaccensis	Fungi	Ascomycota	Sordariomycetes	Xylariales	Diatrypaceae	Monosporascus	ibericus
f_ASV1665	Cultivar	Bluggoe	-3.37753	0.884867	37	6	0.000885	0.0396419	Natan	Fungi	Basidiomycota	Agaricomycetes	Agaricales	Psathyrellaceae	Psathyrella	NA
f_ASV152	Cultivar	Grand-Naine-5/37	5.24852	1.12275	37	31	0.000153	0.0297611	Blue-banana	Fungi	Basidiomycota	Agaricomycetes	Agaricales	Stephanosporaceae	Stephanosporaceae_gen_Incertae_sedis	NA
f_ASV152	Cultivar	Grand-Naine-5/37	5.31808	1.13422	37	31	0.000305	0.0469812	Prata-Ana	Fungi	Basidiomycota	Agaricomycetes	Agaricales	Stephanosporaceae	Stephanosporaceae_gen_Incertae_sedis	NA
f_ASV152	Cultivar	Grand-Naine-5/37	5.31797	0.951964	37	31	0.000211	0.0473431	Bluggoe	Fungi	Basidiomycota	Agaricomycetes	Agaricales	Stephanosporaceae	Stephanosporaceae_gen_Incertae_sedis	NA
f_ASV152	Cultivar	Plantain	5.02439	1.00608	37	31	5.31e-05	0.0272795	Apple-banana	Fungi	Basidiomycota	Agaricomycetes	Agaricales	Stephanosporaceae	Stephanosporaceae_gen_Incertae_sedis	NA
f_ASV152	Cultivar	Plantain	5.24136	1.12652	37	31	0.000111	0.0220901	Prata-Ana	Fungi	Basidiomycota	Agaricomycetes	Agaricales	Stephanosporaceae	Stephanosporaceae_gen_Incertae_sedis	NA
f_ASV152	Cultivar	Plantain	4.8085	1.00607	37	31	8.97e-05	0.0327325	Hom-Thong-Mokho	Fungi	Basidiomycota	Agaricomycetes	Agaricales	Stephanosporaceae	Stephanosporaceae_gen_Incertae_sedis	NA
f_ASV152	Cultivar	Plantain	5.24125	0.947147	37	31	2.79e-05	0.0122391	Bluggoe	Fungi	Basidiomycota	Agaricomycetes	Agaricales	Stephanosporaceae	Stephanosporaceae_gen_Incertae_sedis	NA
f_ASV152	Cultivar	Bluggoe	-5.24125	0.947147	37	31	2.79e-05	0.014399	Plantain	Fungi	Basidiomycota	Agaricomycetes	Agaricales	Stephanosporaceae	Stephanosporaceae_gen_Incertae_sedis	NA
f_ASV152	Cultivar	Apple-banana	-5.02439	1.00608	37	31	5.31e-05	0.024492	Plantain	Fungi	Basidiomycota	Agaricomycetes	Agaricales	Stephanosporaceae	Stephanosporaceae_gen_Incertae_sedis	NA
f_ASV152	Cultivar	Hom-Thong-Mokho	-4.8085	1.00607	37	31	8.97e-05	0.0357082	Plantain	Fungi	Basidiomycota	Agaricomycetes	Agaricales	Stephanosporaceae	Stephanosporaceae_gen_Incertae_sedis	NA
f_ASV152	Cultivar	Prata-Ana	-5.24136	1.12652	37	31	0.000111	0.0368587	Plantain	Fungi	Basidiomycota	Agaricomycetes	Agaricales	Stephanosporaceae	Stephanosporaceae_gen_Incertae_sedis	NA
f_ASV524	Cultivar	Plantain	-3.82466	0.653592	37	4	1.79e-05	0.0120618	Calcutta4	Fungi	Basidiomycota	Agaricomycetes	Agaricales	Tricholomataceae	Lepista	NA
f_ASV524	Cultivar	Balbisiana	-3.52228	0.711733	37	4	9.47e-05	0.0364148	Calcutta4	Fungi	Basidiomycota	Agaricomycetes	Agaricales	Tricholomataceae	Lepista	NA
f_ASV524	Cultivar	Plantain	-4.9583	0.854242	37	4	1.61e-05	0.00935801	Lakatan	Fungi	Basidiomycota	Agaricomycetes	Agaricales	Tricholomataceae	Lepista	NA
f_ASV524	Cultivar	Balbisiana	-4.65592	0.895722	37	4	4.94e-05	0.0216335	Lakatan	Fungi	Basidiomycota	Agaricomycetes	Agaricales	Tricholomataceae	Lepista	NA
f_ASV524	Cultivar	Natan	-5.03	0.980388	37	4	7.9e-05	0.0310107	Lakatan	Fungi	Basidiomycota	Agaricomycetes	Agaricales	Tricholomataceae	Lepista	NA
f_ASV524	Cultivar	Bluggoe	-4.30214	0.876719	37	4	9.55e-05	0.0334754	Lakatan	Fungi	Basidiomycota	Agaricomycetes	Agaricales	Tricholomataceae	Lepista	NA
f_ASV524	Cultivar	Prata-Ana	-4.52742	0.922777	37	4	0.000104	0.0338721	Lakatan	Fungi	Basidiomycota	Agaricomycetes	Agaricales	Tricholomataceae	Lepista	NA
f_ASV524	Cultivar	M.Malaccensis	-4.31499	0.911271	37	4	0.000139	0.0398602	Lakatan	Fungi	Basidiomycota	Agaricomycetes	Agaricales	Tricholomataceae	Lepista	NA
f_ASV524	Cultivar	Hom-Thong-Mokho	-4.07996	0.860742	37	4	0.00015	0.0411305	Lakatan	Fungi	Basidiomycota	Agaricomycetes	Agaricales	Tricholomataceae	Lepista	NA
f_ASV524	Cultivar	Apple-banana	-4.08483	0.8641	37	4	0.000155	0.0412557	Lakatan	Fungi	Basidiomycota	Agaricomycetes	Agaricales	Tricholomataceae	Lepista	NA
f_ASV524	Cultivar	Aacv-Rose	-4.48458	0.957276	37	4	0.000165	0.0412932	Lakatan	Fungi	Basidiomycota	Agaricomycetes	Agaricales	Tricholomataceae	Lepista	NA
f_ASV524	Cultivar	Pissang-Awak	-4.28188	0.934024	37	4	0.000185	0.0416557	Lakatan	Fungi	Basidiomycota	Agaricomycetes	Agaricales	Tricholomataceae	Lepista	NA
f_ASV524	Cultivar	Calcutta4	3.52228	0.711733	37	4	9.47e-05	0.0176627	Balbisiana	Fungi	Basidiomycota	Agaricomycetes	Agaricales	Tricholomataceae	Lepista	NA
f_ASV524	Cultivar	Calcutta4	3.89636	0.81155	37	4	0.000186	0.012543	Natan	Fungi	Basidiomycota	Agaricomycetes	Agaricales	Tricholomataceae	Lepista	NA
f_ASV524	Cultivar	Calcutta4	3.39378	0.744138	37	4	0.000251	0.0414205	Prata-Ana	Fungi	Basidiomycota	Agaricomycetes	Agaricales	Tricholomataceae	Lepista	NA
f_ASV524	Cultivar	Calcutta4	3.82466	0.653592	37	4	1.79e-05	0.0104535	Plantain	Fungi	Basidiomycota	Agaricomycetes	Agaricales	Tricholomataceae	Lepista	NA
f_ASV524	Cultivar	Calcutta4	3.1685	0.687587	37	4	0.000206	0.0473431	Bluggoe	Fungi	Basidiomycota	Agaricomycetes	Agaricales	Tricholomataceae	Lepista	NA
f_ASV524	Cultivar	Lakatan	4.48458	0.957276	37	4	0.000165	0.0437959	Aacv-Rose	Fungi	Basidiomycota	Agaricomycetes	Agaricales	Tricholomataceae	Lepista	NA
f_ASV524	Cultivar	Lakatan	4.31499	0.911271	37	4	0.000139	0.0254115	M.Malaccensis	Fungi	Basidiomycota	Agaricomycetes	Agaricales	Tricholomataceae	Lepista	NA
f_ASV524	Cultivar	Lakatan	4.65592	0.895722	37	4	4.94e-05	0.0100621	Balbisiana	Fungi	Basidiomycota	Agaricomycetes	Agaricales	Tricholomataceae	Lepista	NA
f_ASV524	Cultivar	Lakatan	5.03	0.980388	37	4	7.9e-05	0.00612379	Natan	Fungi	Basidiomycota	Agaricomycetes	Agaricales	Tricholomataceae	Lepista	NA
f_ASV524	Cultivar	Lakatan	4.52742	0.922777	37	4	0.000104	0.0212685	Prata-Ana	Fungi	Basidiomycota	Agaricomycetes	Agaricales	Tricholomataceae	Lepista	NA
f_ASV524	Cultivar	Lakatan	4.9583	0.854242	37	4	1.61e-05	0.0103285	Plantain	Fungi	Basidiomycota	Agaricomycetes	Agaricales	Tricholomataceae	Lepista	NA
f_ASV524	Cultivar	Lakatan	4.30214	0.876719	37	4	9.55e-05	0.0321879	Bluggoe	Fungi	Basidiomycota	Agaricomycetes	Agaricales	Tricholomataceae	Lepista	NA
f_ASV133	Cultivar	Balbisiana	-6.18934	1.32495	37	14	0.000111	0.0207237	M.Malaccensis	Fungi	Basidiomycota	Agaricomycetes	Auriculariales	Auriculariaceae	NA	NA
f_ASV133	Cultivar	Bluggoe	-5.57749	1.23595	37	14	0.000173	0.030305	M.Malaccensis	Fungi	Basidiomycota	Agaricomycetes	Auriculariales	Auriculariaceae	NA	NA
f_ASV133	Cultivar	Pissang-Awak	-5.63923	1.30151	37	14	0.000315	0.0467799	M.Malaccensis	Fungi	Basidiomycota	Agaricomycetes	Auriculariales	Auriculariaceae	NA	NA
f_ASV133	Cultivar	M.Malaccensis	6.18934	1.32495	37	14	0.000111	0.0194803	Balbisiana	Fungi	Basidiomycota	Agaricomycetes	Auriculariales	Auriculariaceae	NA	NA
f_ASV133	Cultivar	M.Malaccensis	5.57749	1.23595	37	14	0.000173	0.0445662	Bluggoe	Fungi	Basidiomycota	Agaricomycetes	Auriculariales	Auriculariaceae	NA	NA
f_ASV123	Cultivar	Bluggoe	-4.33444	0.849817	37	7	3.64e-05	0.0126049	Blue-banana	Fungi	Basidiomycota	Agaricomycetes	Auriculariales	Auriculariales_fam_Incertae_sedis	Oliveonia	NA
f_ASV123	Cultivar	Plantain	-4.43487	0.895785	37	7	5.27e-05	0.0153903	Blue-banana	Fungi	Basidiomycota	Agaricomycetes	Auriculariales	Auriculariales_fam_Incertae_sedis	Oliveonia	NA
f_ASV123	Cultivar	Hom-Thong-Mokho	-4.34202	0.895785	37	7	6.82e-05	0.0166822	Blue-banana	Fungi	Basidiomycota	Agaricomycetes	Auriculariales	Auriculariales_fam_Incertae_sedis	Oliveonia	NA
f_ASV123	Cultivar	Apple-banana	-4.2938	0.895785	37	7	7.79e-05	0.0179695	Blue-banana	Fungi	Basidiomycota	Agaricomycetes	Auriculariales	Auriculariales_fam_Incertae_sedis	Oliveonia	NA
f_ASV123	Cultivar	Aacv-Rose	-4.61671	0.981284	37	7	9.72e-05	0.0218279	Blue-banana	Fungi	Basidiomycota	Agaricomycetes	Auriculariales	Auriculariales_fam_Incertae_sedis	Oliveonia	NA
f_ASV123	Cultivar	M.Malaccensis	-4.19144	0.895785	37	7	0.000104	0.0226896	Blue-banana	Fungi	Basidiomycota	Agaricomycetes	Auriculariales	Auriculariales_fam_Incertae_sedis	Oliveonia	NA
f_ASV123	Cultivar	Pissang-Awak	-4.11378	0.895785	37	7	0.000129	0.026821	Blue-banana	Fungi	Basidiomycota	Agaricomycetes	Auriculariales	Auriculariales_fam_Incertae_sedis	Oliveonia	NA
f_ASV123	Cultivar	Grand-Naine-5/37	-4.03238	0.895785	37	7	0.000161	0.0307171	Blue-banana	Fungi	Basidiomycota	Agaricomycetes	Auriculariales	Auriculariales_fam_Incertae_sedis	Oliveonia	NA
f_ASV123	Cultivar	Balbisiana	-3.84605	0.895785	37	7	0.000271	0.0465475	Blue-banana	Fungi	Basidiomycota	Agaricomycetes	Auriculariales	Auriculariales_fam_Incertae_sedis	Oliveonia	NA
f_ASV123	Cultivar	Blue-banana	4.61671	0.981284	37	7	9.72e-05	0.0266027	Aacv-Rose	Fungi	Basidiomycota	Agaricomycetes	Auriculariales	Auriculariales_fam_Incertae_sedis	Oliveonia	NA
f_ASV123	Cultivar	Blue-banana	4.19144	0.895785	37	7	0.000104	0.0201685	M.Malaccensis	Fungi	Basidiomycota	Agaricomycetes	Auriculariales	Auriculariales_fam_Incertae_sedis	Oliveonia	NA
f_ASV123	Cultivar	Blue-banana	3.84605	0.895785	37	7	0.000271	0.0389168	Balbisiana	Fungi	Basidiomycota	Agaricomycetes	Auriculariales	Auriculariales_fam_Incertae_sedis	Oliveonia	NA
f_ASV123	Cultivar	Blue-banana	4.2938	0.895785	37	7	7.79e-05	0.0325162	Apple-banana	Fungi	Basidiomycota	Agaricomycetes	Auriculariales	Auriculariales_fam_Incertae_sedis	Oliveonia	NA
f_ASV123	Cultivar	Blue-banana	4.43487	0.895785	37	7	5.27e-05	0.024492	Plantain	Fungi	Basidiomycota	Agaricomycetes	Auriculariales	Auriculariales_fam_Incertae_sedis	Oliveonia	NA
f_ASV123	Cultivar	Blue-banana	4.34202	0.895785	37	7	6.82e-05	0.0273425	Hom-Thong-Mokho	Fungi	Basidiomycota	Agaricomycetes	Auriculariales	Auriculariales_fam_Incertae_sedis	Oliveonia	NA
f_ASV123	Cultivar	Blue-banana	4.33444	0.849817	37	7	3.64e-05	0.0138565	Bluggoe	Fungi	Basidiomycota	Agaricomycetes	Auriculariales	Auriculariales_fam_Incertae_sedis	Oliveonia	NA
f_ASV123	Cultivar	Natan	8.0155	1.13309	37	7	3.31e-07	0.00058	Pissang-Awak	Fungi	Basidiomycota	Agaricomycetes	Auriculariales	Auriculariales_fam_Incertae_sedis	Oliveonia	NA
f_ASV123	Cultivar	Natan	7.33084	1.13309	37	7	1.33e-06	0.00166776	Calcutta4	Fungi	Basidiomycota	Agaricomycetes	Auriculariales	Auriculariales_fam_Incertae_sedis	Oliveonia	NA
f_ASV123	Cultivar	Natan	7.9341	1.13309	37	7	3.89e-07	0.000657	Grand-Naine-5/37	Fungi	Basidiomycota	Agaricomycetes	Auriculariales	Auriculariales_fam_Incertae_sedis	Oliveonia	NA
f_ASV123	Cultivar	Natan	8.51843	1.20182	37	7	3.21e-07	0.000562	Aacv-Rose	Fungi	Basidiomycota	Agaricomycetes	Auriculariales	Auriculariales_fam_Incertae_sedis	Oliveonia	NA
f_ASV123	Cultivar	Natan	5.6785	1.20182	37	7	9.24e-05	0.0334754	Lakatan	Fungi	Basidiomycota	Agaricomycetes	Auriculariales	Auriculariales_fam_Incertae_sedis	Oliveonia	NA
f_ASV123	Cultivar	Natan	8.09316	1.13309	37	7	2.83e-07	0.000355	M.Malaccensis	Fungi	Basidiomycota	Agaricomycetes	Auriculariales	Auriculariales_fam_Incertae_sedis	Oliveonia	NA
f_ASV123	Cultivar	Natan	7.74777	1.13309	37	7	5.67e-07	0.000262	Balbisiana	Fungi	Basidiomycota	Agaricomycetes	Auriculariales	Auriculariales_fam_Incertae_sedis	Oliveonia	NA
f_ASV123	Cultivar	Natan	8.19552	1.13309	37	7	2.31e-07	0.000405	Apple-banana	Fungi	Basidiomycota	Agaricomycetes	Auriculariales	Auriculariales_fam_Incertae_sedis	Oliveonia	NA
f_ASV123	Cultivar	Natan	7.11922	1.20182	37	7	4.87e-06	0.00474351	Prata-Ana	Fungi	Basidiomycota	Agaricomycetes	Auriculariales	Auriculariales_fam_Incertae_sedis	Oliveonia	NA
f_ASV123	Cultivar	Natan	8.33659	1.13309	37	7	1.75e-07	0.000255	Plantain	Fungi	Basidiomycota	Agaricomycetes	Auriculariales	Auriculariales_fam_Incertae_sedis	Oliveonia	NA
f_ASV123	Cultivar	Natan	8.24374	1.13309	37	7	2.1e-07	0.000368	Hom-Thong-Mokho	Fungi	Basidiomycota	Agaricomycetes	Auriculariales	Auriculariales_fam_Incertae_sedis	Oliveonia	NA
f_ASV123	Cultivar	Natan	8.23616	1.09711	37	7	1.25e-07	0.000183	Bluggoe	Fungi	Basidiomycota	Agaricomycetes	Auriculariales	Auriculariales_fam_Incertae_sedis	Oliveonia	NA
f_ASV123	Cultivar	Bluggoe	-8.23616	1.09711	37	7	1.25e-07	3.93e-05	Natan	Fungi	Basidiomycota	Agaricomycetes	Auriculariales	Auriculariales_fam_Incertae_sedis	Oliveonia	NA
f_ASV123	Cultivar	Plantain	-8.33659	1.13309	37	7	1.75e-07	5.29e-05	Natan	Fungi	Basidiomycota	Agaricomycetes	Auriculariales	Auriculariales_fam_Incertae_sedis	Oliveonia	NA
f_ASV123	Cultivar	Hom-Thong-Mokho	-8.24374	1.13309	37	7	2.1e-07	6.14e-05	Natan	Fungi	Basidiomycota	Agaricomycetes	Auriculariales	Auriculariales_fam_Incertae_sedis	Oliveonia	NA
f_ASV123	Cultivar	Apple-banana	-8.19552	1.13309	37	7	2.31e-07	6.53e-05	Natan	Fungi	Basidiomycota	Agaricomycetes	Auriculariales	Auriculariales_fam_Incertae_sedis	Oliveonia	NA
f_ASV123	Cultivar	M.Malaccensis	-8.09316	1.13309	37	7	2.83e-07	7.76e-05	Natan	Fungi	Basidiomycota	Agaricomycetes	Auriculariales	Auriculariales_fam_Incertae_sedis	Oliveonia	NA
f_ASV123	Cultivar	Aacv-Rose	-8.51843	1.20182	37	7	3.21e-07	8.51e-05	Natan	Fungi	Basidiomycota	Agaricomycetes	Auriculariales	Auriculariales_fam_Incertae_sedis	Oliveonia	NA
f_ASV123	Cultivar	Pissang-Awak	-8.0155	1.13309	37	7	3.31e-07	8.53e-05	Natan	Fungi	Basidiomycota	Agaricomycetes	Auriculariales	Auriculariales_fam_Incertae_sedis	Oliveonia	NA
f_ASV123	Cultivar	Grand-Naine-5/37	-7.9341	1.13309	37	7	3.89e-07	9.48e-05	Natan	Fungi	Basidiomycota	Agaricomycetes	Auriculariales	Auriculariales_fam_Incertae_sedis	Oliveonia	NA
f_ASV123	Cultivar	Balbisiana	-7.74777	1.13309	37	7	5.67e-07	0.000124	Natan	Fungi	Basidiomycota	Agaricomycetes	Auriculariales	Auriculariales_fam_Incertae_sedis	Oliveonia	NA
f_ASV123	Cultivar	Calcutta4	-7.33084	1.13309	37	7	1.33e-06	0.000248	Natan	Fungi	Basidiomycota	Agaricomycetes	Auriculariales	Auriculariales_fam_Incertae_sedis	Oliveonia	NA
f_ASV123	Cultivar	Prata-Ana	-7.11922	1.20182	37	7	4.87e-06	0.000736	Natan	Fungi	Basidiomycota	Agaricomycetes	Auriculariales	Auriculariales_fam_Incertae_sedis	Oliveonia	NA
f_ASV123	Cultivar	Lakatan	-5.6785	1.20182	37	7	9.24e-05	0.00710212	Natan	Fungi	Basidiomycota	Agaricomycetes	Auriculariales	Auriculariales_fam_Incertae_sedis	Oliveonia	NA
f_ASV165	Cultivar	Bluggoe	-5.43394	0.656868	37	12	7.74e-08	0.000136	M.Malaccensis	Fungi	Basidiomycota	Agaricomycetes	Auriculariales	NA	NA	NA
f_ASV165	Cultivar	Balbisiana	-4.97197	0.711765	37	12	6.33e-07	0.000463	M.Malaccensis	Fungi	Basidiomycota	Agaricomycetes	Auriculariales	NA	NA	NA
f_ASV165	Cultivar	Hom-Thong-Mokho	-5.22395	0.707876	37	12	5.72e-07	0.000463	M.Malaccensis	Fungi	Basidiomycota	Agaricomycetes	Auriculariales	NA	NA	NA
f_ASV165	Cultivar	Apple-banana	-5.11485	0.736097	37	12	8.29e-07	0.000509	M.Malaccensis	Fungi	Basidiomycota	Agaricomycetes	Auriculariales	NA	NA	NA
f_ASV165	Cultivar	Pissang-Awak	-4.79708	0.689638	37	12	8.71e-07	0.000509	M.Malaccensis	Fungi	Basidiomycota	Agaricomycetes	Auriculariales	NA	NA	NA
f_ASV165	Cultivar	Aacv-Rose	-5.12405	0.788332	37	12	2.39e-06	0.00104613	M.Malaccensis	Fungi	Basidiomycota	Agaricomycetes	Auriculariales	NA	NA	NA
f_ASV165	Cultivar	Calcutta4	-5.02414	0.805084	37	12	3.17e-06	0.00126332	M.Malaccensis	Fungi	Basidiomycota	Agaricomycetes	Auriculariales	NA	NA	NA
f_ASV165	Cultivar	Blue-banana	-5.63082	0.957427	37	12	1.52e-05	0.00417366	M.Malaccensis	Fungi	Basidiomycota	Agaricomycetes	Auriculariales	NA	NA	NA
f_ASV165	Cultivar	Lakatan	-5.57737	0.957427	37	12	1.71e-05	0.00440377	M.Malaccensis	Fungi	Basidiomycota	Agaricomycetes	Auriculariales	NA	NA	NA
f_ASV165	Cultivar	Natan	-5.69009	0.992503	37	12	1.88e-05	0.00457838	M.Malaccensis	Fungi	Basidiomycota	Agaricomycetes	Auriculariales	NA	NA	NA
f_ASV165	Cultivar	Grand-Naine-5/37	-4.75571	0.902008	37	12	8.69e-05	0.0173124	M.Malaccensis	Fungi	Basidiomycota	Agaricomycetes	Auriculariales	NA	NA	NA
f_ASV165	Cultivar	Plantain	-3.694	0.756883	37	12	8.61e-05	0.0173124	M.Malaccensis	Fungi	Basidiomycota	Agaricomycetes	Auriculariales	NA	NA	NA
f_ASV165	Cultivar	M.Malaccensis	4.79708	0.689638	37	12	8.71e-07	0.00127179	Pissang-Awak	Fungi	Basidiomycota	Agaricomycetes	Auriculariales	NA	NA	NA
f_ASV165	Cultivar	M.Malaccensis	5.02414	0.805084	37	12	3.17e-06	0.00308811	Calcutta4	Fungi	Basidiomycota	Agaricomycetes	Auriculariales	NA	NA	NA
f_ASV165	Cultivar	M.Malaccensis	4.75571	0.902008	37	12	8.69e-05	0.040092	Grand-Naine-5/37	Fungi	Basidiomycota	Agaricomycetes	Auriculariales	NA	NA	NA
f_ASV165	Cultivar	M.Malaccensis	5.12405	0.788332	37	12	2.39e-06	0.00190205	Aacv-Rose	Fungi	Basidiomycota	Agaricomycetes	Auriculariales	NA	NA	NA
f_ASV165	Cultivar	M.Malaccensis	5.63082	0.957427	37	12	1.52e-05	0.00667786	Blue-banana	Fungi	Basidiomycota	Agaricomycetes	Auriculariales	NA	NA	NA
f_ASV165	Cultivar	M.Malaccensis	5.57737	0.957427	37	12	1.71e-05	0.00935801	Lakatan	Fungi	Basidiomycota	Agaricomycetes	Auriculariales	NA	NA	NA
f_ASV165	Cultivar	M.Malaccensis	4.97197	0.711765	37	12	6.33e-07	0.000278	Balbisiana	Fungi	Basidiomycota	Agaricomycetes	Auriculariales	NA	NA	NA
f_ASV165	Cultivar	M.Malaccensis	5.69009	0.992503	37	12	1.88e-05	0.00203484	Natan	Fungi	Basidiomycota	Agaricomycetes	Auriculariales	NA	NA	NA
f_ASV165	Cultivar	M.Malaccensis	5.11485	0.736097	37	12	8.29e-07	0.00103826	Apple-banana	Fungi	Basidiomycota	Agaricomycetes	Auriculariales	NA	NA	NA
f_ASV165	Cultivar	M.Malaccensis	3.694	0.756883	37	12	8.61e-05	0.0357082	Plantain	Fungi	Basidiomycota	Agaricomycetes	Auriculariales	NA	NA	NA
f_ASV165	Cultivar	M.Malaccensis	5.22395	0.707876	37	12	5.72e-07	0.000764	Hom-Thong-Mokho	Fungi	Basidiomycota	Agaricomycetes	Auriculariales	NA	NA	NA
f_ASV165	Cultivar	M.Malaccensis	5.43394	0.656868	37	12	7.74e-08	0.000136	Bluggoe	Fungi	Basidiomycota	Agaricomycetes	Auriculariales	NA	NA	NA
f_ASV165	Cultivar	Prata-Ana	3.60627	0.765133	37	12	0.000119	0.0348975	Bluggoe	Fungi	Basidiomycota	Agaricomycetes	Auriculariales	NA	NA	NA
f_ASV165	Cultivar	Bluggoe	-3.60627	0.765133	37	12	0.000119	0.0227592	Prata-Ana	Fungi	Basidiomycota	Agaricomycetes	Auriculariales	NA	NA	NA
f_ASV165	Cultivar	Hom-Thong-Mokho	-3.39627	0.769728	37	12	0.000306	0.0469812	Prata-Ana	Fungi	Basidiomycota	Agaricomycetes	Auriculariales	NA	NA	NA
f_ASV786	Cultivar	Bluggoe	-5.4985	0.394007	37	37	1.03e-12	6.09e-09	Blue-banana	Fungi	Basidiomycota	Agaricomycetes	Cantharellales	Ceratobasidiaceae	Rhizoctonia	NA
f_ASV786	Cultivar	Plantain	-5.71158	0.41532	37	37	1.39e-12	6.09e-09	Blue-banana	Fungi	Basidiomycota	Agaricomycetes	Cantharellales	Ceratobasidiaceae	Rhizoctonia	NA
f_ASV786	Cultivar	Balbisiana	-5.5058	0.41532	37	37	2.95e-12	7.47e-09	Blue-banana	Fungi	Basidiomycota	Agaricomycetes	Cantharellales	Ceratobasidiaceae	Rhizoctonia	NA
f_ASV786	Cultivar	Grand-Naine-5/37	-5.46737	0.41532	37	37	3.41e-12	7.47e-09	Blue-banana	Fungi	Basidiomycota	Agaricomycetes	Cantharellales	Ceratobasidiaceae	Rhizoctonia	NA
f_ASV786	Cultivar	M.Malaccensis	-5.40571	0.41532	37	37	4.29e-12	7.53e-09	Blue-banana	Fungi	Basidiomycota	Agaricomycetes	Cantharellales	Ceratobasidiaceae	Rhizoctonia	NA
f_ASV786	Cultivar	Apple-banana	-5.35453	0.41532	37	37	5.21e-12	7.61e-09	Blue-banana	Fungi	Basidiomycota	Agaricomycetes	Cantharellales	Ceratobasidiaceae	Rhizoctonia	NA
f_ASV786	Cultivar	Aacv-Rose	-5.67744	0.45496	37	37	1.01e-11	1.12e-08	Blue-banana	Fungi	Basidiomycota	Agaricomycetes	Cantharellales	Ceratobasidiaceae	Rhizoctonia	NA
f_ASV786	Cultivar	Calcutta4	-5.17902	0.41532	37	37	1.02e-11	1.12e-08	Blue-banana	Fungi	Basidiomycota	Agaricomycetes	Cantharellales	Ceratobasidiaceae	Rhizoctonia	NA
f_ASV786	Cultivar	Hom-Thong-Mokho	-5.01467	0.41532	37	37	1.95e-11	1.9e-08	Blue-banana	Fungi	Basidiomycota	Agaricomycetes	Cantharellales	Ceratobasidiaceae	Rhizoctonia	NA
f_ASV786	Cultivar	Prata-Ana	-5.42367	0.45496	37	37	2.52e-11	2.21e-08	Blue-banana	Fungi	Basidiomycota	Agaricomycetes	Cantharellales	Ceratobasidiaceae	Rhizoctonia	NA
f_ASV786	Cultivar	Pissang-Awak	-4.89983	0.41532	37	37	3.1e-11	2.47e-08	Blue-banana	Fungi	Basidiomycota	Agaricomycetes	Cantharellales	Ceratobasidiaceae	Rhizoctonia	NA
f_ASV786	Cultivar	Lakatan	-5.26159	0.45496	37	37	4.6e-11	3.36e-08	Blue-banana	Fungi	Basidiomycota	Agaricomycetes	Cantharellales	Ceratobasidiaceae	Rhizoctonia	NA
f_ASV786	Cultivar	Natan	-5.78327	0.55721	37	37	3.77e-10	2.54e-07	Blue-banana	Fungi	Basidiomycota	Agaricomycetes	Cantharellales	Ceratobasidiaceae	Rhizoctonia	NA
f_ASV786	Cultivar	Blue-banana	4.89983	0.41532	37	37	3.1e-11	1.36e-07	Pissang-Awak	Fungi	Basidiomycota	Agaricomycetes	Cantharellales	Ceratobasidiaceae	Rhizoctonia	NA
f_ASV786	Cultivar	Blue-banana	5.17902	0.41532	37	37	1.02e-11	4.48e-08	Calcutta4	Fungi	Basidiomycota	Agaricomycetes	Cantharellales	Ceratobasidiaceae	Rhizoctonia	NA
f_ASV786	Cultivar	Blue-banana	5.46737	0.41532	37	37	3.41e-12	2.99e-08	Grand-Naine-5/37	Fungi	Basidiomycota	Agaricomycetes	Cantharellales	Ceratobasidiaceae	Rhizoctonia	NA
f_ASV786	Cultivar	Blue-banana	5.67744	0.45496	37	37	1.01e-11	5.76e-08	Aacv-Rose	Fungi	Basidiomycota	Agaricomycetes	Cantharellales	Ceratobasidiaceae	Rhizoctonia	NA
f_ASV786	Cultivar	Blue-banana	5.26159	0.45496	37	37	4.6e-11	4.03e-07	Lakatan	Fungi	Basidiomycota	Agaricomycetes	Cantharellales	Ceratobasidiaceae	Rhizoctonia	NA
f_ASV786	Cultivar	Blue-banana	5.40571	0.41532	37	37	4.29e-12	1.88e-08	M.Malaccensis	Fungi	Basidiomycota	Agaricomycetes	Cantharellales	Ceratobasidiaceae	Rhizoctonia	NA
f_ASV786	Cultivar	Blue-banana	5.5058	0.41532	37	37	2.95e-12	3.23e-09	Balbisiana	Fungi	Basidiomycota	Agaricomycetes	Cantharellales	Ceratobasidiaceae	Rhizoctonia	NA
f_ASV786	Cultivar	Blue-banana	5.78327	0.55721	37	37	3.77e-10	1.65e-06	Natan	Fungi	Basidiomycota	Agaricomycetes	Cantharellales	Ceratobasidiaceae	Rhizoctonia	NA
f_ASV786	Cultivar	Blue-banana	5.35453	0.41532	37	37	5.21e-12	2.28e-08	Apple-banana	Fungi	Basidiomycota	Agaricomycetes	Cantharellales	Ceratobasidiaceae	Rhizoctonia	NA
f_ASV786	Cultivar	Blue-banana	5.42367	0.45496	37	37	2.52e-11	1.1e-07	Prata-Ana	Fungi	Basidiomycota	Agaricomycetes	Cantharellales	Ceratobasidiaceae	Rhizoctonia	NA
f_ASV786	Cultivar	Blue-banana	5.71158	0.41532	37	37	1.39e-12	6.09e-09	Plantain	Fungi	Basidiomycota	Agaricomycetes	Cantharellales	Ceratobasidiaceae	Rhizoctonia	NA
f_ASV786	Cultivar	Blue-banana	5.01467	0.41532	37	37	1.95e-11	8.56e-08	Hom-Thong-Mokho	Fungi	Basidiomycota	Agaricomycetes	Cantharellales	Ceratobasidiaceae	Rhizoctonia	NA
f_ASV786	Cultivar	Blue-banana	5.4985	0.394007	37	37	1.03e-12	4.5e-09	Bluggoe	Fungi	Basidiomycota	Agaricomycetes	Cantharellales	Ceratobasidiaceae	Rhizoctonia	NA
f_ASV1226	Cultivar	Bluggoe	-4.26258	0.702721	37	23	3.47e-06	0.00506112	Lakatan	Fungi	Basidiomycota	Agaricomycetes	Cantharellales	Ceratobasidiaceae	Rhizoctonia	solani
f_ASV1226	Cultivar	Hom-Thong-Mokho	-4.16683	0.740733	37	23	1e-05	0.00878733	Lakatan	Fungi	Basidiomycota	Agaricomycetes	Cantharellales	Ceratobasidiaceae	Rhizoctonia	solani
f_ASV1226	Cultivar	M.Malaccensis	-4.16978	0.740733	37	23	9.93e-06	0.00878733	Lakatan	Fungi	Basidiomycota	Agaricomycetes	Cantharellales	Ceratobasidiaceae	Rhizoctonia	solani
f_ASV1226	Cultivar	Balbisiana	-4.13306	0.740733	37	23	1.12e-05	0.00892661	Lakatan	Fungi	Basidiomycota	Agaricomycetes	Cantharellales	Ceratobasidiaceae	Rhizoctonia	solani
f_ASV1226	Cultivar	Aacv-Rose	-4.44152	0.811432	37	23	1.45e-05	0.00935801	Lakatan	Fungi	Basidiomycota	Agaricomycetes	Cantharellales	Ceratobasidiaceae	Rhizoctonia	solani
f_ASV1226	Cultivar	Calcutta4	-4.0792	0.740733	37	23	1.34e-05	0.00935801	Lakatan	Fungi	Basidiomycota	Agaricomycetes	Cantharellales	Ceratobasidiaceae	Rhizoctonia	solani
f_ASV1226	Cultivar	Plantain	-4.01577	0.740733	37	23	1.65e-05	0.00935801	Lakatan	Fungi	Basidiomycota	Agaricomycetes	Cantharellales	Ceratobasidiaceae	Rhizoctonia	solani
f_ASV1226	Cultivar	Pissang-Awak	-3.93859	0.740733	37	23	2.13e-05	0.0109851	Lakatan	Fungi	Basidiomycota	Agaricomycetes	Cantharellales	Ceratobasidiaceae	Rhizoctonia	solani
f_ASV41	Cultivar	Bluggoe	-6.89714	1.50506	37	37	0.000132	0.0397978	Lakatan	Fungi	Basidiomycota	Agaricomycetes	Cantharellales	Ceratobasidiaceae	Rhizoctonia	solani
f_ASV1164	Cultivar	Calcutta4	-4.37175	0.940191	37	11	0.000141	0.0398602	Lakatan	Fungi	Basidiomycota	Agaricomycetes	Cantharellales	Ceratobasidiaceae	Rhizoctonia	solani
f_ASV1226	Cultivar	Grand-Naine-5/37	-3.28022	0.740733	37	23	0.000194	0.042397	Lakatan	Fungi	Basidiomycota	Agaricomycetes	Cantharellales	Ceratobasidiaceae	Rhizoctonia	solani
f_ASV1226	Cultivar	Lakatan	3.93859	0.740733	37	23	2.13e-05	0.0143652	Pissang-Awak	Fungi	Basidiomycota	Agaricomycetes	Cantharellales	Ceratobasidiaceae	Rhizoctonia	solani
f_ASV1226	Cultivar	Lakatan	4.0792	0.740733	37	23	1.34e-05	0.0100686	Calcutta4	Fungi	Basidiomycota	Agaricomycetes	Cantharellales	Ceratobasidiaceae	Rhizoctonia	solani
f_ASV1164	Cultivar	Lakatan	4.37175	0.940191	37	11	0.000141	0.0426091	Calcutta4	Fungi	Basidiomycota	Agaricomycetes	Cantharellales	Ceratobasidiaceae	Rhizoctonia	solani
f_ASV1226	Cultivar	Lakatan	4.44152	0.811432	37	23	1.45e-05	0.00609684	Aacv-Rose	Fungi	Basidiomycota	Agaricomycetes	Cantharellales	Ceratobasidiaceae	Rhizoctonia	solani
f_ASV1226	Cultivar	Lakatan	4.16978	0.740733	37	23	9.93e-06	0.00300087	M.Malaccensis	Fungi	Basidiomycota	Agaricomycetes	Cantharellales	Ceratobasidiaceae	Rhizoctonia	solani
f_ASV1226	Cultivar	Lakatan	4.13306	0.740733	37	23	1.12e-05	0.00297554	Balbisiana	Fungi	Basidiomycota	Agaricomycetes	Cantharellales	Ceratobasidiaceae	Rhizoctonia	solani
f_ASV1164	Cultivar	Lakatan	4.57408	0.961267	37	11	0.000295	0.0415227	Balbisiana	Fungi	Basidiomycota	Agaricomycetes	Cantharellales	Ceratobasidiaceae	Rhizoctonia	solani
f_ASV1226	Cultivar	Lakatan	4.01577	0.740733	37	23	1.65e-05	0.0103285	Plantain	Fungi	Basidiomycota	Agaricomycetes	Cantharellales	Ceratobasidiaceae	Rhizoctonia	solani
f_ASV1226	Cultivar	Lakatan	4.16683	0.740733	37	23	1e-05	0.00798848	Hom-Thong-Mokho	Fungi	Basidiomycota	Agaricomycetes	Cantharellales	Ceratobasidiaceae	Rhizoctonia	solani
f_ASV1226	Cultivar	Lakatan	4.26258	0.702721	37	23	3.47e-06	0.00303667	Bluggoe	Fungi	Basidiomycota	Agaricomycetes	Cantharellales	Ceratobasidiaceae	Rhizoctonia	solani
f_ASV41	Cultivar	Lakatan	6.89714	1.50506	37	37	0.000132	0.0372302	Bluggoe	Fungi	Basidiomycota	Agaricomycetes	Cantharellales	Ceratobasidiaceae	Rhizoctonia	solani
f_ASV1164	Cultivar	Prata-Ana	4.61193	0.949901	37	11	7.42e-05	0.0344786	Calcutta4	Fungi	Basidiomycota	Agaricomycetes	Cantharellales	Ceratobasidiaceae	Rhizoctonia	solani
f_ASV1226	Cultivar	Prata-Ana	3.50071	0.740733	37	23	9.22e-05	0.0364148	Calcutta4	Fungi	Basidiomycota	Agaricomycetes	Cantharellales	Ceratobasidiaceae	Rhizoctonia	solani
f_ASV1226	Cultivar	Prata-Ana	3.86303	0.811432	37	23	8.45e-05	0.0238876	Aacv-Rose	Fungi	Basidiomycota	Agaricomycetes	Cantharellales	Ceratobasidiaceae	Rhizoctonia	solani
f_ASV1164	Cultivar	Prata-Ana	4.72259	0.944867	37	11	4.83e-05	0.0111289	M.Malaccensis	Fungi	Basidiomycota	Agaricomycetes	Cantharellales	Ceratobasidiaceae	Rhizoctonia	solani
f_ASV1226	Cultivar	Prata-Ana	3.59129	0.740733	37	23	6.8e-05	0.014181	M.Malaccensis	Fungi	Basidiomycota	Agaricomycetes	Cantharellales	Ceratobasidiaceae	Rhizoctonia	solani
f_ASV1164	Cultivar	Prata-Ana	4.81427	0.945497	37	11	3.73e-05	0.00838679	Balbisiana	Fungi	Basidiomycota	Agaricomycetes	Cantharellales	Ceratobasidiaceae	Rhizoctonia	solani
f_ASV1226	Cultivar	Prata-Ana	3.55457	0.740733	37	23	7.69e-05	0.0146469	Balbisiana	Fungi	Basidiomycota	Agaricomycetes	Cantharellales	Ceratobasidiaceae	Rhizoctonia	solani
f_ASV1226	Cultivar	Prata-Ana	3.43728	0.740733	37	23	0.000114	0.0368587	Plantain	Fungi	Basidiomycota	Agaricomycetes	Cantharellales	Ceratobasidiaceae	Rhizoctonia	solani
f_ASV1164	Cultivar	Prata-Ana	4.71721	0.943369	37	11	4.98e-05	0.0228195	Hom-Thong-Mokho	Fungi	Basidiomycota	Agaricomycetes	Cantharellales	Ceratobasidiaceae	Rhizoctonia	solani
f_ASV1226	Cultivar	Prata-Ana	3.58834	0.740733	37	23	6.87e-05	0.0273425	Hom-Thong-Mokho	Fungi	Basidiomycota	Agaricomycetes	Cantharellales	Ceratobasidiaceae	Rhizoctonia	solani
f_ASV1164	Cultivar	Prata-Ana	4.7951	0.900188	37	11	2.19e-05	0.0106409	Bluggoe	Fungi	Basidiomycota	Agaricomycetes	Cantharellales	Ceratobasidiaceae	Rhizoctonia	solani
f_ASV1226	Cultivar	Prata-Ana	3.68408	0.702721	37	23	2.56e-05	0.0118086	Bluggoe	Fungi	Basidiomycota	Agaricomycetes	Cantharellales	Ceratobasidiaceae	Rhizoctonia	solani
f_ASV1164	Cultivar	Bluggoe	-4.7951	0.900188	37	11	2.19e-05	0.0095768	Prata-Ana	Fungi	Basidiomycota	Agaricomycetes	Cantharellales	Ceratobasidiaceae	Rhizoctonia	solani
f_ASV1226	Cultivar	Bluggoe	-3.68408	0.702721	37	23	2.56e-05	0.010451	Prata-Ana	Fungi	Basidiomycota	Agaricomycetes	Cantharellales	Ceratobasidiaceae	Rhizoctonia	solani
f_ASV1164	Cultivar	Balbisiana	-4.81427	0.945497	37	11	3.73e-05	0.0130834	Prata-Ana	Fungi	Basidiomycota	Agaricomycetes	Cantharellales	Ceratobasidiaceae	Rhizoctonia	solani
f_ASV1164	Cultivar	Hom-Thong-Mokho	-4.71721	0.943369	37	11	4.98e-05	0.0150322	Prata-Ana	Fungi	Basidiomycota	Agaricomycetes	Cantharellales	Ceratobasidiaceae	Rhizoctonia	solani
f_ASV1164	Cultivar	M.Malaccensis	-4.72259	0.944867	37	11	4.83e-05	0.0150322	Prata-Ana	Fungi	Basidiomycota	Agaricomycetes	Cantharellales	Ceratobasidiaceae	Rhizoctonia	solani
f_ASV1226	Cultivar	Hom-Thong-Mokho	-3.58834	0.740733	37	23	6.87e-05	0.0176922	Prata-Ana	Fungi	Basidiomycota	Agaricomycetes	Cantharellales	Ceratobasidiaceae	Rhizoctonia	solani
f_ASV1226	Cultivar	M.Malaccensis	-3.59129	0.740733	37	23	6.8e-05	0.0176922	Prata-Ana	Fungi	Basidiomycota	Agaricomycetes	Cantharellales	Ceratobasidiaceae	Rhizoctonia	solani
f_ASV1164	Cultivar	Calcutta4	-4.61193	0.949901	37	11	7.42e-05	0.0185668	Prata-Ana	Fungi	Basidiomycota	Agaricomycetes	Cantharellales	Ceratobasidiaceae	Rhizoctonia	solani
f_ASV1226	Cultivar	Balbisiana	-3.55457	0.740733	37	23	7.69e-05	0.0187155	Prata-Ana	Fungi	Basidiomycota	Agaricomycetes	Cantharellales	Ceratobasidiaceae	Rhizoctonia	solani
f_ASV1226	Cultivar	Aacv-Rose	-3.86303	0.811432	37	23	8.45e-05	0.0194872	Prata-Ana	Fungi	Basidiomycota	Agaricomycetes	Cantharellales	Ceratobasidiaceae	Rhizoctonia	solani
f_ASV1226	Cultivar	Calcutta4	-3.50071	0.740733	37	23	9.22e-05	0.0207032	Prata-Ana	Fungi	Basidiomycota	Agaricomycetes	Cantharellales	Ceratobasidiaceae	Rhizoctonia	solani
f_ASV1226	Cultivar	Plantain	-3.43728	0.740733	37	23	0.000114	0.0222097	Prata-Ana	Fungi	Basidiomycota	Agaricomycetes	Cantharellales	Ceratobasidiaceae	Rhizoctonia	solani
f_ASV1226	Cultivar	Pissang-Awak	-3.3601	0.740733	37	23	0.000148	0.0269986	Prata-Ana	Fungi	Basidiomycota	Agaricomycetes	Cantharellales	Ceratobasidiaceae	Rhizoctonia	solani
f_ASV1164	Cultivar	Pissang-Awak	-4.22961	0.95126	37	11	0.000208	0.0371197	Prata-Ana	Fungi	Basidiomycota	Agaricomycetes	Cantharellales	Ceratobasidiaceae	Rhizoctonia	solani
f_ASV1164	Cultivar	Plantain	-4.14845	0.945124	37	11	0.000216	0.0378384	Prata-Ana	Fungi	Basidiomycota	Agaricomycetes	Cantharellales	Ceratobasidiaceae	Rhizoctonia	solani
f_ASV640	Cultivar	Plantain	-2.71316	0.57931	37	1	0.000106	0.0364148	Calcutta4	Fungi	Basidiomycota	Agaricomycetes	Cantharellales	Ceratobasidiaceae	Thanatephorus	NA
f_ASV18	Cultivar	Balbisiana	-6.61909	1.46781	37	37	0.000158	0.0282665	M.Malaccensis	Fungi	Basidiomycota	Agaricomycetes	Cantharellales	Ceratobasidiaceae	Thanatephorus	NA
f_ASV640	Cultivar	Calcutta4	2.71316	0.57931	37	1	0.000106	0.0368587	Plantain	Fungi	Basidiomycota	Agaricomycetes	Cantharellales	Ceratobasidiaceae	Thanatephorus	NA
f_ASV18	Cultivar	M.Malaccensis	6.61909	1.46781	37	37	0.000158	0.0256492	Balbisiana	Fungi	Basidiomycota	Agaricomycetes	Cantharellales	Ceratobasidiaceae	Thanatephorus	NA
f_ASV384	Cultivar	Bluggoe	-6.05999	0.378159	37	4	6.69e-14	5.86e-10	Balbisiana	Fungi	Basidiomycota	Agaricomycetes	Hymenochaetales	Schizoporaceae	Oxyporus	NA
f_ASV384	Cultivar	Apple-banana	-5.98602	0.397665	37	4	2.55e-13	5.99e-10	Balbisiana	Fungi	Basidiomycota	Agaricomycetes	Hymenochaetales	Schizoporaceae	Oxyporus	NA
f_ASV384	Cultivar	M.Malaccensis	-6.13708	0.397751	37	4	1.49e-13	5.99e-10	Balbisiana	Fungi	Basidiomycota	Agaricomycetes	Hymenochaetales	Schizoporaceae	Oxyporus	NA
f_ASV384	Cultivar	Pissang-Awak	-5.93707	0.39858	37	4	2.74e-13	5.99e-10	Balbisiana	Fungi	Basidiomycota	Agaricomycetes	Hymenochaetales	Schizoporaceae	Oxyporus	NA
f_ASV384	Cultivar	Plantain	-5.93414	0.401586	37	4	3.55e-13	6.22e-10	Balbisiana	Fungi	Basidiomycota	Agaricomycetes	Hymenochaetales	Schizoporaceae	Oxyporus	NA
f_ASV384	Cultivar	Hom-Thong-Mokho	-6.08675	0.389485	37	4	7.72e-13	1.13e-09	Balbisiana	Fungi	Basidiomycota	Agaricomycetes	Hymenochaetales	Schizoporaceae	Oxyporus	NA
f_ASV384	Cultivar	Prata-Ana	-6.0411	0.443872	37	4	1.99e-12	2.5e-09	Balbisiana	Fungi	Basidiomycota	Agaricomycetes	Hymenochaetales	Schizoporaceae	Oxyporus	NA
f_ASV384	Cultivar	Calcutta4	-5.97903	0.409806	37	4	3.31e-12	3.23e-09	Balbisiana	Fungi	Basidiomycota	Agaricomycetes	Hymenochaetales	Schizoporaceae	Oxyporus	NA
f_ASV384	Cultivar	Aacv-Rose	-5.64575	0.453568	37	4	1.31e-11	1.15e-08	Balbisiana	Fungi	Basidiomycota	Agaricomycetes	Hymenochaetales	Schizoporaceae	Oxyporus	NA
f_ASV384	Cultivar	Natan	-6.37333	0.553884	37	4	1.91e-10	1.52e-07	Balbisiana	Fungi	Basidiomycota	Agaricomycetes	Hymenochaetales	Schizoporaceae	Oxyporus	NA
f_ASV384	Cultivar	Blue-banana	-6.01587	0.474882	37	4	3.75e-09	2.53e-06	Balbisiana	Fungi	Basidiomycota	Agaricomycetes	Hymenochaetales	Schizoporaceae	Oxyporus	NA
f_ASV384	Cultivar	Lakatan	-5.96242	0.474882	37	4	4.21e-09	2.64e-06	Balbisiana	Fungi	Basidiomycota	Agaricomycetes	Hymenochaetales	Schizoporaceae	Oxyporus	NA
f_ASV384	Cultivar	Grand-Naine-5/37	-6.1682	0.434895	37	4	2.22e-08	1.29e-05	Balbisiana	Fungi	Basidiomycota	Agaricomycetes	Hymenochaetales	Schizoporaceae	Oxyporus	NA
f_ASV384	Cultivar	Balbisiana	5.93707	0.39858	37	4	2.74e-13	2.4e-09	Pissang-Awak	Fungi	Basidiomycota	Agaricomycetes	Hymenochaetales	Schizoporaceae	Oxyporus	NA
f_ASV384	Cultivar	Balbisiana	5.97903	0.409806	37	4	3.31e-12	2.9e-08	Calcutta4	Fungi	Basidiomycota	Agaricomycetes	Hymenochaetales	Schizoporaceae	Oxyporus	NA
f_ASV384	Cultivar	Balbisiana	6.1682	0.434895	37	4	2.22e-08	4.85e-05	Grand-Naine-5/37	Fungi	Basidiomycota	Agaricomycetes	Hymenochaetales	Schizoporaceae	Oxyporus	NA
f_ASV384	Cultivar	Balbisiana	5.64575	0.453568	37	4	1.31e-11	5.76e-08	Aacv-Rose	Fungi	Basidiomycota	Agaricomycetes	Hymenochaetales	Schizoporaceae	Oxyporus	NA
f_ASV384	Cultivar	Balbisiana	6.01587	0.474882	37	4	3.75e-09	2.34e-06	Blue-banana	Fungi	Basidiomycota	Agaricomycetes	Hymenochaetales	Schizoporaceae	Oxyporus	NA
f_ASV384	Cultivar	Balbisiana	5.96242	0.474882	37	4	4.21e-09	1.85e-05	Lakatan	Fungi	Basidiomycota	Agaricomycetes	Hymenochaetales	Schizoporaceae	Oxyporus	NA
f_ASV384	Cultivar	Balbisiana	6.13708	0.397751	37	4	1.49e-13	1.3e-09	M.Malaccensis	Fungi	Basidiomycota	Agaricomycetes	Hymenochaetales	Schizoporaceae	Oxyporus	NA
f_ASV384	Cultivar	Balbisiana	6.37333	0.553884	37	4	1.91e-10	1.65e-06	Natan	Fungi	Basidiomycota	Agaricomycetes	Hymenochaetales	Schizoporaceae	Oxyporus	NA
f_ASV384	Cultivar	Balbisiana	5.98602	0.397665	37	4	2.55e-13	2.24e-09	Apple-banana	Fungi	Basidiomycota	Agaricomycetes	Hymenochaetales	Schizoporaceae	Oxyporus	NA
f_ASV384	Cultivar	Balbisiana	6.0411	0.443872	37	4	1.99e-12	1.75e-08	Prata-Ana	Fungi	Basidiomycota	Agaricomycetes	Hymenochaetales	Schizoporaceae	Oxyporus	NA
f_ASV384	Cultivar	Balbisiana	5.93414	0.401586	37	4	3.55e-13	3.11e-09	Plantain	Fungi	Basidiomycota	Agaricomycetes	Hymenochaetales	Schizoporaceae	Oxyporus	NA
f_ASV384	Cultivar	Balbisiana	6.08675	0.389485	37	4	7.72e-13	6.77e-09	Hom-Thong-Mokho	Fungi	Basidiomycota	Agaricomycetes	Hymenochaetales	Schizoporaceae	Oxyporus	NA
f_ASV384	Cultivar	Balbisiana	6.05999	0.378159	37	4	6.69e-14	5.86e-10	Bluggoe	Fungi	Basidiomycota	Agaricomycetes	Hymenochaetales	Schizoporaceae	Oxyporus	NA
f_ASV2228	Cultivar	Balbisiana	-3.07114	0.507334	37	3	9.94e-06	0.00128123	Natan	Fungi	Basidiomycota	Agaricostilbomycetes	Agaricostilbales	Chionosphaeraceae	NA	NA
f_ASV2228	Cultivar	Bluggoe	-2.97072	0.496802	37	3	1.25e-05	0.00149882	Natan	Fungi	Basidiomycota	Agaricostilbomycetes	Agaricostilbales	Chionosphaeraceae	NA	NA
f_ASV2228	Cultivar	M.Malaccensis	-3.01126	0.525089	37	3	1.81e-05	0.0019814	Natan	Fungi	Basidiomycota	Agaricostilbomycetes	Agaricostilbales	Chionosphaeraceae	NA	NA
f_ASV2228	Cultivar	Aacv-Rose	-3.17202	0.559703	37	3	1.97e-05	0.00208418	Natan	Fungi	Basidiomycota	Agaricostilbomycetes	Agaricostilbales	Chionosphaeraceae	NA	NA
f_ASV2228	Cultivar	Hom-Thong-Mokho	-2.81868	0.486808	37	3	2.75e-05	0.00279792	Natan	Fungi	Basidiomycota	Agaricostilbomycetes	Agaricostilbales	Chionosphaeraceae	NA	NA
f_ASV2228	Cultivar	Pissang-Awak	-2.88048	0.532203	37	3	2.82e-05	0.00281458	Natan	Fungi	Basidiomycota	Agaricostilbomycetes	Agaricostilbales	Chionosphaeraceae	NA	NA
f_ASV2228	Cultivar	Grand-Naine-5/37	-2.9235	0.585356	37	3	4.74e-05	0.00427821	Natan	Fungi	Basidiomycota	Agaricostilbomycetes	Agaricostilbales	Chionosphaeraceae	NA	NA
f_ASV2228	Cultivar	Calcutta4	-2.69965	0.528943	37	3	4.85e-05	0.00433533	Natan	Fungi	Basidiomycota	Agaricostilbomycetes	Agaricostilbales	Chionosphaeraceae	NA	NA
f_ASV2228	Cultivar	Apple-banana	-2.63039	0.488008	37	3	5.75e-05	0.0048454	Natan	Fungi	Basidiomycota	Agaricostilbomycetes	Agaricostilbales	Chionosphaeraceae	NA	NA
f_ASV2228	Cultivar	Blue-banana	-2.76404	0.609367	37	3	0.00015	0.0105831	Natan	Fungi	Basidiomycota	Agaricostilbomycetes	Agaricostilbales	Chionosphaeraceae	NA	NA
f_ASV2228	Cultivar	Lakatan	-2.71888	0.609367	37	3	0.00018	0.012425	Natan	Fungi	Basidiomycota	Agaricostilbomycetes	Agaricostilbales	Chionosphaeraceae	NA	NA
f_ASV2228	Cultivar	Plantain	-2.29124	0.479053	37	3	0.00022	0.014264	Natan	Fungi	Basidiomycota	Agaricostilbomycetes	Agaricostilbales	Chionosphaeraceae	NA	NA
f_ASV2228	Cultivar	Natan	2.88048	0.532203	37	3	2.82e-05	0.0165122	Pissang-Awak	Fungi	Basidiomycota	Agaricostilbomycetes	Agaricostilbales	Chionosphaeraceae	NA	NA
f_ASV2228	Cultivar	Natan	2.69965	0.528943	37	3	4.85e-05	0.0296127	Calcutta4	Fungi	Basidiomycota	Agaricostilbomycetes	Agaricostilbales	Chionosphaeraceae	NA	NA
f_ASV2228	Cultivar	Natan	2.9235	0.585356	37	3	4.74e-05	0.0259367	Grand-Naine-5/37	Fungi	Basidiomycota	Agaricostilbomycetes	Agaricostilbales	Chionosphaeraceae	NA	NA
f_ASV2228	Cultivar	Natan	3.17202	0.559703	37	3	1.97e-05	0.00786304	Aacv-Rose	Fungi	Basidiomycota	Agaricostilbomycetes	Agaricostilbales	Chionosphaeraceae	NA	NA
f_ASV2228	Cultivar	Natan	2.76404	0.609367	37	3	0.00015	0.0297611	Blue-banana	Fungi	Basidiomycota	Agaricostilbomycetes	Agaricostilbales	Chionosphaeraceae	NA	NA
f_ASV2228	Cultivar	Natan	2.71888	0.609367	37	3	0.00018	0.0415257	Lakatan	Fungi	Basidiomycota	Agaricostilbomycetes	Agaricostilbales	Chionosphaeraceae	NA	NA
f_ASV2228	Cultivar	Natan	3.01126	0.525089	37	3	1.81e-05	0.00452892	M.Malaccensis	Fungi	Basidiomycota	Agaricostilbomycetes	Agaricostilbales	Chionosphaeraceae	NA	NA
f_ASV2228	Cultivar	Natan	3.07114	0.507334	37	3	9.94e-06	0.00272262	Balbisiana	Fungi	Basidiomycota	Agaricostilbomycetes	Agaricostilbales	Chionosphaeraceae	NA	NA
f_ASV2228	Cultivar	Natan	2.63039	0.488008	37	3	5.75e-05	0.0272795	Apple-banana	Fungi	Basidiomycota	Agaricostilbomycetes	Agaricostilbales	Chionosphaeraceae	NA	NA
f_ASV2228	Cultivar	Natan	2.81868	0.486808	37	3	2.75e-05	0.0160414	Hom-Thong-Mokho	Fungi	Basidiomycota	Agaricostilbomycetes	Agaricostilbales	Chionosphaeraceae	NA	NA
f_ASV2228	Cultivar	Natan	2.97072	0.496802	37	3	1.25e-05	0.00784866	Bluggoe	Fungi	Basidiomycota	Agaricostilbomycetes	Agaricostilbales	Chionosphaeraceae	NA	NA
f_ASV1764	Cultivar	Balbisiana	-3.26116	0.565733	37	31	9.55e-06	0.00126755	Natan	Fungi	Basidiomycota	NA	NA	NA	NA	NA
f_ASV1764	Cultivar	Aacv-Rose	-3.4339	0.615549	37	31	1.19e-05	0.00148654	Natan	Fungi	Basidiomycota	NA	NA	NA	NA	NA
f_ASV1764	Cultivar	M.Malaccensis	-3.22348	0.579414	37	31	1.26e-05	0.00149882	Natan	Fungi	Basidiomycota	NA	NA	NA	NA	NA
f_ASV1764	Cultivar	Grand-Naine-5/37	-3.26916	0.603072	37	31	2.02e-05	0.00208437	Natan	Fungi	Basidiomycota	NA	NA	NA	NA	NA
f_ASV1764	Cultivar	Hom-Thong-Mokho	-3.10087	0.554756	37	31	2.02e-05	0.00208437	Natan	Fungi	Basidiomycota	NA	NA	NA	NA	NA
f_ASV1764	Cultivar	Pissang-Awak	-3.02984	0.580926	37	31	2.83e-05	0.00281458	Natan	Fungi	Basidiomycota	NA	NA	NA	NA	NA
f_ASV1764	Cultivar	Bluggoe	-2.89646	0.553125	37	31	3.05e-05	0.00300023	Natan	Fungi	Basidiomycota	NA	NA	NA	NA	NA
f_ASV1764	Cultivar	Apple-banana	-2.93928	0.555096	37	31	3.79e-05	0.00360655	Natan	Fungi	Basidiomycota	NA	NA	NA	NA	NA
f_ASV1764	Cultivar	Prata-Ana	-3.06523	0.595697	37	31	4.33e-05	0.00399351	Natan	Fungi	Basidiomycota	NA	NA	NA	NA	NA
f_ASV1764	Cultivar	Blue-banana	-3.1097	0.633618	37	31	6.38e-05	0.00524962	Natan	Fungi	Basidiomycota	NA	NA	NA	NA	NA
f_ASV1764	Cultivar	Lakatan	-3.06454	0.633618	37	31	7.59e-05	0.00599223	Natan	Fungi	Basidiomycota	NA	NA	NA	NA	NA
f_ASV1764	Cultivar	Plantain	-2.70614	0.549729	37	31	0.000102	0.00762628	Natan	Fungi	Basidiomycota	NA	NA	NA	NA	NA
f_ASV1764	Cultivar	Calcutta4	-2.65553	0.574049	37	31	0.000123	0.00881177	Natan	Fungi	Basidiomycota	NA	NA	NA	NA	NA
f_ASV1764	Cultivar	Natan	3.02984	0.580926	37	31	2.83e-05	0.0165122	Pissang-Awak	Fungi	Basidiomycota	NA	NA	NA	NA	NA
f_ASV1764	Cultivar	Natan	2.65553	0.574049	37	31	0.000123	0.0398161	Calcutta4	Fungi	Basidiomycota	NA	NA	NA	NA	NA
f_ASV1764	Cultivar	Natan	3.26916	0.603072	37	31	2.02e-05	0.0136285	Grand-Naine-5/37	Fungi	Basidiomycota	NA	NA	NA	NA	NA
f_ASV1764	Cultivar	Natan	3.4339	0.615549	37	31	1.19e-05	0.00578099	Aacv-Rose	Fungi	Basidiomycota	NA	NA	NA	NA	NA
f_ASV1764	Cultivar	Natan	3.1097	0.633618	37	31	6.38e-05	0.0166822	Blue-banana	Fungi	Basidiomycota	NA	NA	NA	NA	NA
f_ASV1764	Cultivar	Natan	3.06454	0.633618	37	31	7.59e-05	0.0310107	Lakatan	Fungi	Basidiomycota	NA	NA	NA	NA	NA
f_ASV1764	Cultivar	Natan	3.22348	0.579414	37	31	1.26e-05	0.00355589	M.Malaccensis	Fungi	Basidiomycota	NA	NA	NA	NA	NA
f_ASV1764	Cultivar	Natan	3.26116	0.565733	37	31	9.55e-06	0.00269865	Balbisiana	Fungi	Basidiomycota	NA	NA	NA	NA	NA
f_ASV1764	Cultivar	Natan	2.93928	0.555096	37	31	3.79e-05	0.0237002	Apple-banana	Fungi	Basidiomycota	NA	NA	NA	NA	NA
f_ASV1764	Cultivar	Natan	3.06523	0.595697	37	31	4.33e-05	0.0140512	Prata-Ana	Fungi	Basidiomycota	NA	NA	NA	NA	NA
f_ASV1764	Cultivar	Natan	2.70614	0.549729	37	31	0.000102	0.0368587	Plantain	Fungi	Basidiomycota	NA	NA	NA	NA	NA
f_ASV1764	Cultivar	Natan	3.10087	0.554756	37	31	2.02e-05	0.0126231	Hom-Thong-Mokho	Fungi	Basidiomycota	NA	NA	NA	NA	NA
f_ASV1764	Cultivar	Natan	2.89646	0.553125	37	31	3.05e-05	0.0127153	Bluggoe	Fungi	Basidiomycota	NA	NA	NA	NA	NA
f_ASV1655	Cultivar	Plantain	-3.19381	0.624211	37	37	6.63e-05	0.0344786	Calcutta4	Fungi	Basidiomycota	Wallemiomycetes	Wallemiales	Wallemiaceae	Wallemiaceae_gen_Incertae_sedis	NA
f_ASV1655	Cultivar	Balbisiana	-3.17177	0.668333	37	37	0.000108	0.0364148	Calcutta4	Fungi	Basidiomycota	Wallemiomycetes	Wallemiales	Wallemiaceae	Wallemiaceae_gen_Incertae_sedis	NA
f_ASV1655	Cultivar	Hom-Thong-Mokho	-2.9957	0.630791	37	37	0.000131	0.0411249	Calcutta4	Fungi	Basidiomycota	Wallemiomycetes	Wallemiales	Wallemiaceae	Wallemiaceae_gen_Incertae_sedis	NA
f_ASV1655	Cultivar	Bluggoe	-2.98789	0.646546	37	37	0.000147	0.0428664	Calcutta4	Fungi	Basidiomycota	Wallemiomycetes	Wallemiales	Wallemiaceae	Wallemiaceae_gen_Incertae_sedis	NA
f_ASV1655	Cultivar	Plantain	-3.86821	0.805748	37	37	0.000101	0.0338721	Lakatan	Fungi	Basidiomycota	Wallemiomycetes	Wallemiales	Wallemiaceae	Wallemiaceae_gen_Incertae_sedis	NA
f_ASV1655	Cultivar	Balbisiana	-3.84617	0.833461	37	37	0.000131	0.0397978	Lakatan	Fungi	Basidiomycota	Wallemiomycetes	Wallemiales	Wallemiaceae	Wallemiaceae_gen_Incertae_sedis	NA
f_ASV1655	Cultivar	Bluggoe	-3.66229	0.816046	37	37	0.000179	0.0415257	Lakatan	Fungi	Basidiomycota	Wallemiomycetes	Wallemiales	Wallemiaceae	Wallemiaceae_gen_Incertae_sedis	NA
f_ASV1655	Cultivar	Hom-Thong-Mokho	-3.6701	0.80771	37	37	0.000172	0.0415257	Lakatan	Fungi	Basidiomycota	Wallemiomycetes	Wallemiales	Wallemiaceae	Wallemiaceae_gen_Incertae_sedis	NA
f_ASV1655	Cultivar	Calcutta4	2.93742	0.688782	37	37	0.000342	0.0491814	M.Malaccensis	Fungi	Basidiomycota	Wallemiomycetes	Wallemiales	Wallemiaceae	Wallemiaceae_gen_Incertae_sedis	NA
f_ASV1655	Cultivar	Calcutta4	3.17177	0.668333	37	37	0.000108	0.0194803	Balbisiana	Fungi	Basidiomycota	Wallemiomycetes	Wallemiales	Wallemiaceae	Wallemiaceae_gen_Incertae_sedis	NA
f_ASV1655	Cultivar	Calcutta4	3.26111	0.785555	37	37	0.000737	0.0358666	Natan	Fungi	Basidiomycota	Wallemiomycetes	Wallemiales	Wallemiaceae	Wallemiaceae_gen_Incertae_sedis	NA
f_ASV1655	Cultivar	Calcutta4	3.19381	0.624211	37	37	6.63e-05	0.0290564	Plantain	Fungi	Basidiomycota	Wallemiomycetes	Wallemiales	Wallemiaceae	Wallemiaceae_gen_Incertae_sedis	NA
f_ASV1655	Cultivar	Calcutta4	2.9957	0.630791	37	37	0.000131	0.0460599	Hom-Thong-Mokho	Fungi	Basidiomycota	Wallemiomycetes	Wallemiales	Wallemiaceae	Wallemiaceae_gen_Incertae_sedis	NA
f_ASV1655	Cultivar	Calcutta4	2.98789	0.646546	37	37	0.000147	0.0401872	Bluggoe	Fungi	Basidiomycota	Wallemiomycetes	Wallemiales	Wallemiaceae	Wallemiaceae_gen_Incertae_sedis	NA
f_ASV1655	Cultivar	Lakatan	3.61182	0.847268	37	37	0.000308	0.0465724	M.Malaccensis	Fungi	Basidiomycota	Wallemiomycetes	Wallemiales	Wallemiaceae	Wallemiaceae_gen_Incertae_sedis	NA
f_ASV1655	Cultivar	Lakatan	3.84617	0.833461	37	37	0.000131	0.0220671	Balbisiana	Fungi	Basidiomycota	Wallemiomycetes	Wallemiales	Wallemiaceae	Wallemiaceae_gen_Incertae_sedis	NA
f_ASV1655	Cultivar	Lakatan	3.93551	0.936316	37	37	0.000506	0.0268893	Natan	Fungi	Basidiomycota	Wallemiomycetes	Wallemiales	Wallemiaceae	Wallemiaceae_gen_Incertae_sedis	NA
f_ASV1655	Cultivar	Lakatan	3.86821	0.805748	37	37	0.000101	0.0368587	Plantain	Fungi	Basidiomycota	Wallemiomycetes	Wallemiales	Wallemiaceae	Wallemiaceae_gen_Incertae_sedis	NA
f_ASV1655	Cultivar	Lakatan	3.66229	0.816046	37	37	0.000179	0.0447254	Bluggoe	Fungi	Basidiomycota	Wallemiomycetes	Wallemiales	Wallemiaceae	Wallemiaceae_gen_Incertae_sedis	NA
f_ASV2166	Cultivar	Aacv-Rose	-2.90179	0.773421	37	3	0.0010429	0.0437218	Natan	Fungi	Fungi_phy_Incertae_sedis	Fungi_cls_Incertae_sedis	Fungi_ord_Incertae_sedis	Fungi_fam_Incertae_sedis	Fungi_gen_Incertae_sedis	NA
f_ASV2166	Cultivar	Balbisiana	-2.67242	0.714088	37	3	0.00112996	0.0467015	Natan	Fungi	Fungi_phy_Incertae_sedis	Fungi_cls_Incertae_sedis	Fungi_ord_Incertae_sedis	Fungi_fam_Incertae_sedis	Fungi_gen_Incertae_sedis	NA
f_ASV367	Cultivar	Bluggoe	-3.26667	0.706722	37	15	0.000119	0.0497882	Grand-Naine-5/37	Fungi	Glomeromycota	Glomeromycetes	Glomerales	Glomeraceae	Glomeraceae_gen_Incertae_sedis	NA
f_ASV367	Cultivar	Grand-Naine-5/37	3.27721	0.755518	37	15	0.000243	0.0401164	M.Malaccensis	Fungi	Glomeromycota	Glomeromycetes	Glomerales	Glomeraceae	Glomeraceae_gen_Incertae_sedis	NA
f_ASV367	Cultivar	Grand-Naine-5/37	3.181	0.755518	37	15	0.000333	0.0435912	Balbisiana	Fungi	Glomeromycota	Glomeromycetes	Glomerales	Glomeraceae	Glomeraceae_gen_Incertae_sedis	NA
f_ASV367	Cultivar	Grand-Naine-5/37	3.26667	0.706722	37	15	0.000119	0.0348975	Bluggoe	Fungi	Glomeromycota	Glomeromycetes	Glomerales	Glomeraceae	Glomeraceae_gen_Incertae_sedis	NA
f_ASV2019	Cultivar	Bluggoe	-2.32558	0.446993	37	29	5.45e-05	0.0164753	Aacv-Rose	Fungi	Mortierellomycota	Mortierellomycetes	Mortierellales	Mortierellaceae	Mortierella	NA
f_ASV1818	Cultivar	M.Malaccensis	-2.67057	0.449273	37	4	9.91e-06	0.00723353	Prata-Ana	Fungi	Mortierellomycota	Mortierellomycetes	Mortierellales	Mortierellaceae	Mortierella	NA
f_ASV1818	Cultivar	Bluggoe	-2.5141	0.446815	37	4	1.14e-05	0.00730165	Prata-Ana	Fungi	Mortierellomycota	Mortierellomycetes	Mortierellales	Mortierellaceae	Mortierella	NA
f_ASV1818	Cultivar	Hom-Thong-Mokho	-2.52941	0.452465	37	4	1.67e-05	0.00768953	Prata-Ana	Fungi	Mortierellomycota	Mortierellomycetes	Mortierellales	Mortierellaceae	Mortierella	NA
f_ASV1818	Cultivar	Aacv-Rose	-2.72855	0.522215	37	4	2.89e-05	0.0110228	Prata-Ana	Fungi	Mortierellomycota	Mortierellomycetes	Mortierellales	Mortierellaceae	Mortierella	NA
f_ASV1818	Cultivar	Pissang-Awak	-2.47763	0.479208	37	4	3.14e-05	0.0114698	Prata-Ana	Fungi	Mortierellomycota	Mortierellomycetes	Mortierellales	Mortierellaceae	Mortierella	NA
f_ASV1818	Cultivar	Apple-banana	-2.27651	0.455548	37	4	5.95e-05	0.017369	Prata-Ana	Fungi	Mortierellomycota	Mortierellomycetes	Mortierellales	Mortierellaceae	Mortierella	NA
f_ASV1818	Cultivar	Calcutta4	-2.2998	0.48862	37	4	0.0001	0.0209179	Prata-Ana	Fungi	Mortierellomycota	Mortierellomycetes	Mortierellales	Mortierellaceae	Mortierella	NA
f_ASV1818	Cultivar	Grand-Naine-5/37	-2.48208	0.539836	37	4	0.000223	0.0378777	Prata-Ana	Fungi	Mortierellomycota	Mortierellomycetes	Mortierellales	Mortierellaceae	Mortierella	NA
f_ASV1818	Cultivar	Natan	-2.69605	0.593861	37	4	0.000225	0.0378777	Prata-Ana	Fungi	Mortierellomycota	Mortierellomycetes	Mortierellales	Mortierellaceae	Mortierella	NA
f_ASV1818	Cultivar	Plantain	-1.98519	0.455114	37	4	0.000288	0.0458425	Prata-Ana	Fungi	Mortierellomycota	Mortierellomycetes	Mortierellales	Mortierellaceae	Mortierella	NA
f_ASV2019	Cultivar	Aacv-Rose	2.25361	0.521637	37	29	0.000255	0.0378697	Balbisiana	Fungi	Mortierellomycota	Mortierellomycetes	Mortierellales	Mortierellaceae	Mortierella	NA
f_ASV2019	Cultivar	Aacv-Rose	2.32558	0.446993	37	29	5.45e-05	0.0199076	Bluggoe	Fungi	Mortierellomycota	Mortierellomycetes	Mortierellales	Mortierellaceae	Mortierella	NA
f_ASV1818	Cultivar	Prata-Ana	2.47763	0.479208	37	4	3.14e-05	0.0172046	Pissang-Awak	Fungi	Mortierellomycota	Mortierellomycetes	Mortierellales	Mortierellaceae	Mortierella	NA
f_ASV1818	Cultivar	Prata-Ana	2.2998	0.48862	37	4	0.0001	0.0364148	Calcutta4	Fungi	Mortierellomycota	Mortierellomycetes	Mortierellales	Mortierellaceae	Mortierella	NA
f_ASV1818	Cultivar	Prata-Ana	2.72855	0.522215	37	4	2.89e-05	0.0102116	Aacv-Rose	Fungi	Mortierellomycota	Mortierellomycetes	Mortierellales	Mortierellaceae	Mortierella	NA
f_ASV1818	Cultivar	Prata-Ana	2.67057	0.449273	37	4	9.91e-06	0.00300087	M.Malaccensis	Fungi	Mortierellomycota	Mortierellomycetes	Mortierellales	Mortierellaceae	Mortierella	NA
f_ASV1818	Cultivar	Prata-Ana	2.69605	0.593861	37	4	0.000225	0.0144827	Natan	Fungi	Mortierellomycota	Mortierellomycetes	Mortierellales	Mortierellaceae	Mortierella	NA
f_ASV1818	Cultivar	Prata-Ana	2.27651	0.455548	37	4	5.95e-05	0.0272795	Apple-banana	Fungi	Mortierellomycota	Mortierellomycetes	Mortierellales	Mortierellaceae	Mortierella	NA
f_ASV1818	Cultivar	Prata-Ana	2.52941	0.452465	37	4	1.67e-05	0.0112385	Hom-Thong-Mokho	Fungi	Mortierellomycota	Mortierellomycetes	Mortierellales	Mortierellaceae	Mortierella	NA
f_ASV1818	Cultivar	Prata-Ana	2.5141	0.446815	37	4	1.14e-05	0.00768805	Bluggoe	Fungi	Mortierellomycota	Mortierellomycetes	Mortierellales	Mortierellaceae	Mortierella	NA
f_ASV1524	Cultivar	Balbisiana	-3.27725	0.486429	37	36	3.1e-06	0.000494	Natan	Fungi	Mortierellomycota	Mortierellomycetes	Mortierellales	Mortierellales_fam_Incertae_sedis	Mortierellales_gen_Incertae_sedis	NA
f_ASV1524	Cultivar	Plantain	-3.22484	0.455578	37	36	3.48e-06	0.000545	Natan	Fungi	Mortierellomycota	Mortierellomycetes	Mortierellales	Mortierellales_fam_Incertae_sedis	Mortierellales_gen_Incertae_sedis	NA
f_ASV1524	Cultivar	Bluggoe	-3.12018	0.475607	37	36	5.05e-06	0.000737	Natan	Fungi	Mortierellomycota	Mortierellomycetes	Mortierellales	Mortierellales_fam_Incertae_sedis	Mortierellales_gen_Incertae_sedis	NA
f_ASV1524	Cultivar	Hom-Thong-Mokho	-3.0433	0.463634	37	36	7.48e-06	0.00104085	Natan	Fungi	Mortierellomycota	Mortierellomycetes	Mortierellales	Mortierellales_fam_Incertae_sedis	Mortierellales_gen_Incertae_sedis	NA
f_ASV1524	Cultivar	Aacv-Rose	-3.28869	0.537311	37	36	9.79e-06	0.00128043	Natan	Fungi	Mortierellomycota	Mortierellomycetes	Mortierellales	Mortierellales_fam_Incertae_sedis	Mortierellales_gen_Incertae_sedis	NA
f_ASV1524	Cultivar	Pissang-Awak	-3.00588	0.513023	37	36	1.27e-05	0.00149882	Natan	Fungi	Mortierellomycota	Mortierellomycetes	Mortierellales	Mortierellales_fam_Incertae_sedis	Mortierellales_gen_Incertae_sedis	NA
f_ASV1524	Cultivar	Calcutta4	-2.9243	0.51207	37	36	1.38e-05	0.00158978	Natan	Fungi	Mortierellomycota	Mortierellomycetes	Mortierellales	Mortierellales_fam_Incertae_sedis	Mortierellales_gen_Incertae_sedis	NA
f_ASV1524	Cultivar	Apple-banana	-2.86604	0.465062	37	36	1.48e-05	0.00167845	Natan	Fungi	Mortierellomycota	Mortierellomycetes	Mortierellales	Mortierellales_fam_Incertae_sedis	Mortierellales_gen_Incertae_sedis	NA
f_ASV1524	Cultivar	Grand-Naine-5/37	-3.12078	0.574931	37	36	1.72e-05	0.00190586	Natan	Fungi	Mortierellomycota	Mortierellomycetes	Mortierellales	Mortierellales_fam_Incertae_sedis	Mortierellales_gen_Incertae_sedis	NA
f_ASV1524	Cultivar	M.Malaccensis	-2.78819	0.503666	37	36	3.36e-05	0.00327235	Natan	Fungi	Mortierellomycota	Mortierellomycetes	Mortierellales	Mortierellales_fam_Incertae_sedis	Mortierellales_gen_Incertae_sedis	NA
f_ASV1524	Cultivar	Blue-banana	-2.96132	0.597067	37	36	5.59e-05	0.00479765	Natan	Fungi	Mortierellomycota	Mortierellomycetes	Mortierellales	Mortierellales_fam_Incertae_sedis	Mortierellales_gen_Incertae_sedis	NA
f_ASV1524	Cultivar	Prata-Ana	-2.67964	0.509009	37	36	6.47e-05	0.00524962	Natan	Fungi	Mortierellomycota	Mortierellomycetes	Mortierellales	Mortierellales_fam_Incertae_sedis	Mortierellales_gen_Incertae_sedis	NA
f_ASV1524	Cultivar	Natan	3.00588	0.513023	37	36	1.27e-05	0.0103174	Pissang-Awak	Fungi	Mortierellomycota	Mortierellomycetes	Mortierellales	Mortierellales_fam_Incertae_sedis	Mortierellales_gen_Incertae_sedis	NA
f_ASV1524	Cultivar	Natan	2.9243	0.51207	37	36	1.38e-05	0.0100686	Calcutta4	Fungi	Mortierellomycota	Mortierellomycetes	Mortierellales	Mortierellales_fam_Incertae_sedis	Mortierellales_gen_Incertae_sedis	NA
f_ASV1524	Cultivar	Natan	3.12078	0.574931	37	36	1.72e-05	0.0125469	Grand-Naine-5/37	Fungi	Mortierellomycota	Mortierellomycetes	Mortierellales	Mortierellales_fam_Incertae_sedis	Mortierellales_gen_Incertae_sedis	NA
f_ASV1524	Cultivar	Natan	3.28869	0.537311	37	36	9.79e-06	0.00504639	Aacv-Rose	Fungi	Mortierellomycota	Mortierellomycetes	Mortierellales	Mortierellales_fam_Incertae_sedis	Mortierellales_gen_Incertae_sedis	NA
f_ASV1524	Cultivar	Natan	2.96132	0.597067	37	36	5.59e-05	0.0157858	Blue-banana	Fungi	Mortierellomycota	Mortierellomycetes	Mortierellales	Mortierellales_fam_Incertae_sedis	Mortierellales_gen_Incertae_sedis	NA
f_ASV1524	Cultivar	Natan	2.78819	0.503666	37	36	3.36e-05	0.00795977	M.Malaccensis	Fungi	Mortierellomycota	Mortierellomycetes	Mortierellales	Mortierellales_fam_Incertae_sedis	Mortierellales_gen_Incertae_sedis	NA
f_ASV1524	Cultivar	Natan	3.27725	0.486429	37	36	3.1e-06	0.00113141	Balbisiana	Fungi	Mortierellomycota	Mortierellomycetes	Mortierellales	Mortierellales_fam_Incertae_sedis	Mortierellales_gen_Incertae_sedis	NA
f_ASV1524	Cultivar	Natan	2.86604	0.465062	37	36	1.48e-05	0.01077	Apple-banana	Fungi	Mortierellomycota	Mortierellomycetes	Mortierellales	Mortierellales_fam_Incertae_sedis	Mortierellales_gen_Incertae_sedis	NA
f_ASV1524	Cultivar	Natan	2.67964	0.509009	37	36	6.47e-05	0.0176922	Prata-Ana	Fungi	Mortierellomycota	Mortierellomycetes	Mortierellales	Mortierellales_fam_Incertae_sedis	Mortierellales_gen_Incertae_sedis	NA
f_ASV1524	Cultivar	Natan	3.22484	0.455578	37	36	3.48e-06	0.00277533	Plantain	Fungi	Mortierellomycota	Mortierellomycetes	Mortierellales	Mortierellales_fam_Incertae_sedis	Mortierellales_gen_Incertae_sedis	NA
f_ASV1524	Cultivar	Natan	3.0433	0.463634	37	36	7.48e-06	0.00655737	Hom-Thong-Mokho	Fungi	Mortierellomycota	Mortierellomycetes	Mortierellales	Mortierellales_fam_Incertae_sedis	Mortierellales_gen_Incertae_sedis	NA
f_ASV1524	Cultivar	Natan	3.12018	0.475607	37	36	5.05e-06	0.00368643	Bluggoe	Fungi	Mortierellomycota	Mortierellomycetes	Mortierellales	Mortierellales_fam_Incertae_sedis	Mortierellales_gen_Incertae_sedis	NA
f_ASV2010	Cultivar	Plantain	-3.4834	0.344269	37	2	6.12e-10	1.79e-06	Natan	Fungi	Rozellomycota	Rozellomycota_cls_Incertae_sedis	Rozellomycota_ord_Incertae_sedis	Rozellomycota_fam_Incertae_sedis	Rozellomycota_gen_Incertae_sedis	NA
f_ASV2010	Cultivar	Aacv-Rose	-3.44488	0.365153	37	2	2.27e-09	3.43e-06	Natan	Fungi	Rozellomycota	Rozellomycota_cls_Incertae_sedis	Rozellomycota_ord_Incertae_sedis	Rozellomycota_fam_Incertae_sedis	Rozellomycota_gen_Incertae_sedis	NA
f_ASV2010	Cultivar	Balbisiana	-3.27708	0.344269	37	2	1.92e-09	3.43e-06	Natan	Fungi	Rozellomycota	Rozellomycota_cls_Incertae_sedis	Rozellomycota_ord_Incertae_sedis	Rozellomycota_fam_Incertae_sedis	Rozellomycota_gen_Incertae_sedis	NA
f_ASV2010	Cultivar	Grand-Naine-5/37	-3.24165	0.344269	37	2	2.35e-09	3.43e-06	Natan	Fungi	Rozellomycota	Rozellomycota_cls_Incertae_sedis	Rozellomycota_ord_Incertae_sedis	Rozellomycota_fam_Incertae_sedis	Rozellomycota_gen_Incertae_sedis	NA
f_ASV2010	Cultivar	M.Malaccensis	-3.18024	0.344269	37	2	3.34e-09	4.18e-06	Natan	Fungi	Rozellomycota	Rozellomycota_cls_Incertae_sedis	Rozellomycota_ord_Incertae_sedis	Rozellomycota_fam_Incertae_sedis	Rozellomycota_gen_Incertae_sedis	NA
f_ASV2010	Cultivar	Bluggoe	-3.04796	0.333337	37	2	4.02e-09	4.41e-06	Natan	Fungi	Rozellomycota	Rozellomycota_cls_Incertae_sedis	Rozellomycota_ord_Incertae_sedis	Rozellomycota_fam_Incertae_sedis	Rozellomycota_gen_Incertae_sedis	NA
f_ASV2010	Cultivar	Calcutta4	-3.09106	0.344269	37	2	5.6e-09	5.46e-06	Natan	Fungi	Rozellomycota	Rozellomycota_cls_Incertae_sedis	Rozellomycota_ord_Incertae_sedis	Rozellomycota_fam_Incertae_sedis	Rozellomycota_gen_Incertae_sedis	NA
f_ASV1409	Cultivar	Plantain	-5.58977	0.630738	37	3	7.09e-09	6.21e-06	Natan	Fungi	Rozellomycota	Rozellomycota_cls_Incertae_sedis	Rozellomycota_ord_Incertae_sedis	Rozellomycota_fam_Incertae_sedis	Rozellomycota_gen_Incertae_sedis	NA
f_ASV2010	Cultivar	Prata-Ana	-3.19746	0.365153	37	2	8.8e-09	7.01e-06	Natan	Fungi	Rozellomycota	Rozellomycota_cls_Incertae_sedis	Rozellomycota_ord_Incertae_sedis	Rozellomycota_fam_Incertae_sedis	Rozellomycota_gen_Incertae_sedis	NA
f_ASV1409	Cultivar	Bluggoe	-5.27209	0.61071	37	3	1.13e-08	8.28e-06	Natan	Fungi	Rozellomycota	Rozellomycota_cls_Incertae_sedis	Rozellomycota_ord_Incertae_sedis	Rozellomycota_fam_Incertae_sedis	Rozellomycota_gen_Incertae_sedis	NA
f_ASV2010	Cultivar	Pissang-Awak	-2.95119	0.344269	37	2	1.28e-08	8.66e-06	Natan	Fungi	Rozellomycota	Rozellomycota_cls_Incertae_sedis	Rozellomycota_ord_Incertae_sedis	Rozellomycota_fam_Incertae_sedis	Rozellomycota_gen_Incertae_sedis	NA
f_ASV1409	Cultivar	Aacv-Rose	-5.55564	0.668999	37	3	2.25e-08	9.67e-06	Natan	Fungi	Rozellomycota	Rozellomycota_cls_Incertae_sedis	Rozellomycota_ord_Incertae_sedis	Rozellomycota_fam_Incertae_sedis	Rozellomycota_gen_Incertae_sedis	NA
f_ASV1409	Cultivar	Apple-banana	-5.23273	0.630738	37	3	2.29e-08	9.67e-06	Natan	Fungi	Rozellomycota	Rozellomycota_cls_Incertae_sedis	Rozellomycota_ord_Incertae_sedis	Rozellomycota_fam_Incertae_sedis	Rozellomycota_gen_Incertae_sedis	NA
f_ASV1409	Cultivar	Grand-Naine-5/37	-5.34556	0.630738	37	3	1.57e-08	9.67e-06	Natan	Fungi	Rozellomycota	Rozellomycota_cls_Incertae_sedis	Rozellomycota_ord_Incertae_sedis	Rozellomycota_fam_Incertae_sedis	Rozellomycota_gen_Incertae_sedis	NA
f_ASV1409	Cultivar	Hom-Thong-Mokho	-5.28095	0.630738	37	3	1.95e-08	9.67e-06	Natan	Fungi	Rozellomycota	Rozellomycota_cls_Incertae_sedis	Rozellomycota_ord_Incertae_sedis	Rozellomycota_fam_Incertae_sedis	Rozellomycota_gen_Incertae_sedis	NA
f_ASV1409	Cultivar	M.Malaccensis	-5.2839	0.630738	37	3	1.93e-08	9.67e-06	Natan	Fungi	Rozellomycota	Rozellomycota_cls_Incertae_sedis	Rozellomycota_ord_Incertae_sedis	Rozellomycota_fam_Incertae_sedis	Rozellomycota_gen_Incertae_sedis	NA
f_ASV2010	Cultivar	Apple-banana	-2.85385	0.344269	37	2	2.32e-08	9.67e-06	Natan	Fungi	Rozellomycota	Rozellomycota_cls_Incertae_sedis	Rozellomycota_ord_Incertae_sedis	Rozellomycota_fam_Incertae_sedis	Rozellomycota_gen_Incertae_sedis	NA
f_ASV2010	Cultivar	Blue-banana	-3.08218	0.365153	37	2	1.69e-08	9.67e-06	Natan	Fungi	Rozellomycota	Rozellomycota_cls_Incertae_sedis	Rozellomycota_ord_Incertae_sedis	Rozellomycota_fam_Incertae_sedis	Rozellomycota_gen_Incertae_sedis	NA
f_ASV2010	Cultivar	Lakatan	-3.03703	0.365153	37	2	2.19e-08	9.67e-06	Natan	Fungi	Rozellomycota	Rozellomycota_cls_Incertae_sedis	Rozellomycota_ord_Incertae_sedis	Rozellomycota_fam_Incertae_sedis	Rozellomycota_gen_Incertae_sedis	NA
f_ASV1409	Cultivar	Calcutta4	-5.19332	0.630738	37	3	2.61e-08	1.04e-05	Natan	Fungi	Rozellomycota	Rozellomycota_cls_Incertae_sedis	Rozellomycota_ord_Incertae_sedis	Rozellomycota_fam_Incertae_sedis	Rozellomycota_gen_Incertae_sedis	NA
f_ASV1409	Cultivar	Pissang-Awak	-5.0527	0.630738	37	3	4.19e-08	1.6e-05	Natan	Fungi	Rozellomycota	Rozellomycota_cls_Incertae_sedis	Rozellomycota_ord_Incertae_sedis	Rozellomycota_fam_Incertae_sedis	Rozellomycota_gen_Incertae_sedis	NA
f_ASV1409	Cultivar	Prata-Ana	-5.30186	0.668999	37	3	5.04e-08	1.84e-05	Natan	Fungi	Rozellomycota	Rozellomycota_cls_Incertae_sedis	Rozellomycota_ord_Incertae_sedis	Rozellomycota_fam_Incertae_sedis	Rozellomycota_gen_Incertae_sedis	NA
f_ASV1409	Cultivar	Balbisiana	-4.89679	0.630738	37	3	7.15e-08	2.51e-05	Natan	Fungi	Rozellomycota	Rozellomycota_cls_Incertae_sedis	Rozellomycota_ord_Incertae_sedis	Rozellomycota_fam_Incertae_sedis	Rozellomycota_gen_Incertae_sedis	NA
f_ASV2010	Cultivar	Hom-Thong-Mokho	-2.66216	0.344269	37	2	7.64e-08	2.58e-05	Natan	Fungi	Rozellomycota	Rozellomycota_cls_Incertae_sedis	Rozellomycota_ord_Incertae_sedis	Rozellomycota_fam_Incertae_sedis	Rozellomycota_gen_Incertae_sedis	NA
f_ASV1409	Cultivar	Lakatan	-5.13978	0.668999	37	3	8.53e-08	2.77e-05	Natan	Fungi	Rozellomycota	Rozellomycota_cls_Incertae_sedis	Rozellomycota_ord_Incertae_sedis	Rozellomycota_fam_Incertae_sedis	Rozellomycota_gen_Incertae_sedis	NA
f_ASV1409	Cultivar	Blue-banana	-3.68855	0.668999	37	3	1.32e-05	0.00153863	Natan	Fungi	Rozellomycota	Rozellomycota_cls_Incertae_sedis	Rozellomycota_ord_Incertae_sedis	Rozellomycota_fam_Incertae_sedis	Rozellomycota_gen_Incertae_sedis	NA
f_ASV1218	Cultivar	Balbisiana	-3.99756	0.813244	37	9	5.75e-05	0.0048454	Natan	Fungi	Rozellomycota	Rozellomycota_cls_Incertae_sedis	Rozellomycota_ord_Incertae_sedis	Rozellomycota_fam_Incertae_sedis	Rozellomycota_gen_Incertae_sedis	NA
f_ASV1218	Cultivar	Grand-Naine-5/37	-3.95913	0.813244	37	9	6.47e-05	0.00524962	Natan	Fungi	Rozellomycota	Rozellomycota_cls_Incertae_sedis	Rozellomycota_ord_Incertae_sedis	Rozellomycota_fam_Incertae_sedis	Rozellomycota_gen_Incertae_sedis	NA
f_ASV1218	Cultivar	Aacv-Rose	-4.16921	0.862576	37	9	7.05e-05	0.00561837	Natan	Fungi	Rozellomycota	Rozellomycota_cls_Incertae_sedis	Rozellomycota_ord_Incertae_sedis	Rozellomycota_fam_Incertae_sedis	Rozellomycota_gen_Incertae_sedis	NA
f_ASV1218	Cultivar	Hom-Thong-Mokho	-3.89452	0.813244	37	9	7.88e-05	0.00612379	Natan	Fungi	Rozellomycota	Rozellomycota_cls_Incertae_sedis	Rozellomycota_ord_Incertae_sedis	Rozellomycota_fam_Incertae_sedis	Rozellomycota_gen_Incertae_sedis	NA
f_ASV1218	Cultivar	Calcutta4	-3.80689	0.813244	37	9	0.000103	0.00765224	Natan	Fungi	Rozellomycota	Rozellomycota_cls_Incertae_sedis	Rozellomycota_ord_Incertae_sedis	Rozellomycota_fam_Incertae_sedis	Rozellomycota_gen_Incertae_sedis	NA
f_ASV1218	Cultivar	Plantain	-3.76328	0.813244	37	9	0.000118	0.00852929	Natan	Fungi	Rozellomycota	Rozellomycota_cls_Incertae_sedis	Rozellomycota_ord_Incertae_sedis	Rozellomycota_fam_Incertae_sedis	Rozellomycota_gen_Incertae_sedis	NA
f_ASV1218	Cultivar	Prata-Ana	-3.91543	0.862576	37	9	0.000147	0.0104561	Natan	Fungi	Rozellomycota	Rozellomycota_cls_Incertae_sedis	Rozellomycota_ord_Incertae_sedis	Rozellomycota_fam_Incertae_sedis	Rozellomycota_gen_Incertae_sedis	NA
f_ASV1218	Cultivar	Pissang-Awak	-3.66627	0.813244	37	9	0.000159	0.0111166	Natan	Fungi	Rozellomycota	Rozellomycota_cls_Incertae_sedis	Rozellomycota_ord_Incertae_sedis	Rozellomycota_fam_Incertae_sedis	Rozellomycota_gen_Incertae_sedis	NA
f_ASV1218	Cultivar	M.Malaccensis	-3.57674	0.813244	37	9	0.000209	0.0137499	Natan	Fungi	Rozellomycota	Rozellomycota_cls_Incertae_sedis	Rozellomycota_ord_Incertae_sedis	Rozellomycota_fam_Incertae_sedis	Rozellomycota_gen_Incertae_sedis	NA
f_ASV1218	Cultivar	Lakatan	-3.75335	0.862576	37	9	0.000235	0.0150006	Natan	Fungi	Rozellomycota	Rozellomycota_cls_Incertae_sedis	Rozellomycota_ord_Incertae_sedis	Rozellomycota_fam_Incertae_sedis	Rozellomycota_gen_Incertae_sedis	NA
f_ASV1218	Cultivar	Bluggoe	-3.32003	0.78742	37	9	0.000328	0.019574	Natan	Fungi	Rozellomycota	Rozellomycota_cls_Incertae_sedis	Rozellomycota_ord_Incertae_sedis	Rozellomycota_fam_Incertae_sedis	Rozellomycota_gen_Incertae_sedis	NA
f_ASV1268	Cultivar	Plantain	-5.6495	1.22565	37	6	0.000357	0.0208331	Natan	Fungi	Rozellomycota	Rozellomycota_cls_Incertae_sedis	Rozellomycota_ord_Incertae_sedis	Rozellomycota_fam_Incertae_sedis	Rozellomycota_gen_Incertae_sedis	NA
f_ASV1096	Cultivar	Plantain	-3.89455	0.952534	37	3	0.000451	0.0245624	Natan	Fungi	Rozellomycota	Rozellomycota_cls_Incertae_sedis	Rozellomycota_ord_Incertae_sedis	Rozellomycota_fam_Incertae_sedis	Rozellomycota_gen_Incertae_sedis	NA
f_ASV1391	Cultivar	Plantain	-2.61743	0.644439	37	31	0.000483	0.0259502	Natan	Fungi	Rozellomycota	Rozellomycota_cls_Incertae_sedis	Rozellomycota_ord_Incertae_sedis	Rozellomycota_fam_Incertae_sedis	Rozellomycota_gen_Incertae_sedis	NA
f_ASV1268	Cultivar	Bluggoe	-5.46784	1.27251	37	6	0.000492	0.0262649	Natan	Fungi	Rozellomycota	Rozellomycota_cls_Incertae_sedis	Rozellomycota_ord_Incertae_sedis	Rozellomycota_fam_Incertae_sedis	Rozellomycota_gen_Incertae_sedis	NA
f_ASV1268	Cultivar	Balbisiana	-5.51184	1.29974	37	6	0.000529	0.0275761	Natan	Fungi	Rozellomycota	Rozellomycota_cls_Incertae_sedis	Rozellomycota_ord_Incertae_sedis	Rozellomycota_fam_Incertae_sedis	Rozellomycota_gen_Incertae_sedis	NA
f_ASV1148	Cultivar	Plantain	-5.6483	1.30803	37	7	0.000582	0.0296568	Natan	Fungi	Rozellomycota	Rozellomycota_cls_Incertae_sedis	Rozellomycota_ord_Incertae_sedis	Rozellomycota_fam_Incertae_sedis	Rozellomycota_gen_Incertae_sedis	NA
f_ASV1268	Cultivar	Apple-banana	-5.28525	1.249	37	6	0.000686	0.0341765	Natan	Fungi	Rozellomycota	Rozellomycota_cls_Incertae_sedis	Rozellomycota_ord_Incertae_sedis	Rozellomycota_fam_Incertae_sedis	Rozellomycota_gen_Incertae_sedis	NA
f_ASV1268	Cultivar	Calcutta4	-5.37929	1.3572	37	6	0.000747	0.0360398	Natan	Fungi	Rozellomycota	Rozellomycota_cls_Incertae_sedis	Rozellomycota_ord_Incertae_sedis	Rozellomycota_fam_Incertae_sedis	Rozellomycota_gen_Incertae_sedis	NA
f_ASV1096	Cultivar	Bluggoe	-3.57814	0.922287	37	3	0.000758	0.0362169	Natan	Fungi	Rozellomycota	Rozellomycota_cls_Incertae_sedis	Rozellomycota_ord_Incertae_sedis	Rozellomycota_fam_Incertae_sedis	Rozellomycota_gen_Incertae_sedis	NA
f_ASV1096	Cultivar	Balbisiana	-3.68877	0.952534	37	3	0.000772	0.0363921	Natan	Fungi	Rozellomycota	Rozellomycota_cls_Incertae_sedis	Rozellomycota_ord_Incertae_sedis	Rozellomycota_fam_Incertae_sedis	Rozellomycota_gen_Incertae_sedis	NA
f_ASV1391	Cultivar	Bluggoe	-2.40577	0.623976	37	31	0.000805	0.0373791	Natan	Fungi	Rozellomycota	Rozellomycota_cls_Incertae_sedis	Rozellomycota_ord_Incertae_sedis	Rozellomycota_fam_Incertae_sedis	Rozellomycota_gen_Incertae_sedis	NA
f_ASV1096	Cultivar	Aacv-Rose	-3.86042	1.01032	37	3	0.000877	0.0396009	Natan	Fungi	Rozellomycota	Rozellomycota_cls_Incertae_sedis	Rozellomycota_ord_Incertae_sedis	Rozellomycota_fam_Incertae_sedis	Rozellomycota_gen_Incertae_sedis	NA
f_ASV1148	Cultivar	Prata-Ana	-5.73375	1.45184	37	7	0.000993	0.0423292	Natan	Fungi	Rozellomycota	Rozellomycota_cls_Incertae_sedis	Rozellomycota_ord_Incertae_sedis	Rozellomycota_fam_Incertae_sedis	Rozellomycota_gen_Incertae_sedis	NA
f_ASV1268	Cultivar	Aacv-Rose	-5.64138	1.43431	37	6	0.000985	0.0423292	Natan	Fungi	Rozellomycota	Rozellomycota_cls_Incertae_sedis	Rozellomycota_ord_Incertae_sedis	Rozellomycota_fam_Incertae_sedis	Rozellomycota_gen_Incertae_sedis	NA
f_ASV1391	Cultivar	Aacv-Rose	-2.5789	0.683531	37	31	0.000987	0.0423292	Natan	Fungi	Rozellomycota	Rozellomycota_cls_Incertae_sedis	Rozellomycota_ord_Incertae_sedis	Rozellomycota_fam_Incertae_sedis	Rozellomycota_gen_Incertae_sedis	NA
f_ASV1096	Cultivar	Hom-Thong-Mokho	-3.58573	0.952534	37	3	0.00100797	0.0426659	Natan	Fungi	Rozellomycota	Rozellomycota_cls_Incertae_sedis	Rozellomycota_ord_Incertae_sedis	Rozellomycota_fam_Incertae_sedis	Rozellomycota_gen_Incertae_sedis	NA
f_ASV1391	Cultivar	Balbisiana	-2.4111	0.644439	37	31	0.00106681	0.0443005	Natan	Fungi	Rozellomycota	Rozellomycota_cls_Incertae_sedis	Rozellomycota_ord_Incertae_sedis	Rozellomycota_fam_Incertae_sedis	Rozellomycota_gen_Incertae_sedis	NA
f_ASV1096	Cultivar	Apple-banana	-3.53751	0.952534	37	3	0.0011419	0.0469733	Natan	Fungi	Rozellomycota	Rozellomycota_cls_Incertae_sedis	Rozellomycota_ord_Incertae_sedis	Rozellomycota_fam_Incertae_sedis	Rozellomycota_gen_Incertae_sedis	NA
f_ASV1449	Cultivar	Plantain	-2.89572	0.639105	37	26	0.000278	0.0451639	Prata-Ana	Fungi	Rozellomycota	Rozellomycota_cls_Incertae_sedis	Rozellomycota_ord_Incertae_sedis	Rozellomycota_fam_Incertae_sedis	Rozellomycota_gen_Incertae_sedis	NA
f_ASV2062	Cultivar	Bluggoe	-1.67088	0.370547	37	3	0.000158	0.0477938	Plantain	Fungi	Rozellomycota	Rozellomycota_cls_Incertae_sedis	Rozellomycota_ord_Incertae_sedis	Rozellomycota_fam_Incertae_sedis	Rozellomycota_gen_Incertae_sedis	NA
f_ASV2010	Cultivar	Natan	2.95119	0.344269	37	2	1.28e-08	3.75e-05	Pissang-Awak	Fungi	Rozellomycota	Rozellomycota_cls_Incertae_sedis	Rozellomycota_ord_Incertae_sedis	Rozellomycota_fam_Incertae_sedis	Rozellomycota_gen_Incertae_sedis	NA
f_ASV1409	Cultivar	Natan	5.0527	0.630738	37	3	4.19e-08	9.18e-05	Pissang-Awak	Fungi	Rozellomycota	Rozellomycota_cls_Incertae_sedis	Rozellomycota_ord_Incertae_sedis	Rozellomycota_fam_Incertae_sedis	Rozellomycota_gen_Incertae_sedis	NA
f_ASV2010	Cultivar	Natan	3.09106	0.344269	37	2	5.6e-09	1.64e-05	Calcutta4	Fungi	Rozellomycota	Rozellomycota_cls_Incertae_sedis	Rozellomycota_ord_Incertae_sedis	Rozellomycota_fam_Incertae_sedis	Rozellomycota_gen_Incertae_sedis	NA
f_ASV1409	Cultivar	Natan	5.19332	0.630738	37	3	2.61e-08	5.71e-05	Calcutta4	Fungi	Rozellomycota	Rozellomycota_cls_Incertae_sedis	Rozellomycota_ord_Incertae_sedis	Rozellomycota_fam_Incertae_sedis	Rozellomycota_gen_Incertae_sedis	NA
f_ASV1218	Cultivar	Natan	3.80689	0.813244	37	9	0.000103	0.0364148	Calcutta4	Fungi	Rozellomycota	Rozellomycota_cls_Incertae_sedis	Rozellomycota_ord_Incertae_sedis	Rozellomycota_fam_Incertae_sedis	Rozellomycota_gen_Incertae_sedis	NA
f_ASV2010	Cultivar	Natan	3.24165	0.344269	37	2	2.35e-09	1.03e-05	Grand-Naine-5/37	Fungi	Rozellomycota	Rozellomycota_cls_Incertae_sedis	Rozellomycota_ord_Incertae_sedis	Rozellomycota_fam_Incertae_sedis	Rozellomycota_gen_Incertae_sedis	NA
f_ASV1409	Cultivar	Natan	5.34556	0.630738	37	3	1.57e-08	4.59e-05	Grand-Naine-5/37	Fungi	Rozellomycota	Rozellomycota_cls_Incertae_sedis	Rozellomycota_ord_Incertae_sedis	Rozellomycota_fam_Incertae_sedis	Rozellomycota_gen_Incertae_sedis	NA
f_ASV1218	Cultivar	Natan	3.95913	0.813244	37	9	6.47e-05	0.033335	Grand-Naine-5/37	Fungi	Rozellomycota	Rozellomycota_cls_Incertae_sedis	Rozellomycota_ord_Incertae_sedis	Rozellomycota_fam_Incertae_sedis	Rozellomycota_gen_Incertae_sedis	NA
f_ASV2010	Cultivar	Natan	3.44488	0.365153	37	2	2.27e-09	6.62e-06	Aacv-Rose	Fungi	Rozellomycota	Rozellomycota_cls_Incertae_sedis	Rozellomycota_ord_Incertae_sedis	Rozellomycota_fam_Incertae_sedis	Rozellomycota_gen_Incertae_sedis	NA
f_ASV1409	Cultivar	Natan	5.55564	0.668999	37	3	2.25e-08	4.92e-05	Aacv-Rose	Fungi	Rozellomycota	Rozellomycota_cls_Incertae_sedis	Rozellomycota_ord_Incertae_sedis	Rozellomycota_fam_Incertae_sedis	Rozellomycota_gen_Incertae_sedis	NA
f_ASV1218	Cultivar	Natan	4.16921	0.862576	37	9	7.05e-05	0.0206007	Aacv-Rose	Fungi	Rozellomycota	Rozellomycota_cls_Incertae_sedis	Rozellomycota_ord_Incertae_sedis	Rozellomycota_fam_Incertae_sedis	Rozellomycota_gen_Incertae_sedis	NA
f_ASV2010	Cultivar	Natan	3.08218	0.365153	37	2	1.69e-08	9.86e-06	Blue-banana	Fungi	Rozellomycota	Rozellomycota_cls_Incertae_sedis	Rozellomycota_ord_Incertae_sedis	Rozellomycota_fam_Incertae_sedis	Rozellomycota_gen_Incertae_sedis	NA
f_ASV1409	Cultivar	Natan	3.68855	0.668999	37	3	1.32e-05	0.00607354	Blue-banana	Fungi	Rozellomycota	Rozellomycota_cls_Incertae_sedis	Rozellomycota_ord_Incertae_sedis	Rozellomycota_fam_Incertae_sedis	Rozellomycota_gen_Incertae_sedis	NA
f_ASV2010	Cultivar	Natan	3.03703	0.365153	37	2	2.19e-08	6.39e-05	Lakatan	Fungi	Rozellomycota	Rozellomycota_cls_Incertae_sedis	Rozellomycota_ord_Incertae_sedis	Rozellomycota_fam_Incertae_sedis	Rozellomycota_gen_Incertae_sedis	NA
f_ASV1409	Cultivar	Natan	5.13978	0.668999	37	3	8.53e-08	0.000187	Lakatan	Fungi	Rozellomycota	Rozellomycota_cls_Incertae_sedis	Rozellomycota_ord_Incertae_sedis	Rozellomycota_fam_Incertae_sedis	Rozellomycota_gen_Incertae_sedis	NA
f_ASV2010	Cultivar	Natan	3.18024	0.344269	37	2	3.34e-09	9.75e-06	M.Malaccensis	Fungi	Rozellomycota	Rozellomycota_cls_Incertae_sedis	Rozellomycota_ord_Incertae_sedis	Rozellomycota_fam_Incertae_sedis	Rozellomycota_gen_Incertae_sedis	NA
f_ASV1409	Cultivar	Natan	5.2839	0.630738	37	3	1.93e-08	4.22e-05	M.Malaccensis	Fungi	Rozellomycota	Rozellomycota_cls_Incertae_sedis	Rozellomycota_ord_Incertae_sedis	Rozellomycota_fam_Incertae_sedis	Rozellomycota_gen_Incertae_sedis	NA
f_ASV1218	Cultivar	Natan	3.57674	0.813244	37	9	0.000209	0.0358575	M.Malaccensis	Fungi	Rozellomycota	Rozellomycota_cls_Incertae_sedis	Rozellomycota_ord_Incertae_sedis	Rozellomycota_fam_Incertae_sedis	Rozellomycota_gen_Incertae_sedis	NA
f_ASV2010	Cultivar	Natan	3.27708	0.344269	37	2	1.92e-09	1.4e-06	Balbisiana	Fungi	Rozellomycota	Rozellomycota_cls_Incertae_sedis	Rozellomycota_ord_Incertae_sedis	Rozellomycota_fam_Incertae_sedis	Rozellomycota_gen_Incertae_sedis	NA
f_ASV1409	Cultivar	Natan	4.89679	0.630738	37	3	7.15e-08	3.91e-05	Balbisiana	Fungi	Rozellomycota	Rozellomycota_cls_Incertae_sedis	Rozellomycota_ord_Incertae_sedis	Rozellomycota_fam_Incertae_sedis	Rozellomycota_gen_Incertae_sedis	NA
f_ASV1218	Cultivar	Natan	3.99756	0.813244	37	9	5.75e-05	0.0111982	Balbisiana	Fungi	Rozellomycota	Rozellomycota_cls_Incertae_sedis	Rozellomycota_ord_Incertae_sedis	Rozellomycota_fam_Incertae_sedis	Rozellomycota_gen_Incertae_sedis	NA
f_ASV1409	Cultivar	Natan	5.23273	0.630738	37	3	2.29e-08	5.08e-05	Apple-banana	Fungi	Rozellomycota	Rozellomycota_cls_Incertae_sedis	Rozellomycota_ord_Incertae_sedis	Rozellomycota_fam_Incertae_sedis	Rozellomycota_gen_Incertae_sedis	NA
f_ASV2010	Cultivar	Natan	2.85385	0.344269	37	2	2.32e-08	5.08e-05	Apple-banana	Fungi	Rozellomycota	Rozellomycota_cls_Incertae_sedis	Rozellomycota_ord_Incertae_sedis	Rozellomycota_fam_Incertae_sedis	Rozellomycota_gen_Incertae_sedis	NA
f_ASV2010	Cultivar	Natan	3.19746	0.365153	37	2	8.8e-09	2.57e-05	Prata-Ana	Fungi	Rozellomycota	Rozellomycota_cls_Incertae_sedis	Rozellomycota_ord_Incertae_sedis	Rozellomycota_fam_Incertae_sedis	Rozellomycota_gen_Incertae_sedis	NA
f_ASV1409	Cultivar	Natan	5.30186	0.668999	37	3	5.04e-08	0.00011	Prata-Ana	Fungi	Rozellomycota	Rozellomycota_cls_Incertae_sedis	Rozellomycota_ord_Incertae_sedis	Rozellomycota_fam_Incertae_sedis	Rozellomycota_gen_Incertae_sedis	NA
f_ASV1218	Cultivar	Natan	3.91543	0.862576	37	9	0.000147	0.0269986	Prata-Ana	Fungi	Rozellomycota	Rozellomycota_cls_Incertae_sedis	Rozellomycota_ord_Incertae_sedis	Rozellomycota_fam_Incertae_sedis	Rozellomycota_gen_Incertae_sedis	NA
f_ASV2010	Cultivar	Natan	3.4834	0.344269	37	2	6.12e-10	1.79e-06	Plantain	Fungi	Rozellomycota	Rozellomycota_cls_Incertae_sedis	Rozellomycota_ord_Incertae_sedis	Rozellomycota_fam_Incertae_sedis	Rozellomycota_gen_Incertae_sedis	NA
f_ASV1409	Cultivar	Natan	5.58977	0.630738	37	3	7.09e-09	1.55e-05	Plantain	Fungi	Rozellomycota	Rozellomycota_cls_Incertae_sedis	Rozellomycota_ord_Incertae_sedis	Rozellomycota_fam_Incertae_sedis	Rozellomycota_gen_Incertae_sedis	NA
f_ASV1218	Cultivar	Natan	3.76328	0.813244	37	9	0.000118	0.0368587	Plantain	Fungi	Rozellomycota	Rozellomycota_cls_Incertae_sedis	Rozellomycota_ord_Incertae_sedis	Rozellomycota_fam_Incertae_sedis	Rozellomycota_gen_Incertae_sedis	NA
f_ASV1409	Cultivar	Natan	5.28095	0.630738	37	3	1.95e-08	5.69e-05	Hom-Thong-Mokho	Fungi	Rozellomycota	Rozellomycota_cls_Incertae_sedis	Rozellomycota_ord_Incertae_sedis	Rozellomycota_fam_Incertae_sedis	Rozellomycota_gen_Incertae_sedis	NA
f_ASV2010	Cultivar	Natan	2.66216	0.344269	37	2	7.64e-08	0.000167	Hom-Thong-Mokho	Fungi	Rozellomycota	Rozellomycota_cls_Incertae_sedis	Rozellomycota_ord_Incertae_sedis	Rozellomycota_fam_Incertae_sedis	Rozellomycota_gen_Incertae_sedis	NA
f_ASV1218	Cultivar	Natan	3.89452	0.813244	37	9	7.88e-05	0.0300209	Hom-Thong-Mokho	Fungi	Rozellomycota	Rozellomycota_cls_Incertae_sedis	Rozellomycota_ord_Incertae_sedis	Rozellomycota_fam_Incertae_sedis	Rozellomycota_gen_Incertae_sedis	NA
f_ASV2010	Cultivar	Natan	3.04796	0.333337	37	2	4.02e-09	1.18e-05	Bluggoe	Fungi	Rozellomycota	Rozellomycota_cls_Incertae_sedis	Rozellomycota_ord_Incertae_sedis	Rozellomycota_fam_Incertae_sedis	Rozellomycota_gen_Incertae_sedis	NA
f_ASV1409	Cultivar	Natan	5.27209	0.61071	37	3	1.13e-08	2.48e-05	Bluggoe	Fungi	Rozellomycota	Rozellomycota_cls_Incertae_sedis	Rozellomycota_ord_Incertae_sedis	Rozellomycota_fam_Incertae_sedis	Rozellomycota_gen_Incertae_sedis	NA
f_ASV2062	Cultivar	Plantain	1.67088	0.370547	37	3	0.000158	0.0420006	Bluggoe	Fungi	Rozellomycota	Rozellomycota_cls_Incertae_sedis	Rozellomycota_ord_Incertae_sedis	Rozellomycota_fam_Incertae_sedis	Rozellomycota_gen_Incertae_sedis	NA
f_ASV931	Cultivar	Grand-Naine-5/37	-4.0681	0.9135	37	35	0.000182	0.0124492	Natan	Fungi	Zoopagomycota	Zoopagomycetes	Zoopagales	Zoopagaceae	Zoopagaceae_gen_Incertae_sedis	NA
f_ASV931	Cultivar	Apple-banana	-3.95527	0.9135	37	35	0.000247	0.0156006	Natan	Fungi	Zoopagomycota	Zoopagomycetes	Zoopagales	Zoopagaceae	Zoopagaceae_gen_Incertae_sedis	NA
f_ASV931	Cultivar	Bluggoe	-3.82194	0.884493	37	35	0.000253	0.0157181	Natan	Fungi	Zoopagomycota	Zoopagomycetes	Zoopagales	Zoopagaceae	Zoopagaceae_gen_Incertae_sedis	NA
f_ASV931	Cultivar	Pissang-Awak	-3.77524	0.9135	37	35	0.000404	0.0227149	Natan	Fungi	Zoopagomycota	Zoopagomycetes	Zoopagales	Zoopagaceae	Zoopagaceae_gen_Incertae_sedis	NA
f_ASV931	Cultivar	Balbisiana	-3.68448	0.9135	37	35	0.000518	0.0273181	Natan	Fungi	Zoopagomycota	Zoopagomycetes	Zoopagales	Zoopagaceae	Zoopagaceae_gen_Incertae_sedis	NA
f_ASV931	Cultivar	Lakatan	-3.86232	0.968913	37	35	0.000582	0.0296568	Natan	Fungi	Zoopagomycota	Zoopagomycetes	Zoopagales	Zoopagaceae	Zoopagaceae_gen_Incertae_sedis	NA
f_ASV931	Cultivar	M.Malaccensis	-3.5025	0.9135	37	35	0.000848	0.0387209	Natan	Fungi	Zoopagomycota	Zoopagomycetes	Zoopagales	Zoopagaceae	Zoopagaceae_gen_Incertae_sedis	NA
