# Supplementary material for: Altered rhizosphere microbiome composition associated with B-subgenome cultivars of diploid and triploid banana plants
Source: ISME J. 2025 Sep 15;19(1):wraf190. doi: 10.1093/ismejo/wraf190 (PMC12448422; doi:10.1093/ismejo/wraf190)
Supplement: Table_S5_wraf190 [file table_s5_wraf190.zip]

Archive with 1 entries (1 files):
- Table_S5_wraf190.tsv
