# Supplementary material for: Altered rhizosphere microbiome composition associated with B-subgenome cultivars of diploid and triploid banana plants
Source: ISME J. 2025 Sep 15;19(1):wraf190. doi: 10.1093/ismejo/wraf190 (PMC12448422; doi:10.1093/ismejo/wraf190)
Supplement: Table_S5_wraf190 [file table_s5_wraf190.zip › Table_S5_wraf190.tsv]

ASV	A_between	A_close	A_eigen	A_hub	B_between	B_close	B_eigen	B_hub	Kingdom	Phylum	Class	Order	Family	Genus	Species
f_ASV3	0.001319957	0.581083304	0.444448226	NA	0.00256168	0.602123927	0.629948163	NA	Fungi	Ascomycota	Sordariomycetes	NA	NA	NA	NA
f_ASV7	7.58E-04	0.601351702	0.654037339	NA	9.61E-04	0.57848321	0.534722372	NA	Fungi	Ascomycota	Sordariomycetes	NA	NA	NA	NA
f_ASV23	0.001514541	0.580433359	0.411011053	NA	0.001213638	0.569424326	0.415200868	NA	Fungi	Ascomycota	Sordariomycetes	Hypocreales	Nectriaceae	Fusarium	NA
f_ASV9	0.001338011	0.588589712	0.475736354	NA	0.001658974	0.588686553	0.574665664	NA	Fungi	Ascomycota	NA	NA	NA	NA	NA
f_ASV1	0.0028686	0.615208417	0.609864029	NA	0.0019679	0.597235192	0.631946587	NA	Fungi	Ascomycota	Sordariomycetes	Hypocreales	Nectriaceae	Dactylonectria	macrodidyma
f_ASV54	0.001297891	0.596909071	0.555807088	NA	0.001787359	0.592742898	0.546848867	NA	Fungi	Basidiomycota	Agaricomycetes	Agaricales	Psathyrellaceae	Candolleomyces	candolleanus
f_ASV33	0.001079236	0.583683576	0.477302927	NA	0.002497487	0.598287733	0.593591093	NA	Fungi	Basidiomycota	Agaricomycetes	Agaricales	Psathyrellaceae	Candolleomyces	candolleanus
f_ASV14	0.001021061	0.57513832	0.397344478	NA	0.001502505	0.595230977	0.556874633	NA	Fungi	Ascomycota	Sordariomycetes	Branch06	Branch06_fam_Incertae_sedis	Branch06_gen_Incertae_sedis	NA
f_ASV35	0.001119356	0.580038255	0.444085489	NA	0.002547638	0.623481835	0.803837242	Y	Fungi	Basidiomycota	Agaricomycetes	Agaricales	Psathyrellaceae	Candolleomyces	candolleanus
f_ASV18	0.001125374	0.609341692	0.641240913	NA	0.001915743	0.624974788	0.875357834	Y	Fungi	Basidiomycota	Agaricomycetes	Cantharellales	Ceratobasidiaceae	Thanatephorus	NA
b_ASV18	0.002032092	0.601978672	0.56469672	NA	0.001446336	0.564133338	0.380313083	NA	Bacteria	Bacteroidota	Bacteroidia	Chitinophagales	Chitinophagaceae	Niastella	NA
f_ASV98	0.002010026	0.595903843	0.464207809	NA	0.001652956	0.577968583	0.471622317	NA	Fungi	Ascomycota	Eurotiomycetes	Chaetothyriales	Cyphellophoraceae	Cyphellophora	NA
f_ASV31	0.001051151	0.575064093	0.400680042	NA	5.56E-04	0.527364277	0.221447142	NA	Fungi	Ascomycota	Dothideomycetes	Capnodiales	Cladosporiaceae	Cladosporium	sphaerospermum
f_ASV104	0.001015043	0.566703155	0.344857683	NA	7.82E-04	0.553649707	0.337768415	NA	Fungi	Basidiomycota	Agaricomycetes	Agaricales	NA	NA	NA
f_ASV112	0.002168501	0.591142543	0.480840813	NA	0.001313939	0.568972432	0.437931665	NA	Fungi	Basidiomycota	Agaricomycetes	Agaricales	NA	NA	NA
f_ASV108	0.001999996	0.637659229	0.797880047	Y	5.08E-04	0.501682555	0.132607666	NA	Fungi	Basidiomycota	Agaricomycetes	Trechisporales	Hydnodontaceae	Subulicystidium	NA
f_ASV71	8.45E-04	0.559968122	0.316236588	NA	0.001099296	0.552546237	0.314873733	NA	Fungi	Ascomycota	Sordariomycetes	Glomerellales	Plectosphaerellaceae	Chordomyces	antarcticus
f_ASV41	0.002204609	0.616391133	0.650289208	NA	0.002732191	0.626952809	0.817482723	Y	Fungi	Basidiomycota	Agaricomycetes	Cantharellales	Ceratobasidiaceae	Rhizoctonia	solani
f_ASV32	0.00171113	0.594739502	0.522081091	NA	8.59E-04	0.544947769	0.280391814	NA	Fungi	Ascomycota	Sordariomycetes	Hypocreales	Stachybotryaceae	Stachybotrys	longistipitatus
f_ASV114	0.002625872	0.621575334	0.710351816	NA	0.002357066	0.600605683	0.639726453	NA	Fungi	Basidiomycota	Agaricomycetes	Sebacinales	NA	NA	NA
b_ASV52	0.00174122	0.605359896	0.633072929	NA	0.001891671	0.608439204	0.672215696	NA	Bacteria	Proteobacteria	Gammaproteobacteria	Burkholderiales	Rhodocyclaceae	NA	NA
b_ASV11	0.001458372	0.597564372	0.551448207	NA	7.72E-04	0.548878459	0.304682824	NA	Bacteria	Proteobacteria	Alphaproteobacteria	Caulobacterales	Hyphomonadaceae	SWB02	NA
f_ASV165	0.002164489	0.59130824	0.479081248	NA	0.004694073	0.627896207	0.82450332	Y	Fungi	Basidiomycota	Agaricomycetes	Auriculariales	NA	NA	NA
f_ASV48	0.002036104	0.611531091	0.650873424	NA	0.001119356	0.555087714	0.315903949	NA	Fungi	Ascomycota	Eurotiomycetes	Eurotiales	Aspergillaceae	Aspergillus	intermedius
f_ASV89	0.001145434	0.572708687	0.377241267	NA	0.001514541	0.572340383	0.377886027	NA	Fungi	Basidiomycota	Agaricomycetes	Agaricales	Stephanosporaceae	Myriococcum	praecox
f_ASV128	0.001769304	0.58612197	0.474928027	NA	0.001867599	0.602640929	0.648789319	NA	Fungi	Basidiomycota	Agaricomycetes	NA	NA	NA	NA
f_ASV384	0.002575722	0.543945698	0.198730572	NA	0.004794374	0.635963375	0.813205815	Y	Fungi	Basidiomycota	Agaricomycetes	Hymenochaetales	Schizoporaceae	Oxyporus	NA
b_ASV113	0.001819455	0.592927116	0.5150844	NA	0.001492474	0.597356765	0.644723185	NA	Bacteria	Proteobacteria	Gammaproteobacteria	Xanthomonadales	Xanthomonadaceae	Luteimonas	NA
f_ASV239	0.00262186	0.626572424	0.75796565	Y	0.002280838	0.595396578	0.600604585	NA	Fungi	Basidiomycota	Agaricomycetes	Cantharellales	Ceratobasidiaceae	NA	NA
f_ASV195	0.001578733	0.573842316	0.403997344	NA	0.002555662	0.593640479	0.535137247	NA	Fungi	Basidiomycota	Agaricomycetes	Auriculariales	Auriculariales_fam_Incertae_sedis	Oliveonia	NA
b_ASV97	0.002296886	0.630993128	0.749729976	NA	0.001161482	0.564572186	0.422257796	NA	Bacteria	Proteobacteria	Alphaproteobacteria	Parvibaculales	Parvibaculaceae	NA	NA
f_ASV190	0.001524571	0.577264845	0.46049633	NA	0.002066194	0.590130968	0.540027151	NA	Fungi	Ascomycota	Pezizomycetes	Pezizales	Pezizaceae	Pezizaceae_gen_Incertae_sedis	NA
b_ASV41	0.0014343	0.596423459	0.525091727	NA	0.001103308	0.568805872	0.436776631	NA	Bacteria	Proteobacteria	Gammaproteobacteria	Steroidobacterales	Steroidobacteraceae	Steroidobacter	NA
b_ASV53	0.001348041	0.591689342	0.425052472	NA	0.001883647	0.597567469	0.668451815	NA	Bacteria	Proteobacteria	Gammaproteobacteria	Burkholderiales	Comamonadaceae	Hydrogenophaga	NA
f_ASV17	0.001901701	0.601761428	0.570570843	NA	0.001869605	0.590871743	0.616235731	NA	Fungi	Ascomycota	Sordariomycetes	Hypocreales	Nectriaceae	Fusarium	nematophilum
b_ASV98	0.001512535	0.607628347	0.65310453	NA	0.001634901	0.576189977	0.472842046	NA	Bacteria	Bacteroidota	Bacteroidia	Flavobacteriales	Crocinitomicaceae	Fluviicola	NA
f_ASV173	0.001285855	0.575381855	0.394460377	NA	0.001133398	0.535219065	0.215992317	NA	Fungi	Ascomycota	Sordariomycetes	Glomerellales	Plectosphaerellaceae	NA	NA
f_ASV152	0.001099296	0.58134365	0.450969691	NA	0.00255165	0.592514476	0.527407464	NA	Fungi	Basidiomycota	Agaricomycetes	Agaricales	Stephanosporaceae	Stephanosporaceae_gen_Incertae_sedis	NA
f_ASV74	0.00173119	0.602288049	0.57784236	NA	0.002308922	0.597185953	0.618327158	NA	Fungi	Ascomycota	Dothideomycetes	Capnodiales	Cladosporiaceae	Cladosporium	NA
f_ASV140	0.001552655	0.574332478	0.377091925	NA	7.16E-04	0.547235462	0.273653434	NA	Fungi	Ascomycota	Sordariomycetes	Microascales	Microascales_fam_Incertae_sedis	Microascales_gen_Incertae_sedis	NA
b_ASV80	0.001476426	0.594966192	0.547583501	NA	6.88E-04	0.544492354	0.295186384	NA	Bacteria	Verrucomicrobiota	Verrucomicrobiae	Opitutales	Opitutaceae	Lacunisphaera	NA
f_ASV123	0.002609824	0.612155212	0.631411287	NA	0.002643926	0.590693659	0.547558928	NA	Fungi	Basidiomycota	Agaricomycetes	Auriculariales	Auriculariales_fam_Incertae_sedis	Oliveonia	NA
f_ASV266	0.001418252	0.56972378	0.348014912	NA	0.002409223	0.613761643	0.670028099	NA	Fungi	Basidiomycota	Agaricomycetes	Agaricales	Psathyrellaceae	Coprinopsis	urticicola
f_ASV192	0.001630889	0.585675155	0.442665318	NA	0.001458372	0.563500195	0.368760726	NA	Fungi	Ascomycota	Eurotiomycetes	Eurotiales	Aspergillaceae	Aspergillus	elegans
f_ASV183	0.001995984	0.57964923	0.400962613	NA	0.002094279	0.565715342	0.357099544	NA	Fungi	Ascomycota	Sordariomycetes	Sordariales	Chaetomiaceae	NA	NA
f_ASV211	0.001524571	0.570812479	0.356987348	NA	0.001067199	0.547736172	0.248006075	NA	Fungi	Ascomycota	Eurotiomycetes	Chaetothyriales	Herpotrichiellaceae	Phialophora	geniculata
b_ASV206	0.00375927	0.644082787	0.875275826	Y	9.07E-04	0.560524489	0.380682908	NA	Bacteria	Proteobacteria	Gammaproteobacteria	Burkholderiales	Comamonadaceae	Hydrogenophaga	NA
f_ASV289	6.12E-04	0.54138407	0.194395261	NA	0.002222664	0.603798619	0.588345001	NA	Fungi	Basidiomycota	Agaricomycetes	Agaricales	Psathyrellaceae	Coprinopsis	urticicola
f_ASV242	7.70E-04	0.525769165	0.183782914	NA	0.00110732	0.547431676	0.319906495	NA	Fungi	Basidiomycota	Agaricomycetes	Sebacinales	Sebacinales_fam_Incertae_sedis	Sebacinales_gen_Incertae_sedis	NA
b_ASV10	0.001390168	0.584209329	0.463417794	NA	7.94E-04	0.57313069	0.490359673	NA	Bacteria	Actinobacteriota	Actinobacteria	Streptomycetales	Streptomycetaceae	Streptomyces	NA
b_ASV20	0.003147436	0.608865813	0.591587753	NA	0.001604811	0.557759405	0.365017168	NA	Bacteria	Proteobacteria	Alphaproteobacteria	Dongiales	Dongiaceae	Dongia	NA
b_ASV12	0.001857569	0.574520205	0.401171391	NA	0.001590769	0.581477292	0.496551665	NA	Bacteria	Proteobacteria	Gammaproteobacteria	Steroidobacterales	Steroidobacteraceae	Steroidobacter	NA
f_ASV275	0.001428282	0.569710994	0.354313705	NA	0.002126375	0.571365809	0.373808734	NA	Fungi	Olpidiomycota	Olpidiomycetes	Olpidiales	Olpidiaceae	Olpidium	NA
f_ASV16	0.001133398	0.559742836	0.275440749	NA	8.22E-04	0.536441514	0.257009849	NA	Fungi	Ascomycota	Sordariomycetes	Glomerellales	Plectosphaerellaceae	Plectosphaerella	oligotrophica
f_ASV305	0.001203608	0.573706807	0.374573612	NA	9.99E-04	0.547262421	0.299801193	NA	Fungi	Ascomycota	Dothideomycetes	Dothideomycetes_ord_Incertae_sedis	Eremomycetaceae	Arthrographis	kalrae
f_ASV250	0.001933798	0.593584511	0.44980515	NA	0.001113338	0.542080841	0.250961157	NA	Fungi	Ascomycota	Eurotiomycetes	Onygenales	Onygenaceae	Chrysosporium	lobatum
f_ASV273	0.001229687	0.565793417	0.321184763	NA	0.001233699	0.560788444	0.3535066	NA	Fungi	Ascomycota	Eurotiomycetes	Eurotiales	Aspergillaceae	Aspergillus	ruber
f_ASV313	0.001787359	0.577571523	0.371952518	NA	0.001913737	0.590525221	0.53762281	NA	Fungi	Ascomycota	Dothideomycetes	Pleosporales	Torulaceae	Torula	fici
f_ASV335	0.001279837	0.540782371	0.208698588	NA	0.001707118	0.589786257	0.502590024	NA	Fungi	Basidiomycota	Agaricomycetes	Agaricales	Agaricaceae	Leucocoprinus	cretaceus
f_ASV143	0.001658974	0.641381935	1	Y	0.003616843	0.63444846	0.886892111	Y	Fungi	Ascomycota	Dothideomycetes	Pleosporales	Pleosporaceae	Alternaria	NA
f_ASV182	8.93E-04	0.559695552	0.320797724	NA	0.002036104	0.57183753	0.405150809	NA	Fungi	Ascomycota	Sordariomycetes	Glomerellales	Plectosphaerellaceae	Musicillium	elettariae
b_ASV82	9.57E-04	0.579916488	0.446258219	NA	0.001504511	0.589927433	0.575061682	NA	Bacteria	Proteobacteria	Alphaproteobacteria	Dongiales	Dongiaceae	Dongia	NA
f_ASV228	0.001821461	0.588561477	0.474258841	NA	0.001083248	0.541989745	0.250550811	NA	Fungi	Ascomycota	Sordariomycetes	Glomerellales	Plectosphaerellaceae	NA	NA
f_ASV324	0.002082243	0.608411616	0.603449776	NA	9.35E-04	0.5268434	0.217745347	NA	Fungi	Ascomycota	Eurotiomycetes	Onygenales	Onygenaceae	Chrysosporium	lobatum
b_ASV24	0.001765292	0.602995184	0.590298522	NA	0.002098291	0.609780406	0.721522196	NA	Bacteria	Myxococcota	Polyangia	Polyangiales	BIrii41	NA	NA
b_ASV45	0.002649945	0.62208153	0.716787166	NA	0.001051151	0.548893851	0.295777051	NA	Bacteria	Proteobacteria	Alphaproteobacteria	Dongiales	Dongiaceae	Dongia	NA
b_ASV267	0.001025073	0.542998744	0.227013187	NA	0.001392174	0.584352372	0.518398036	NA	Bacteria	Gemmatimonadota	Gemmatimonadetes	Gemmatimonadales	Gemmatimonadaceae	NA	NA
b_ASV36	0.001985954	0.596348951	0.515635101	NA	0.002022062	0.589458134	0.533863248	NA	Bacteria	Proteobacteria	Alphaproteobacteria	Sphingomonadales	Sphingomonadaceae	Sphingobium	NA
f_ASV126	0.001003007	0.604524416	0.608704379	NA	4.65E-04	0.54932984	0.338420408	NA	Fungi	Ascomycota	Dothideomycetes	Capnodiales	Cladosporiaceae	Cladosporium	halotolerans
b_ASV467	0.001574721	0.599277248	0.550186119	NA	0.001217651	0.556320845	0.323439553	NA	Bacteria	Acidobacteriota	Thermoanaerobaculia	Thermoanaerobaculales	Thermoanaerobaculaceae	Subgroup 10	NA
f_ASV215	7.04E-04	0.537471502	0.215755841	NA	0.00117753	0.551276534	0.295452569	NA	Fungi	Ascomycota	Sordariomycetes	Hypocreales	Bionectriaceae	Gliomastix	NA
f_ASV118	0.001313939	0.610987537	0.64241235	NA	9.65E-04	0.596898115	0.628549886	NA	Fungi	Ascomycota	Sordariomycetes	Microascales	Halosphaeriaceae	Halosphaeriaceae_gen_Incertae_sedis	NA
f_ASV201	0.0014343	0.56680167	0.34487062	NA	0.001823467	0.568029796	0.385854817	NA	Fungi	Ascomycota	Sordariomycetes	Hypocreales	Stachybotryaceae	Stachybotrys	musae
f_ASV344	0.002567698	0.612144401	0.629395422	NA	0.003247737	0.607788328	0.724894357	NA	Fungi	Ascomycota	Sordariomycetes	Sordariales	NA	NA	NA
f_ASV131	0.001342023	0.568486201	0.342879616	NA	0.00148445	0.571834985	0.430721272	NA	Fungi	Ascomycota	Sordariomycetes	Hypocreales	Nectriaceae	Fusarium	NA
b_ASV237	0.002026074	0.605499244	0.603972285	NA	8.83E-04	0.540353958	0.263792969	NA	Bacteria	Proteobacteria	Gammaproteobacteria	Steroidobacterales	Steroidobacteraceae	NA	NA
b_ASV288	0.001530589	0.59674501	0.560811817	NA	0.00173119	0.601723858	0.676826864	NA	Bacteria	Proteobacteria	Gammaproteobacteria	Burkholderiales	Comamonadaceae	NA	NA
f_ASV87	0.001215645	0.597118987	0.542507876	NA	0.001456366	0.590602815	0.56524598	NA	Fungi	Ascomycota	Sordariomycetes	Branch06	Branch06_fam_Incertae_sedis	Branch06_gen_Incertae_sedis	NA
f_ASV339	0.00176128	0.585043934	0.486411577	NA	0.00167101	0.56142987	0.349118799	NA	Fungi	Ascomycota	Sordariomycetes	Sordariales	Chaetomiaceae	Humicola	NA
f_ASV129	0.0014343	0.575637355	0.359531243	NA	0.001301903	0.55109814	0.288382092	NA	Fungi	Ascomycota	Eurotiomycetes	Eurotiales	Aspergillaceae	Aspergillus	versicolor
f_ASV147	0.002655963	0.652703879	0.996017331	Y	0.003540615	0.625869279	0.825147141	Y	Fungi	Ascomycota	Dothideomycetes	Capnodiales	Cladosporiaceae	Cladosporium	NA
f_ASV30	0.001640919	0.574706773	0.340540213	NA	0.001085254	0.547737866	0.274944744	NA	Fungi	Ascomycota	Sordariomycetes	Glomerellales	Plectosphaerellaceae	Plectosphaerella	NA
b_ASV394	0.002393175	0.622982591	0.736245302	NA	0.002772311	0.605043142	0.636219369	NA	Bacteria	Bacteroidota	Bacteroidia	Chitinophagales	Chitinophagaceae	Chitinophaga	NA
f_ASV318	0.001594781	0.588956245	0.504101537	NA	9.77E-04	0.541568579	0.260989931	NA	Fungi	Basidiomycota	Agaricomycetes	Trechisporales	Hydnodontaceae	Trechispora	NA
b_ASV170	0.002062182	0.633142102	0.826503374	Y	0.002353054	0.594204358	0.585510103	NA	Bacteria	Proteobacteria	Alphaproteobacteria	Sphingomonadales	Sphingomonadaceae	Sphingobium	NA
f_ASV326	0.001580739	0.568213093	0.300943905	NA	0.001259777	0.555291293	0.310954915	NA	Fungi	Ascomycota	Sordariomycetes	Hypocreales	Nectriaceae	Fusarium	NA
f_ASV189	4.87E-04	0.577220685	0.424180527	NA	0.001584751	0.562009168	0.33618823	NA	Fungi	Ascomycota	Dothideomycetes	Capnodiales	Cladosporiaceae	Cladosporium	endophyticum
b_ASV112	0.001201602	0.582104607	0.467333085	NA	0.00169107	0.583882525	0.495109841	NA	Bacteria	Proteobacteria	Alphaproteobacteria	Rhizobiales	Rhizobiaceae	Allorhizobium-Neorhizobium-Pararhizobium-Rhizobium	NA
f_ASV247	0.001981942	0.562539803	0.265935222	NA	0.001416246	0.575292006	0.473966071	NA	Fungi	Ascomycota	Sordariomycetes	Hypocreales	Hypocreales_fam_Incertae_sedis	Acremonium	acutatum
f_ASV235	0.002222664	0.58603147	0.434808773	NA	0.001041121	0.548600296	0.293323412	NA	Fungi	Ascomycota	Sordariomycetes	Glomerellales	Plectosphaerellaceae	NA	NA
b_ASV21	6.86E-04	0.562094432	0.345143474	NA	8.28E-04	0.572516136	0.494240516	NA	Bacteria	Nitrospirota	Nitrospiria	Nitrospirales	Nitrospiraceae	Nitrospira	NA
b_ASV179	0.002970907	0.63902628	0.857196984	Y	0.002655963	0.612399536	0.707695796	NA	Bacteria	Actinobacteriota	Actinobacteria	Streptomycetales	Streptomycetaceae	NA	NA
f_ASV232	0.00177131	0.585415479	0.408099106	NA	8.93E-04	0.538673093	0.264615478	NA	Fungi	Ascomycota	Dothideomycetes	Pleosporales	Didymellaceae	Epicoccum	NA
b_ASV101	0.001115344	0.593734612	0.524622653	NA	0.002330988	0.5957326	0.565403057	NA	Bacteria	Proteobacteria	Gammaproteobacteria	Burkholderiales	Comamonadaceae	NA	NA
b_ASV214	0.001382144	0.605702236	0.622789696	NA	0.001959876	0.585641695	0.504856432	NA	Bacteria	Proteobacteria	Gammaproteobacteria	Xanthomonadales	Xanthomonadaceae	Pseudoxanthomonas	NA
b_ASV354	0.001249747	0.607237204	0.695263876	NA	0.001560679	0.579336042	0.50780023	NA	Bacteria	Proteobacteria	Gammaproteobacteria	Enterobacterales	Enterobacteriaceae	Escherichia-Shigella	NA
b_ASV133	0.001993978	0.620134295	0.7084461	NA	0.001257771	0.587439493	0.573001647	NA	Bacteria	Proteobacteria	Gammaproteobacteria	Burkholderiales	Rhodocyclaceae	NA	NA
b_ASV271	0.00254162	0.602549804	0.605547424	NA	0.001201602	0.590823202	0.589703014	NA	Bacteria	Proteobacteria	Gammaproteobacteria	Pseudomonadales	Cellvibrionaceae	Cellvibrio	NA
b_ASV194	0.001273819	0.601600526	0.591198336	NA	0.001145434	0.562854195	0.429911662	NA	Bacteria	Myxococcota	Polyangia	Polyangiales	BIrii41	NA	NA
b_ASV249	0.001821461	0.600655877	0.51693923	NA	0.001743226	0.581468372	0.462056017	NA	Bacteria	Proteobacteria	Alphaproteobacteria	Sphingomonadales	Sphingomonadaceae	NA	NA
b_ASV231	0.001530589	0.597682111	0.542740401	NA	0.001646938	0.585532213	0.516026517	NA	Bacteria	Bacteroidota	Bacteroidia	Chitinophagales	Chitinophagaceae	Niastella	NA
b_ASV66	0.001664992	0.603292	0.598705862	NA	0.001953858	0.590511464	0.557127388	NA	Bacteria	Actinobacteriota	Actinobacteria	Streptomycetales	Streptomycetaceae	Streptomyces	NA
f_ASV241	0.001729184	0.599498588	0.549021456	NA	0.001673016	0.561371323	0.38269207	NA	Fungi	Ascomycota	Sordariomycetes	Hypocreales	Hypocreales_fam_Incertae_sedis	Acremonium	sclerotigenum
f_ASV292	0.002280838	0.5905925	0.4187727	NA	8.71E-04	0.535989587	0.236317531	NA	Fungi	Ascomycota	Sordariomycetes	Glomerellales	Plectosphaerellaceae	Brunneomyces	brunnescens
f_ASV347	0.001839515	0.599336834	0.584823132	NA	0.001386156	0.565552802	0.395476433	NA	Fungi	Basidiomycota	Agaricomycetes	Sebacinales	Serendipitaceae	Serendipita	NA
f_ASV179	9.79E-04	0.595823702	0.520868074	NA	0.001372114	0.562946846	0.390804289	NA	Fungi	Ascomycota	Sordariomycetes	Sordariales	Chaetomiaceae	Trichocladium	NA
f_ASV155	8.41E-04	0.542377038	0.218666053	NA	0.001297891	0.557565891	0.334945671	NA	Fungi	Ascomycota	Sordariomycetes	Glomerellales	Plectosphaerellaceae	Gibellulopsis	NA
b_ASV658	0.001556667	0.608584325	0.620375104	NA	9.53E-04	0.537625394	0.275709507	NA	Bacteria	Fibrobacterota	Fibrobacteria	Fibrobacterales	Fibrobacteraceae	possible genus 04	NA
b_ASV205	0.002142423	0.615755344	0.656171195	NA	8.85E-04	0.581613367	0.527966958	NA	Bacteria	Proteobacteria	Gammaproteobacteria	Pseudomonadales	Pseudomonadaceae	Pseudomonas	NA
f_ASV210	0.001873617	0.603430626	0.561080404	NA	0.001173518	0.568873255	0.470490936	NA	Fungi	Olpidiomycota	Olpidiomycetes	Olpidiales	Olpidiaceae	Olpidium	NA
b_ASV37	0.001801401	0.591690546	0.4881465	NA	0.001538613	0.599958929	0.657032543	NA	Bacteria	Proteobacteria	Gammaproteobacteria	Gammaproteobacteria Incertae Sedis	Unknown Family	Acidibacter	NA
b_ASV821	0.001446336	0.588297216	0.482300144	NA	0.001253759	0.543393535	0.266475594	NA	Bacteria	Proteobacteria	Gammaproteobacteria	Burkholderiales	Rhodocyclaceae	NA	NA
b_ASV95	7.58E-04	0.579215576	0.44898248	NA	0.001683046	0.584629042	0.495391121	NA	Bacteria	Myxococcota	Polyangia	Haliangiales	Haliangiaceae	Haliangium	NA
f_ASV327	0.001803407	0.596196498	0.54405462	NA	0.001400198	0.564606017	0.371680666	NA	Fungi	Ascomycota	Sordariomycetes	Sordariales	Chaetomiaceae	Trichocladium	acropullum
b_ASV303	0.002096285	0.615003098	0.656234812	NA	0.001725172	0.587021844	0.569558039	NA	Bacteria	Myxococcota	Polyangia	Polyangiales	BIrii41	NA	NA
b_ASV160	0.001281843	0.56047079	0.27807952	NA	0.001271813	0.576573604	0.458753854	NA	Bacteria	Proteobacteria	Gammaproteobacteria	Burkholderiales	Nitrosomonadaceae	MND1	NA
b_ASV852	0.001869605	0.619321735	0.722302144	NA	0.001297891	0.567527178	0.45926024	NA	Bacteria	Fibrobacterota	Fibrobacteria	Fibrobacterales	Fibrobacteraceae	NA	NA
b_ASV928	0.002539614	0.606021515	0.567369592	NA	0.001640919	0.570122374	0.415874808	NA	Bacteria	Proteobacteria	Gammaproteobacteria	Pseudomonadales	Pseudomonadaceae	Pseudomonas	NA
f_ASV4	0.001885653	0.629930649	0.770517253	Y	8.73E-04	0.577604627	0.466628714	NA	Fungi	Ascomycota	Dothideomycetes	Pleosporales	Lentitheciaceae	Darksidea	NA
f_ASV1349	0.001109326	0.561400202	0.283414348	NA	0.00251153	0.617157489	0.775524342	Y	Fungi	Ascomycota	Dothideomycetes	Capnodiales	Cladosporiaceae	Cladosporium	dominicanum
f_ASV300	0.001985954	0.575902345	0.383092345	NA	0.001051151	0.577999135	0.495484804	NA	Fungi	Ascomycota	NA	NA	NA	NA	NA
f_ASV332	0.00178134	0.569954223	0.348858122	NA	0.001151452	0.537883495	0.23187856	NA	Fungi	Ascomycota	Sordariomycetes	Sordariales	Chaetomiaceae	Corynascella	inquinata
f_ASV320	0.001887659	0.581822812	0.436211977	NA	0.00145436	0.535471889	0.199016936	NA	Fungi	Ascomycota	Sordariomycetes	Microascales	Microascales_fam_Incertae_sedis	Cephalotrichiella	penicillata
b_ASV2	0.002056164	0.585500977	0.466265858	NA	0.001753256	0.5818672	0.441691672	NA	Bacteria	Actinobacteriota	Actinobacteria	Corynebacteriales	Corynebacteriaceae	Lawsonella	NA
f_ASV419	0.001017049	0.559473315	0.267324723	NA	0.001055163	0.536404794	0.249085881	NA	Fungi	Ascomycota	Saccharomycetes	Saccharomycetales	Phaffomycetaceae	Wickerhamomyces	ciferrii
b_ASV128	0.001047139	0.614533756	0.719165206	NA	0.001522565	0.595599251	0.594147885	NA	Bacteria	Proteobacteria	Gammaproteobacteria	Burkholderiales	Comamonadaceae	NA	NA
b_ASV39	0.001333999	0.569243159	0.410461938	NA	0.001634901	0.58172224	0.527656476	NA	Bacteria	Proteobacteria	Gammaproteobacteria	Burkholderiales	Nitrosomonadaceae	MND1	NA
b_ASV663	0.001285855	0.585871762	0.48393857	NA	0.001695082	0.575871719	0.448676377	NA	Bacteria	Bacteroidota	Bacteroidia	Chitinophagales	Chitinophagaceae	Niastella	NA
f_ASV349	0.002278832	0.571487195	0.372668467	NA	0.001017049	0.536344559	0.218641059	NA	Fungi	Ascomycota	Sordariomycetes	Glomerellales	Plectosphaerellaceae	NA	NA
f_ASV374	0.002280838	0.59928862	0.575331436	NA	0.00171113	0.584893892	0.498723953	NA	Fungi	Basidiomycota	Agaricomycetes	NA	NA	NA	NA
f_ASV206	0.001675022	0.58994721	0.455456354	NA	0.001530589	0.564060003	0.37400103	NA	Fungi	Ascomycota	Sordariomycetes	Hypocreales	Hypocreales_fam_Incertae_sedis	Acremonium	sclerotigenum
f_ASV226	0.00117753	0.556670271	0.28356824	NA	0.001456366	0.550793969	0.291782879	NA	Fungi	Ascomycota	Sordariomycetes	Glomerellales	Plectosphaerellaceae	NA	NA
f_ASV309	0.002210627	0.605571568	0.590136639	NA	0.00107723	0.552157477	0.314714176	NA	Fungi	Ascomycota	Sordariomycetes	Glomerellales	Plectosphaerellaceae	NA	NA
b_ASV42	0.001289867	0.599199277	0.622640417	NA	0.001512535	0.567340433	0.406577184	NA	Bacteria	Proteobacteria	Gammaproteobacteria	Gammaproteobacteria Incertae Sedis	Unknown Family	Acidibacter	NA
b_ASV76	0.001321963	0.600850591	0.594424103	NA	0.001835503	0.598423669	0.599619775	NA	Bacteria	Fibrobacterota	Fibrobacteria	Fibrobacterales	Fibrobacteraceae	possible genus 04	NA
f_ASV500	0.001303909	0.54660327	0.241546879	NA	0.001590769	0.561325507	0.345295894	NA	Fungi	Ascomycota	Eurotiomycetes	Eurotiales	Aspergillaceae	Aspergillus	NA
b_ASV300	0.001580739	0.577386795	0.387473227	NA	7.12E-04	0.558512427	0.349268497	NA	Bacteria	Gemmatimonadota	Gemmatimonadetes	Gemmatimonadales	Gemmatimonadaceae	NA	NA
b_ASV38	9.79E-04	0.577871884	0.42012128	NA	0.001325975	0.572016089	0.431668503	NA	Bacteria	Proteobacteria	Alphaproteobacteria	Caulobacterales	Hyphomonadaceae	SWB02	NA
b_ASV279	0.001095284	0.589324604	0.497653611	NA	0.001925773	0.596836699	0.608480658	NA	Bacteria	Proteobacteria	Alphaproteobacteria	Sphingomonadales	Sphingomonadaceae	Sphingopyxis	NA
f_ASV105	0.00226479	0.619616114	0.690729448	NA	0.00113741	0.594375653	0.577578941	NA	Fungi	Ascomycota	Dothideomycetes	Capnodiales	Cladosporiaceae	Cladosporium	NA
b_ASV435	0.002064188	0.611245464	0.634424497	NA	0.003087256	0.616720095	0.753069547	NA	Bacteria	Proteobacteria	Alphaproteobacteria	Sphingomonadales	Sphingomonadaceae	Sphingopyxis	NA
f_ASV415	0.001739214	0.58870408	0.447263088	NA	0.003743222	0.622055123	0.706249849	NA	Fungi	Basidiomycota	Agaricomycetes	Agaricales	Psathyrellaceae	Coprinopsis	urticicola
f_ASV503	0.001919755	0.576582051	0.372466905	NA	0.00110732	0.534626169	0.233757896	NA	Fungi	Rozellomycota	Rozellomycotina_cls_Incertae_sedis	GS08	GS08_fam_Incertae_sedis	GS08_gen_Incertae_sedis	NA
f_ASV380	0.00227482	0.604243943	0.563347548	NA	0.00175125	0.570825734	0.37926094	NA	Fungi	Ascomycota	Eurotiomycetes	Chaetothyriales	Herpotrichiellaceae	Phialophora	geniculata
f_ASV278	4.83E-04	0.574041796	0.426856503	NA	0.001815443	0.573687993	0.427431788	NA	Fungi	Basidiomycota	Wallemiomycetes	Wallemiales	Wallemiaceae	Wallemia	tropicalis
b_ASV604	0.002040116	0.611856556	0.660346316	NA	9.21E-04	0.564232353	0.409275258	NA	Bacteria	Proteobacteria	Gammaproteobacteria	Steroidobacterales	Steroidobacteraceae	Steroidobacter	NA
f_ASV903	0.003021057	0.629643937	0.77788959	Y	0.002397187	0.600950965	0.643796349	NA	Fungi	Ascomycota	Dothideomycetes	Botryosphaeriales	Botryosphaeriaceae	Macrophomina	phaseolina
f_ASV164	0.001606817	0.584427559	0.429468994	NA	0.001989966	0.568924673	0.390032172	NA	Fungi	Ascomycota	Sordariomycetes	Sordariales	Chaetomiaceae	Humicola	repens
b_ASV978	0.001432294	0.564687664	0.333690202	NA	0.002890666	0.587230674	0.488995604	NA	Bacteria	Bacteroidota	Bacteroidia	Chitinophagales	Chitinophagaceae	Chitinophaga	NA
b_ASV146	0.001420258	0.615268475	0.672611933	NA	0.002216646	0.59055142	0.580233601	NA	Bacteria	Proteobacteria	Alphaproteobacteria	Dongiales	Dongiaceae	Dongia	NA
f_ASV435	0.002258772	0.588230418	0.44507108	NA	0.001981942	0.563618372	0.348100941	NA	Fungi	Ascomycota	Eurotiomycetes	Onygenales	Onygenaceae	Chrysosporium	lobatum
f_ASV563	0.001460378	0.572944801	0.345346192	NA	8.30E-04	0.517940272	0.17167737	NA	Fungi	Rozellomycota	Rozellomycota_cls_Incertae_sedis	Rozellomycota_ord_Incertae_sedis	Rozellomycota_fam_Incertae_sedis	Rozellomycota_gen_Incertae_sedis	NA
b_ASV864	0.001450348	0.598788618	0.556348123	NA	0.001634901	0.588378706	0.552688656	NA	Bacteria	Verrucomicrobiota	Chlamydiae	Chlamydiales	cvE6	NA	NA
b_ASV1125	0.002890666	0.618311624	0.67225124	NA	0.001029085	0.541582155	0.249598976	NA	Bacteria	Actinobacteriota	Thermoleophilia	Solirubrobacterales	67-14	NA	NA
b_ASV1159	0.001426276	0.580304075	0.420813879	NA	0.001725172	0.596454962	0.587808734	NA	Bacteria	Proteobacteria	Gammaproteobacteria	Burkholderiales	Rhodocyclaceae	Ferribacterium	NA
b_ASV269	0.001626877	0.572613623	0.350028828	NA	0.0011675	0.570040453	0.439695036	NA	Bacteria	Nitrospirota	Nitrospiria	Nitrospirales	Nitrospiraceae	Nitrospira	NA
b_ASV223	0.00174122	0.622574331	0.711714012	NA	0.001871611	0.593294413	0.565772616	NA	Bacteria	Proteobacteria	Gammaproteobacteria	Steroidobacterales	Steroidobacteraceae	Steroidobacter	NA
b_ASV420	9.75E-04	0.593960287	0.539031301	NA	0.00141424	0.564833331	0.406120593	NA	Bacteria	Proteobacteria	Gammaproteobacteria	Enterobacterales	Enterobacteriaceae	Klebsiella	NA
b_ASV240	0.00200802	0.604687411	0.555595821	NA	0.002218652	0.592214649	0.537113947	NA	Bacteria	Myxococcota	Polyangia	Polyangiales	BIrii41	NA	NA
b_ASV166	0.001743226	0.570741511	0.343451006	NA	0.001179536	0.563774623	0.379726493	NA	Bacteria	Proteobacteria	Gammaproteobacteria	Burkholderiales	Comamonadaceae	Hylemonella	NA
b_ASV559	0.001083248	0.607028498	0.618477022	NA	0.001963888	0.587108063	0.544078162	NA	Bacteria	Proteobacteria	Gammaproteobacteria	Burkholderiales	Methylophilaceae	MM2	NA
b_ASV3	0.00148445	0.585798006	0.451465376	NA	0.001356065	0.574522707	0.431887734	NA	Bacteria	Proteobacteria	Alphaproteobacteria	Sphingomonadales	Sphingomonadaceae	Qipengyuania	NA
f_ASV262	0.001975924	0.589394124	0.4526083	NA	5.72E-04	0.526763861	0.215896814	NA	Fungi	Ascomycota	Sordariomycetes	Hypocreales	Hypocreales_fam_Incertae_sedis	Acremonium	citrinum
b_ASV641	0.001145434	0.587771009	0.46260451	NA	0.001747238	0.580661921	0.486474219	NA	Bacteria	Proteobacteria	Gammaproteobacteria	Burkholderiales	Comamonadaceae	NA	NA
b_ASV1010	0.001570709	0.597148822	0.536912314	NA	0.001620859	0.569899813	0.397650555	NA	Bacteria	Proteobacteria	Alphaproteobacteria	Azospirillales	Azospirillaceae	Niveispirillum	NA
f_ASV608	0.001466396	0.570839602	0.380016075	NA	0.004361075	0.620364175	0.745882294	NA	Fungi	Basidiomycota	Agaricomycetes	Sebacinales	Sebacinales_fam_Incertae_sedis	Sebacinales_gen_Incertae_sedis	NA
b_ASV1044	0.002214639	0.613223631	0.660623345	NA	0.001961882	0.577236824	0.473052724	NA	Bacteria	Fibrobacterota	Fibrobacteria	Fibrobacterales	Fibrobacteraceae	NA	NA
f_ASV73	0.001185554	0.56321736	0.321282107	NA	0.001644932	0.563600867	0.353702315	NA	Fungi	Ascomycota	Sordariomycetes	Trichosphaeriales	Trichosphaeriaceae	Nigrospora	NA
b_ASV498	0.00290872	0.632123272	0.844625545	Y	0.001773316	0.582356712	0.548622744	NA	Bacteria	Myxococcota	Polyangia	Polyangiales	BIrii41	NA	NA
b_ASV67	0.001632895	0.589837099	0.484667023	NA	9.55E-04	0.557971165	0.356608858	NA	Bacteria	Gemmatimonadota	Gemmatimonadetes	Gemmatimonadales	Gemmatimonadaceae	NA	NA
b_ASV62	0.001121362	0.604121157	0.625232318	NA	0.001121362	0.586222369	0.507260729	NA	Bacteria	Proteobacteria	Gammaproteobacteria	Burkholderiales	Nitrosomonadaceae	MND1	NA
b_ASV776	0.001811431	0.591194104	0.5125708	NA	0.001291873	0.554443225	0.351145886	NA	Bacteria	Bacteroidota	Bacteroidia	Chitinophagales	Chitinophagaceae	Pseudoflavitalea	NA
b_ASV380	0.001548643	0.603391499	0.580377746	NA	0.001213638	0.589738754	0.605787307	NA	Bacteria	Verrucomicrobiota	Verrucomicrobiae	Opitutales	Opitutaceae	Lacunisphaera	NA
b_ASV876	0.001269807	0.591532179	0.541401798	NA	9.17E-04	0.542243503	0.255080121	NA	Bacteria	Firmicutes	Bacilli	Paenibacillales	Paenibacillaceae	Cohnella	NA
b_ASV698	0.001323969	0.602690278	0.556557237	NA	0.001737208	0.563245939	0.364774896	NA	Bacteria	Gemmatimonadota	Gemmatimonadetes	Gemmatimonadales	Gemmatimonadaceae	NA	NA
b_ASV421	0.00117753	0.568961281	0.381713946	NA	0.002389163	0.587463893	0.529893989	NA	Bacteria	Proteobacteria	Gammaproteobacteria	Burkholderiales	Nitrosomonadaceae	MND1	NA
f_ASV394	9.57E-04	0.552817454	0.257068861	NA	0.001893677	0.557773518	0.298636423	NA	Fungi	Ascomycota	Eurotiomycetes	Eurotiales	Aspergillaceae	Aspergillus	steynii
f_ASV399	9.81E-04	0.561991744	0.29429229	NA	0.001703106	0.56709809	0.366102857	NA	Fungi	Ascomycota	Sordariomycetes	Hypocreales	Stachybotryaceae	Stachybotrys	subcylindrosporus
b_ASV1093	0.001887659	0.587638653	0.482499332	NA	0.001307921	0.571098655	0.4575776	NA	Bacteria	Proteobacteria	Alphaproteobacteria	Sphingomonadales	Sphingomonadaceae	Sphingobium	NA
b_ASV110	9.89E-04	0.590487761	0.516793246	NA	0.002092273	0.60117496	0.655508462	NA	Bacteria	Myxococcota	Polyangia	Polyangiales	BIrii41	NA	NA
b_ASV298	9.99E-04	0.580269952	0.435541246	NA	0.001588763	0.573902739	0.447967397	NA	Bacteria	Bacteroidota	Bacteroidia	Chitinophagales	Chitinophagaceae	Niastella	NA
b_ASV407	0.002052152	0.602413013	0.556426545	NA	0.002796384	0.610042001	0.666203017	NA	Bacteria	Proteobacteria	Gammaproteobacteria	Pseudomonadales	Pseudomonadaceae	Pseudomonas	NA
f_ASV110	0.001099296	0.570822869	0.38149238	NA	0.001149446	0.548787919	0.294485251	NA	Fungi	Ascomycota	Eurotiomycetes	Eurotiales	Aspergillaceae	Penicillium	citrinum
b_ASV1278	0.002429283	0.612256669	0.615281444	NA	0.00341223	0.6283361	0.834881971	Y	Bacteria	Bacteroidota	Bacteroidia	Flavobacteriales	Crocinitomicaceae	Fluviicola	NA
f_ASV581	0.002276826	0.596248806	0.517229401	NA	0.001576727	0.593935828	0.429184458	NA	Fungi	Basidiomycota	Agaricomycetes	Agaricales	Psathyrellaceae	Coprinopsis	urticicola
b_ASV508	0.001883647	0.612007403	0.663649581	NA	0.001440318	0.570159242	0.422708468	NA	Bacteria	Proteobacteria	Gammaproteobacteria	Steroidobacterales	Steroidobacteraceae	Steroidobacter	NA
b_ASV75	0.001893677	0.613426696	0.635225898	NA	0.001131392	0.5816296	0.475529207	NA	Bacteria	Proteobacteria	Alphaproteobacteria	Caulobacterales	Caulobacteraceae	Caulobacter	NA
b_ASV450	0.001518553	0.596957238	0.543093912	NA	0.003033093	0.618426975	0.831989728	Y	Bacteria	Proteobacteria	Gammaproteobacteria	Burkholderiales	Oxalobacteraceae	Pseudoduganella	NA
b_ASV108	0.001255765	0.617436933	0.705738894	NA	0.001143428	0.569208783	0.419229076	NA	Bacteria	Proteobacteria	Gammaproteobacteria	Burkholderiales	Nitrosomonadaceae	MND1	NA
b_ASV77	0.001598793	0.576146519	0.39175474	NA	0.001380138	0.584892163	0.518223349	NA	Bacteria	Proteobacteria	Gammaproteobacteria	Burkholderiales	Nitrosomonadaceae	MND1	NA
f_ASV574	0.002774317	0.611631453	0.580660621	NA	0.001149446	0.547665308	0.260397618	NA	Fungi	Ascomycota	Eurotiomycetes	Eurotiales	Aspergillaceae	Aspergillus	reticulatus
b_ASV962	0.001149446	0.580278283	0.421817798	NA	0.002100297	0.584555363	0.497574529	NA	Bacteria	Bacteroidota	Bacteroidia	Sphingobacteriales	Sphingobacteriaceae	Solitalea	NA
b_ASV184	0.001219657	0.605166655	0.626943592	NA	0.001855563	0.578498419	0.464281513	NA	Bacteria	Myxococcota	Polyangia	Polyangiales	BIrii41	NA	NA
b_ASV199	0.001227681	0.603249964	0.614613994	NA	0.001003007	0.571502705	0.476906828	NA	Bacteria	Proteobacteria	Alphaproteobacteria	Rhizobiales	Rhizobiales Incertae Sedis	NA	NA
b_ASV225	8.85E-04	0.56649056	0.337482605	NA	9.37E-04	0.580916909	0.543887937	NA	Bacteria	Nitrospirota	Nitrospiria	Nitrospirales	Nitrospiraceae	Nitrospira	NA
b_ASV141	0.001398192	0.616348807	0.726708908	NA	0.001313939	0.579165987	0.467135185	NA	Bacteria	Verrucomicrobiota	Verrucomicrobiae	Pedosphaerales	Pedosphaeraceae	NA	NA
b_ASV211	0.001289867	0.597111	0.5718209	NA	0.001348041	0.575963569	0.434182067	NA	Bacteria	Myxococcota	Polyangia	Haliangiales	Haliangiaceae	Haliangium	NA
f_ASV594	0.002004008	0.587897236	0.493263558	NA	0.001346035	0.566879819	0.412697104	NA	Fungi	Ascomycota	Sordariomycetes	Branch06	Branch06_fam_Incertae_sedis	Branch06_gen_Incertae_sedis	NA
f_ASV641	0.001504511	0.563172554	0.333600475	NA	9.43E-04	0.524213289	0.190886562	NA	Fungi	Ascomycota	Eurotiomycetes	Chaetothyriales	Herpotrichiellaceae	Exophiala	NA
b_ASV25	0.001959876	0.596723549	0.513241223	NA	0.002118351	0.603873236	0.65819829	NA	Bacteria	Proteobacteria	Alphaproteobacteria	Rhizobiales	Rhizobiaceae	Allorhizobium-Neorhizobium-Pararhizobium-Rhizobium	NA
f_ASV685	0.002363085	0.567415505	0.368938343	NA	0.002230688	0.580174911	0.475516889	NA	Fungi	Basidiomycota	Agaricomycetes	Sebacinales	Serendipitaceae	Serendipita	NA
b_ASV1448	0.001476426	0.596722269	0.549977688	NA	0.002956865	0.59493116	0.566361523	NA	Bacteria	Proteobacteria	Alphaproteobacteria	Azospirillales	Azospirillaceae	Azospirillum	NA
b_ASV304	0.001195584	0.603953973	0.570773865	NA	0.002248742	0.58241858	0.495336441	NA	Bacteria	Proteobacteria	Alphaproteobacteria	Sphingomonadales	Sphingomonadaceae	Sphingomonas	NA
f_ASV617	0.002276826	0.598416937	0.538730729	NA	7.86E-04	0.550558043	0.319629345	NA	Fungi	Basidiomycota	Tremellomycetes	Tremellales	Cryptococcaceae	Cryptococcus	uniguttulatus
b_ASV963	0.002086255	0.599209031	0.555316042	NA	0.001572715	0.579483413	0.476703681	NA	Bacteria	Proteobacteria	Gammaproteobacteria	Burkholderiales	Chromobacteriaceae	Paludibacterium	NA
b_ASV115	0.001644932	0.617468841	0.742202132	NA	0.002824468	0.625062447	0.79646586	Y	Bacteria	Proteobacteria	Gammaproteobacteria	Burkholderiales	Comamonadaceae	[Polyangium] brachysporum group	NA
b_ASV1279	0.001821461	0.602713342	0.572438316	NA	0.001562685	0.557172305	0.330412626	NA	Bacteria	Bacteroidota	Bacteroidia	Chitinophagales	Chitinophagaceae	Niastella	NA
b_ASV1250	0.001510529	0.594814231	0.508430375	NA	0.001221663	0.564063155	0.405723229	NA	Bacteria	Proteobacteria	Gammaproteobacteria	Burkholderiales	Chromobacteriaceae	Vogesella	NA
b_ASV2239	0.001705112	0.577114651	0.402254395	NA	8.55E-04	0.540786484	0.285151666	NA	Bacteria	Fibrobacterota	Fibrobacteria	Fibrobacterales	Fibrobacteraceae	NA	NA
b_ASV4	0.001239717	0.599658029	0.596328054	NA	0.001638913	0.568072727	0.399088001	NA	Bacteria	Firmicutes	Bacilli	Lactobacillales	Streptococcaceae	Streptococcus	NA
b_ASV691	0.001267801	0.593958442	0.563104114	NA	0.001161482	0.573280835	0.478875087	NA	Bacteria	Proteobacteria	Gammaproteobacteria	Burkholderiales	Methylophilaceae	Methylophilus	NA
b_ASV2369	0.001095284	0.547994461	0.255533825	NA	6.52E-04	0.506142533	0.154103026	NA	Bacteria	Verrucomicrobiota	Chlamydiae	Chlamydiales	Simkaniaceae	NA	NA
b_ASV1399	0.003033093	0.623747457	0.699259715	NA	0.001344029	0.571968113	0.459334291	NA	Bacteria	Myxococcota	Polyangia	Polyangiales	Phaselicystidaceae	Phaselicystis	NA
b_ASV260	0.002268802	0.627236612	0.785554416	Y	0.001673016	0.574117933	0.449007542	NA	Bacteria	Proteobacteria	Alphaproteobacteria	Ferrovibrionales	Ferrovibrionaceae	Ferrovibrio	NA
b_ASV1949	0.001099296	0.534401005	0.22132229	NA	0.00110732	0.544945304	0.30621738	NA	Bacteria	Bacteroidota	Bacteroidia	Cytophagales	Microscillaceae	Ohtaekwangia	NA
b_ASV1572	0.001875623	0.572494362	0.342627161	NA	0.001185554	0.546427604	0.29262021	NA	Bacteria	Proteobacteria	Gammaproteobacteria	Burkholderiales	Rhodocyclaceae	Dechloromonas	NA
b_ASV408	0.004310924	0.624210488	0.712872357	NA	0.001616847	0.557615535	0.334302101	NA	Bacteria	Proteobacteria	Gammaproteobacteria	Burkholderiales	Comamonadaceae	Piscinibacter	NA
b_ASV243	0.001965894	0.582645879	0.430776743	NA	0.001141422	0.568853327	0.446236543	NA	Bacteria	Gemmatimonadota	Gemmatimonadetes	Gemmatimonadales	Gemmatimonadaceae	NA	NA
f_ASV593	0.001045133	0.560102606	0.30776068	NA	5.04E-04	0.508487523	0.164653198	NA	Fungi	Ascomycota	Sordariomycetes	Hypocreales	Nectriaceae	Atractium	NA
b_ASV2347	6.10E-04	0.475664564	0.071275897	NA	8.75E-04	0.544190336	0.290300526	NA	Bacteria	Proteobacteria	Alphaproteobacteria	Sphingomonadales	Sphingomonadaceae	Sphingoaurantiacus	NA
f_ASV170	0.002615842	0.596794469	0.489357669	NA	0.002124369	0.587522774	0.511094184	NA	Fungi	Ascomycota	Sordariomycetes	Hypocreales	Hypocreales_fam_Incertae_sedis	Sarocladium	kiliense
b_ASV1775	0.001819455	0.586236932	0.444675038	NA	0.002774317	0.61961949	0.757773274	Y	Bacteria	Verrucomicrobiota	Chlamydiae	Chlamydiales	Simkaniaceae	NA	NA
b_ASV251	0.001478432	0.59675992	0.535341041	NA	6.02E-04	0.576373177	0.505862171	NA	Bacteria	Proteobacteria	Alphaproteobacteria	Dongiales	Dongiaceae	Dongia	NA
b_ASV1095	0.001159476	0.583241235	0.459512024	NA	0.0014343	0.574173807	0.467897121	NA	Bacteria	Proteobacteria	Gammaproteobacteria	Gammaproteobacteria Incertae Sedis	Unknown Family	NA	NA
b_ASV275	6.40E-04	0.564251617	0.384912604	NA	0.001512535	0.555261359	0.316762632	NA	Bacteria	Proteobacteria	Alphaproteobacteria	Azospirillales	Azospirillales Incertae Sedis	Stella	NA
b_ASV58	0.002834498	0.616586985	0.666115343	NA	0.002764287	0.606756956	0.65578063	NA	Bacteria	Proteobacteria	Alphaproteobacteria	Rhizobiales	Rhizobiaceae	Allorhizobium-Neorhizobium-Pararhizobium-Rhizobium	NA
b_ASV339	7.42E-04	0.566024781	0.366678811	NA	7.74E-04	0.55823684	0.359033583	NA	Bacteria	Proteobacteria	Gammaproteobacteria	Burkholderiales	Nitrosomonadaceae	MND1	NA
b_ASV1391	0.001875623	0.607424415	0.582289202	NA	0.001921761	0.567664857	0.407152659	NA	Bacteria	Proteobacteria	Gammaproteobacteria	Burkholderiales	Chromobacteriaceae	Paludibacterium	NA
b_ASV2337	0.001582745	0.557594603	0.268261757	NA	0.002866594	0.595869526	0.539890864	NA	Bacteria	Firmicutes	Bacilli	Paenibacillales	Paenibacillaceae	Paenibacillus	NA
f_ASV568	0.002160477	0.586202681	0.451516621	NA	0.0011675	0.572645554	0.4561934	NA	Fungi	Ascomycota	Sordariomycetes	NA	NA	NA	NA
f_ASV560	8.53E-04	0.522329351	0.160996998	NA	7.86E-04	0.517901459	0.179727396	NA	Fungi	Ascomycota	Eurotiomycetes	Eurotiales	Aspergillaceae	Talaromyces	NA
f_ASV770	0.001025073	0.573362132	0.393835382	NA	9.11E-04	0.507840042	0.160201595	NA	Fungi	Ascomycota	Saccharomycetes	Saccharomycetales	Phaffomycetaceae	Wickerhamomyces	ciferrii
b_ASV712	0.001656968	0.612175794	0.656079787	NA	9.23E-04	0.562596841	0.369315573	NA	Bacteria	Bacteroidota	Bacteroidia	Sphingobacteriales	NS11-12 marine group	NA	NA
b_ASV854	9.27E-04	0.569272259	0.395474909	NA	0.001534601	0.58781031	0.517868777	NA	Bacteria	Proteobacteria	Gammaproteobacteria	Steroidobacterales	Woeseiaceae	Woeseia	NA
b_ASV324	0.002764287	0.604312076	0.577463118	NA	0.001490468	0.569373951	0.423416375	NA	Bacteria	Proteobacteria	Gammaproteobacteria	Burkholderiales	Comamonadaceae	NA	NA
f_ASV636	0.001009025	0.584844389	0.46824472	NA	0.001273819	0.556814145	0.325476907	NA	Fungi	Ascomycota	Sordariomycetes	Hypocreales	Nectriaceae	Paracremonium	inflatum
b_ASV699	7.86E-04	0.594724656	0.538372635	NA	0.001546637	0.591337929	0.560498999	NA	Bacteria	Proteobacteria	Gammaproteobacteria	Burkholderiales	Comamonadaceae	NA	NA
b_ASV83	8.35E-04	0.571070822	0.399091528	NA	0.002238712	0.603596256	0.62838833	NA	Bacteria	Proteobacteria	Gammaproteobacteria	Burkholderiales	Nitrosomonadaceae	MND1	NA
b_ASV470	0.002004008	0.620036493	0.695956102	NA	0.001520559	0.591011397	0.565039843	NA	Bacteria	Proteobacteria	Gammaproteobacteria	Burkholderiales	Methylophilaceae	MM2	NA
b_ASV81	0.00147442	0.578489785	0.430057557	NA	0.001009025	0.5585368	0.329393116	NA	Bacteria	Proteobacteria	Alphaproteobacteria	Tistrellales	Geminicoccaceae	NA	NA
b_ASV741	0.003103304	0.633733004	0.815395771	Y	0.001283849	0.57476645	0.44161603	NA	Bacteria	Proteobacteria	Gammaproteobacteria	Xanthomonadales	Rhodanobacteraceae	Tahibacter	NA
f_ASV504	0.001458372	0.605810242	0.620866366	NA	0.001620859	0.558253293	0.344813721	NA	Fungi	Basidiomycota	Wallemiomycetes	Wallemiales	Wallemiales_fam_Incertae_sedis	Wallemiales_gen_Incertae_sedis	NA
b_ASV1858	0.001039115	0.570241328	0.354107887	NA	0.001991972	0.595619773	0.603579158	NA	Bacteria	Proteobacteria	Gammaproteobacteria	Burkholderiales	Rhodocyclaceae	NA	NA
b_ASV1823	0.001035103	0.563118921	0.357546083	NA	0.00197793	0.609164819	0.685390934	NA	Bacteria	Myxococcota	Myxococcia	Myxococcales	Anaeromyxobacteraceae	Anaeromyxobacter	NA
b_ASV149	9.89E-04	0.578227224	0.423307014	NA	0.001340017	0.579303953	0.487019468	NA	Bacteria	Proteobacteria	Gammaproteobacteria	Salinisphaerales	Solimonadaceae	Polycyclovorans	NA
b_ASV311	7.26E-04	0.562646668	0.347371291	NA	9.15E-04	0.540516038	0.300089479	NA	Bacteria	Verrucomicrobiota	Verrucomicrobiae	Opitutales	Opitutaceae	Lacunisphaera	NA
b_ASV871	0.001446336	0.583749272	0.451918106	NA	0.001735202	0.583526427	0.555146574	NA	Bacteria	Bacteroidota	Bacteroidia	Cytophagales	Microscillaceae	Ohtaekwangia	NA
b_ASV2144	0.001769304	0.587435122	0.440902465	NA	6.80E-04	0.520281436	0.202962609	NA	Bacteria	Verrucomicrobiota	Verrucomicrobiae	Verrucomicrobiales	Verrucomicrobiaceae	Brevifollis	NA
b_ASV406	8.14E-04	0.594512626	0.53533056	NA	0.001733196	0.601437117	0.675009727	NA	Bacteria	Proteobacteria	Alphaproteobacteria	Reyranellales	Reyranellaceae	Reyranella	NA
b_ASV1393	0.00279839	0.604190653	0.548573096	NA	0.002266796	0.597752534	0.591050201	NA	Bacteria	Proteobacteria	Gammaproteobacteria	Enterobacterales	Moritellaceae	NA	NA
f_ASV388	0.003123364	0.635170652	0.797599707	Y	0.001632895	0.587272694	0.513439347	NA	Fungi	Glomeromycota	Glomeromycetes	Glomerales	Glomeraceae	Glomeraceae_gen_Incertae_sedis	NA
f_ASV45	0.002810426	0.629945522	0.760851251	Y	0.001356065	0.58069647	0.539621041	NA	Fungi	Ascomycota	Sordariomycetes	Hypocreales	Nectriaceae	Fusarium	nematophilum
b_ASV1151	0.004363081	0.630745323	0.750800956	NA	8.99E-04	0.557169821	0.373747734	NA	Bacteria	Proteobacteria	Gammaproteobacteria	Burkholderiales	Comamonadaceae	NA	NA
b_ASV1211	0.001338011	0.56368776	0.284854787	NA	0.001807419	0.586428721	0.54958551	NA	Bacteria	Gemmatimonadota	Gemmatimonadetes	Gemmatimonadales	Gemmatimonadaceae	NA	NA
f_ASV648	9.37E-04	0.508117937	0.118975925	NA	4.39E-04	0.512966128	0.183251336	NA	Fungi	Ascomycota	Sordariomycetes	Hypocreales	Nectriaceae	Atractium	crassum
b_ASV693	0.00168104	0.61247374	0.636897768	NA	0.003059171	0.623566338	0.809753701	Y	Bacteria	Proteobacteria	Gammaproteobacteria	Xanthomonadales	Xanthomonadaceae	Arenimonas	NA
f_ASV464	0.00257171	0.555237111	0.275382697	NA	0.004128377	0.619166458	0.761082436	Y	Fungi	Ascomycota	Pezizomycetes	Pezizales	Pyronemataceae	Scutellinia	NA
b_ASV772	0.001925773	0.60016902	0.580143493	NA	7.82E-04	0.553156121	0.339283636	NA	Bacteria	Bacteroidota	Bacteroidia	Chitinophagales	Chitinophagaceae	Niastella	NA
b_ASV70	9.23E-04	0.585639449	0.486821971	NA	0.001620859	0.613797408	0.739417787	NA	Bacteria	Proteobacteria	Gammaproteobacteria	Burkholderiales	Comamonadaceae	Paucibacter	NA
b_ASV837	0.001143428	0.586683655	0.509672147	NA	0.002160477	0.588770071	0.546220736	NA	Bacteria	Verrucomicrobiota	Verrucomicrobiae	Opitutales	Opitutaceae	Lacunisphaera	NA
b_ASV1407	0.001053157	0.552130719	0.288028757	NA	0.0020682	0.570376005	0.390265452	NA	Bacteria	Proteobacteria	Gammaproteobacteria	Burkholderiales	Oxalobacteraceae	Duganella	NA
f_ASV125	0.001380138	0.576636234	0.397098794	NA	0.002218652	0.560836035	0.365945133	NA	Fungi	Rozellomycota	Rozellomycota_cls_Incertae_sedis	Rozellomycota_ord_Incertae_sedis	Rozellomycota_fam_Incertae_sedis	Rozellomycota_gen_Incertae_sedis	NA
b_ASV673	0.001861581	0.604762613	0.640122018	NA	0.002212633	0.606482139	0.694641543	NA	Bacteria	Verrucomicrobiota	Chlamydiae	Chlamydiales	Simkaniaceae	NA	NA
f_ASV772	0.00226479	0.579369048	0.383477533	NA	8.47E-04	0.533203146	0.237122084	NA	Fungi	Ascomycota	Leotiomycetes	Thelebolales	Pseudeurotiaceae	Pseudeurotium	NA
b_ASV127	0.001350047	0.60617811	0.594209649	NA	0.00201805	0.596674956	0.616336851	NA	Bacteria	Actinobacteriota	Actinobacteria	Streptomycetales	Streptomycetaceae	Streptomyces	NA
f_ASV391	0.002337006	0.614577954	0.65515863	NA	0.001019055	0.553457779	0.311558477	NA	Fungi	Ascomycota	Eurotiomycetes	Eurotiales	Aspergillaceae	Aspergillus	versicolor
b_ASV504	0.001881641	0.600044071	0.589263437	NA	0.001703106	0.594747075	0.595110514	NA	Bacteria	Bacteroidota	Bacteroidia	Chitinophagales	Chitinophagaceae	Pseudoflavitalea	NA
f_ASV422	0.001333999	0.578924578	0.425917331	NA	0.001151452	0.543942319	0.253270105	NA	Fungi	Ascomycota	Sordariomycetes	Sordariales	Chaetomiaceae	Collariella	carteri
b_ASV378	0.001528583	0.582199577	0.446776253	NA	0.001805413	0.571793828	0.449040838	NA	Bacteria	Gemmatimonadota	Gemmatimonadetes	Gemmatimonadales	Gemmatimonadaceae	NA	NA
b_ASV294	0.00231494	0.614480752	0.661650834	NA	0.001283849	0.558595805	0.341669794	NA	Bacteria	Proteobacteria	Gammaproteobacteria	Burkholderiales	Nitrosomonadaceae	Ellin6067	NA
b_ASV399	9.39E-04	0.589486896	0.463782843	NA	0.001743226	0.589467779	0.522091302	NA	Bacteria	Proteobacteria	Gammaproteobacteria	Gammaproteobacteria Incertae Sedis	Unknown Family	Acidibacter	NA
b_ASV209	0.00229488	0.605551807	0.610866548	NA	0.002992973	0.619970456	0.757919611	Y	Bacteria	Proteobacteria	Alphaproteobacteria	Dongiales	Dongiaceae	Dongia	NA
f_ASV304	0.001628883	0.613174788	0.615660647	NA	0.001153458	0.574586094	0.401366915	NA	Fungi	Glomeromycota	Glomeromycetes	Glomerales	Glomeraceae	Glomeraceae_gen_Incertae_sedis	NA
b_ASV393	0.001869605	0.612985668	0.637258134	NA	0.002172513	0.603794126	0.636136591	NA	Bacteria	Myxococcota	Polyangia	Polyangiales	BIrii41	NA	NA
b_ASV1097	0.001614841	0.614516343	0.686984155	NA	0.001448342	0.583612763	0.512271177	NA	Bacteria	Proteobacteria	Gammaproteobacteria	Pseudomonadales	Moraxellaceae	NA	NA
f_ASV722	0.001520559	0.577462346	0.408162279	NA	8.43E-04	0.518174929	0.154420026	NA	Fungi	Ascomycota	Eurotiomycetes	Onygenales	Onygenaceae	Chrysosporium	lobatum
b_ASV13	0.001683046	0.593195058	0.529330863	NA	9.03E-04	0.570425315	0.440874963	NA	Bacteria	Proteobacteria	Alphaproteobacteria	Rhizobiales	Devosiaceae	Devosia	NA
b_ASV286	0.001921761	0.604521334	0.643464424	NA	0.001356065	0.572412185	0.466019889	NA	Bacteria	Proteobacteria	Alphaproteobacteria	Dongiales	Dongiaceae	Dongia	NA
f_ASV221	0.001626877	0.579263918	0.379392668	NA	0.001725172	0.574730112	0.465298626	NA	Fungi	Ascomycota	Sordariomycetes	Sordariales	Chaetomiaceae	Chaetomium	angustispirale
f_ASV362	0.00172116	0.588391231	0.493273586	NA	0.001358071	0.557043817	0.33400323	NA	Fungi	Ascomycota	Dothideomycetes	Capnodiales	Cladosporiaceae	Cladosporium	sphaerospermum
b_ASV290	0.001673016	0.583498817	0.522173571	NA	9.45E-04	0.562112216	0.398810098	NA	Bacteria	Proteobacteria	Gammaproteobacteria	Burkholderiales	TRA3-20	NA	NA
b_ASV730	9.11E-04	0.600608299	0.637203176	NA	0.001604811	0.574242003	0.430817985	NA	Bacteria	Bacteroidota	Bacteroidia	Chitinophagales	Chitinophagaceae	Niastella	NA
b_ASV405	0.001901701	0.613473844	0.71412786	NA	0.002441319	0.615922147	0.770863538	Y	Bacteria	Myxococcota	Polyangia	Polyangiales	BIrii41	NA	NA
b_ASV366	0.001279837	0.612606192	0.650758818	NA	0.001785352	0.590669719	0.551696408	NA	Bacteria	Bacteroidota	Bacteroidia	Chitinophagales	Chitinophagaceae	Terrimonas	NA
b_ASV540	0.002148441	0.604156601	0.604324538	NA	0.001247741	0.560755712	0.390098624	NA	Bacteria	Proteobacteria	Gammaproteobacteria	Pseudomonadales	Cellvibrionaceae	Cellvibrio	NA
f_ASV589	0.001490468	0.581773231	0.431659558	NA	0.002134399	0.572153645	0.407213108	NA	Fungi	Ascomycota	Eurotiomycetes	Eurotiales	Aspergillaceae	Aspergillus	melleus
b_ASV1917	0.002074219	0.61118868	0.658162094	NA	0.001021061	0.552033112	0.346608452	NA	Bacteria	Proteobacteria	Alphaproteobacteria	Rhodobacterales	Rhodobacteraceae	Gemmobacter	NA
b_ASV492	0.001526577	0.606171049	0.64314498	NA	0.001378132	0.568208757	0.407783826	NA	Bacteria	Actinobacteriota	Acidimicrobiia	Microtrichales	Ilumatobacteraceae	NA	NA
b_ASV3166	0.001231693	0.568653191	0.360242109	NA	0.001073218	0.539128715	0.260914915	NA	Bacteria	Bacteroidota	Bacteroidia	Cytophagales	Microscillaceae	Ohtaekwangia	NA
b_ASV1501	0.001021061	0.577110519	0.418977264	NA	0.001538613	0.584954304	0.512079759	NA	Bacteria	Proteobacteria	Alphaproteobacteria	Rhodobacterales	Rhodobacteraceae	NA	NA
b_ASV664	0.001624871	0.59703077	0.515953799	NA	0.003045129	0.616716929	0.781301354	Y	Bacteria	Verrucomicrobiota	Chlamydiae	Chlamydiales	Simkaniaceae	Ga0074140	NA
b_ASV1373	0.003027075	0.612430294	0.641907935	NA	0.00137412	0.588895715	0.580055903	NA	Bacteria	Firmicutes	Bacilli	Paenibacillales	Paenibacillaceae	Paenibacillus	NA
b_ASV321	0.002461379	0.618936113	0.694497135	NA	0.002385151	0.607157636	0.70657398	NA	Bacteria	Myxococcota	Myxococcia	Myxococcales	Myxococcaceae	Corallococcus	NA
b_ASV91	8.08E-04	0.56830087	0.38681018	NA	0.001765292	0.592665057	0.571884248	NA	Bacteria	Gemmatimonadota	Gemmatimonadetes	Gemmatimonadales	Gemmatimonadaceae	NA	NA
b_ASV150	0.001544631	0.619358998	0.730726796	NA	0.001757268	0.60945249	0.713565078	NA	Bacteria	Proteobacteria	Alphaproteobacteria	Sphingomonadales	Sphingomonadaceae	Sphingobium	NA
b_ASV282	0.001412234	0.58839196	0.510564982	NA	0.001630889	0.601893139	0.662825072	NA	Bacteria	Bacteroidota	Bacteroidia	Chitinophagales	Chitinophagaceae	NA	NA
b_ASV2588	0.001791371	0.592894902	0.512502127	NA	0.001143428	0.548842902	0.326271839	NA	Bacteria	Bacteroidota	Bacteroidia	Chitinophagales	Chitinophagaceae	Niastella	NA
b_ASV178	7.48E-04	0.584101005	0.478270608	NA	0.001991972	0.596566452	0.58968457	NA	Bacteria	Proteobacteria	Gammaproteobacteria	Burkholderiales	Nitrosomonadaceae	MND1	NA
f_ASV115	0.001418252	0.576923107	0.412057214	NA	0.001259777	0.552186948	0.310166808	NA	Fungi	Ascomycota	Sordariomycetes	Glomerellales	Plectosphaerellaceae	Plectosphaerella	oligotrophica
b_ASV839	0.002150447	0.587661787	0.433548213	NA	0.00194784	0.592995457	0.618460803	NA	Bacteria	Verrucomicrobiota	Verrucomicrobiae	Opitutales	Opitutaceae	Lacunisphaera	NA
f_ASV264	0.002842522	0.619445546	0.661332818	NA	9.53E-04	0.519950822	0.15355928	NA	Fungi	Rozellomycota	Rozellomycotina_cls_Incertae_sedis	GS05	GS05_fam_Incertae_sedis	GS05_gen_Incertae_sedis	NA
b_ASV1644	0.001652956	0.609759067	0.650199773	NA	0.001011031	0.56358056	0.431759624	NA	Bacteria	Firmicutes	Bacilli	Bacillales	Bacillaceae	Bacillus	NA
b_ASV165	1.18E-04	0.53514174	0.232751278	NA	0.002499493	0.593310875	0.576757986	NA	Bacteria	Proteobacteria	Gammaproteobacteria	Burkholderiales	Nitrosomonadaceae	MND1	NA
f_ASV701	3.07E-04	0.475827281	0.068372654	NA	0.001125374	0.538227397	0.224282439	NA	Fungi	Ascomycota	NA	NA	NA	NA	NA
b_ASV433	0.001007019	0.601209115	0.559713618	NA	0.001897689	0.595251416	0.608972759	NA	Bacteria	Gemmatimonadota	Gemmatimonadetes	Gemmatimonadales	Gemmatimonadaceae	NA	NA
b_ASV850	0.001043127	0.582212485	0.474058184	NA	0.001526577	0.594366234	0.575635788	NA	Bacteria	Proteobacteria	Alphaproteobacteria	Sphingomonadales	Sphingomonadaceae	NA	NA
f_ASV819	5.74E-04	0.516365794	0.146958564	NA	0.002070206	0.600229718	0.624523426	NA	Fungi	Ascomycota	Sordariomycetes	Hypocreales	Nectriaceae	Fusarium	NA
b_ASV315	9.85E-04	0.590605396	0.524988947	NA	8.10E-04	0.573708395	0.434202366	NA	Bacteria	Myxococcota	Polyangia	Polyangiales	BIrii41	NA	NA
f_ASV786	9.79E-04	0.548204872	0.266818355	NA	0.002892672	0.591956965	0.570038904	NA	Fungi	Basidiomycota	Agaricomycetes	Cantharellales	Ceratobasidiaceae	Rhizoctonia	NA
b_ASV415	0.00226479	0.62639908	0.768915689	Y	0.00147442	0.585182179	0.488478059	NA	Bacteria	Proteobacteria	Gammaproteobacteria	Pseudomonadales	211ds20	NA	NA
b_ASV2310	0.002266796	0.616542298	0.687589607	NA	0.001323969	0.556885272	0.347750608	NA	Bacteria	Bacteroidota	Bacteroidia	Flavobacteriales	Weeksellaceae	Chryseobacterium	NA
b_ASV175	9.13E-04	0.571719728	0.386172081	NA	0.001235705	0.580187233	0.476432131	NA	Bacteria	Proteobacteria	Alphaproteobacteria	Dongiales	Dongiaceae	Dongia	NA
f_ASV55	0.001309927	0.584076548	0.421934208	NA	9.71E-04	0.556320459	0.346661966	NA	Fungi	Ascomycota	Sordariomycetes	Hypocreales	Nectriaceae	Fusarium	equiseti
b_ASV7	0.00141424	0.601083594	0.58197493	NA	0.001695082	0.585736361	0.509124267	NA	Bacteria	Proteobacteria	Gammaproteobacteria	Burkholderiales	Comamonadaceae	Paucibacter	NA
b_ASV1706	0.001416246	0.580431953	0.43434241	NA	0.001468402	0.591557481	0.590451971	NA	Bacteria	Chloroflexi	Anaerolineae	SBR1031	A4b	NA	NA
f_ASV498	0.001488462	0.577394628	0.397657878	NA	0.002004008	0.576051593	0.433260266	NA	Fungi	Ascomycota	Sordariomycetes	Microascales	Microascaceae	Microascus	brevicaulis
f_ASV787	0.001839515	0.575837529	0.372960926	NA	0.00228485	0.586979175	0.513689662	NA	Fungi	Ascomycota	NA	NA	NA	NA	NA
b_ASV1745	0.001398192	0.568085835	0.341826569	NA	0.001388162	0.564830867	0.396460409	NA	Bacteria	Bacteroidota	Bacteroidia	Sphingobacteriales	env.OPS 17	NA	NA
b_ASV334	0.001851551	0.603450713	0.557235782	NA	0.00224473	0.611954594	0.724632039	NA	Bacteria	Myxococcota	Polyangia	Polyangiales	Sandaracinaceae	NA	NA
b_ASV474	0.001516547	0.587547944	0.470246884	NA	6.00E-04	0.550125298	0.325396832	NA	Bacteria	Proteobacteria	Alphaproteobacteria	Ferrovibrionales	Ferrovibrionaceae	Ferrovibrio	NA
b_ASV78	8.43E-04	0.563520261	0.366852269	NA	0.001420258	0.579643719	0.485058104	NA	Bacteria	Gemmatimonadota	Gemmatimonadetes	Gemmatimonadales	Gemmatimonadaceae	Gemmatimonas	NA
b_ASV2527	0.002335	0.593977604	0.476293097	NA	0.001271813	0.560284794	0.36697787	NA	Bacteria	Spirochaetota	Spirochaetia	Spirochaetales	Spirochaetaceae	Spirochaeta 2	NA
b_ASV2582	0.001538613	0.57425353	0.374007129	NA	0.00176128	0.590803445	0.556554076	NA	Bacteria	Firmicutes	Bacilli	Paenibacillales	Paenibacillaceae	Paenibacillus	NA
b_ASV622	0.002810426	0.591373304	0.450859044	NA	0.002300898	0.623842792	0.80914392	Y	Bacteria	Nitrospirota	Nitrospiria	Nitrospirales	Nitrospiraceae	Nitrospira	NA
b_ASV3228	0.001787359	0.573974136	0.392785742	NA	8.30E-04	0.540678246	0.291433261	NA	Bacteria	Verrucomicrobiota	Verrucomicrobiae	Pedosphaerales	Pedosphaeraceae	NA	NA
b_ASV1231	0.00178134	0.599844142	0.536158929	NA	9.41E-04	0.552966709	0.322597684	NA	Bacteria	Proteobacteria	Gammaproteobacteria	Burkholderiales	Nitrosomonadaceae	Ellin6067	NA
b_ASV891	0.001520559	0.615310371	0.681956134	NA	0.001119356	0.553159864	0.300752032	NA	Bacteria	Bacteroidota	Bacteroidia	Sphingobacteriales	Sphingobacteriaceae	Mucilaginibacter	NA
b_ASV244	0.002086255	0.611449135	0.646772607	NA	5.14E-04	0.551267881	0.337606515	NA	Bacteria	Verrucomicrobiota	Verrucomicrobiae	Opitutales	Opitutaceae	Opitutus	NA
b_ASV2452	0.00284854	0.6195802	0.728221115	NA	0.001961882	0.587768641	0.52366969	NA	Bacteria	Proteobacteria	Alphaproteobacteria	Rickettsiales	SM2D12	NA	NA
b_ASV2322	7.24E-04	0.493482286	0.081486312	NA	9.03E-04	0.559978918	0.402558845	NA	Bacteria	Proteobacteria	Gammaproteobacteria	Burkholderiales	Comamonadaceae	[Polyangium] brachysporum group	NA
b_ASV1482	0.002477427	0.613954896	0.647373243	NA	0.00173119	0.566305003	0.42402017	NA	Bacteria	Bacteroidota	Bacteroidia	Sphingobacteriales	Sphingobacteriaceae	Arcticibacter	NA
b_ASV1220	0.001135404	0.581308298	0.425755856	NA	0.001199596	0.56323413	0.406415372	NA	Bacteria	Verrucomicrobiota	Verrucomicrobiae	Opitutales	Opitutaceae	Opitutus	NA
b_ASV1096	0.001616847	0.584763726	0.483788295	NA	0.002172513	0.582843721	0.524537507	NA	Bacteria	Proteobacteria	Gammaproteobacteria	Burkholderiales	Rhodocyclaceae	Azoarcus	NA
b_ASV6	0.001071211	0.589525214	0.523659296	NA	0.001524571	0.586673239	0.520188586	NA	Bacteria	Firmicutes	Bacilli	Staphylococcales	Staphylococcaceae	Staphylococcus	NA
b_ASV1107	0.001929785	0.601517909	0.629192185	NA	0.002318952	0.612122728	0.733816685	NA	Bacteria	Bacteroidota	Bacteroidia	Chitinophagales	Chitinophagaceae	Terrimonas	NA
b_ASV1126	0.001480438	0.59109209	0.504152058	NA	0.001883647	0.590609512	0.569665469	NA	Bacteria	Actinobacteriota	Actinobacteria	Propionibacteriales	Nocardioidaceae	Nocardioides	NA
b_ASV740	0.001123368	0.572058686	0.389247196	NA	7.00E-04	0.552809518	0.32543767	NA	Bacteria	Gemmatimonadota	Gemmatimonadetes	Gemmatimonadales	Gemmatimonadaceae	NA	NA
b_ASV985	0.001075224	0.593814014	0.53085837	NA	0.002371109	0.603191098	0.670427153	NA	Bacteria	Myxococcota	Polyangia	Polyangiales	BIrii41	NA	NA
b_ASV372	0.001891671	0.607642008	0.60408492	NA	9.49E-04	0.54872678	0.306083935	NA	Bacteria	Proteobacteria	Gammaproteobacteria	Steroidobacterales	Woeseiaceae	Woeseia	NA
f_ASV893	0.001283849	0.56592678	0.315849387	NA	2.31E-04	0.52084069	0.198930067	NA	Fungi	Chytridiomycota	Chytridiomycota_cls_Incertae_sedis	Chytridiomycota_ord_Incertae_sedis	Chytridiomycota_fam_Incertae_sedis	Chytridiomycota_gen_Incertae_sedis	NA
b_ASV1240	0.001299897	0.59564995	0.551174091	NA	0.002160477	0.593098644	0.57046396	NA	Bacteria	Bacteroidota	Bacteroidia	Cytophagales	Microscillaceae	Ohtaekwangia	NA
b_ASV43	0.001135404	0.593810418	0.519431012	NA	0.003556663	0.624189231	0.815167857	Y	Bacteria	Actinobacteriota	Actinobacteria	Streptomycetales	Streptomycetaceae	Streptomyces	NA
b_ASV1001	0.001883647	0.619754334	0.679091479	NA	0.001654962	0.589421859	0.530376996	NA	Bacteria	Bacteroidota	Bacteroidia	Flavobacteriales	Crocinitomicaceae	Fluviicola	NA
b_ASV2252	0.002326976	0.618528934	0.693427179	NA	0.001566697	0.574477683	0.447557033	NA	Bacteria	Myxococcota	Polyangia	Polyangiales	BIrii41	NA	NA
b_ASV1767	0.00197793	0.608054667	0.661746751	NA	0.001666998	0.570265415	0.470237942	NA	Bacteria	Fibrobacterota	Fibrobacteria	Fibrobacterales	Fibrobacteraceae	possible genus 04	NA
b_ASV255	7.80E-04	0.562350021	0.335602351	NA	0.00113741	0.581896191	0.536340471	NA	Bacteria	Gemmatimonadota	Gemmatimonadetes	Gemmatimonadales	Gemmatimonadaceae	NA	NA
b_ASV2852	0.001534601	0.583868072	0.44593995	NA	0.001295885	0.550141441	0.280788224	NA	Bacteria	Bacteroidota	Bacteroidia	Chitinophagales	Chitinophagaceae	Niastella	NA
b_ASV192	0.001546637	0.608215334	0.591452158	NA	0.001003007	0.568927245	0.409342001	NA	Bacteria	Acidobacteriota	Thermoanaerobaculia	Thermoanaerobaculales	Thermoanaerobaculaceae	Subgroup 10	NA
f_ASV450	0.001119356	0.589252313	0.485177474	NA	0.00229488	0.598945926	0.582112168	NA	Fungi	Ascomycota	Dothideomycetes	Capnodiales	Cladosporiaceae	Toxicocladosporium	irritans
b_ASV276	0.001644932	0.608441805	0.613458196	NA	0.00204814	0.581997609	0.506487567	NA	Bacteria	Proteobacteria	Alphaproteobacteria	Caulobacterales	Hyphomonadaceae	SWB02	NA
b_ASV423	0.002391169	0.611057647	0.642249669	NA	0.00148445	0.580771004	0.500065746	NA	Bacteria	Proteobacteria	Gammaproteobacteria	Burkholderiales	Rhodocyclaceae	Dechloromonas	NA
b_ASV3074	0.002160477	0.57744977	0.399463389	NA	0.001327981	0.567740913	0.431507462	NA	Bacteria	Chloroflexi	Chloroflexia	Chloroflexales	Herpetosiphonaceae	Herpetosiphon	NA
b_ASV680	6.60E-04	0.533938341	0.210204788	NA	0.002156465	0.618455716	0.787209913	Y	Bacteria	Proteobacteria	Alphaproteobacteria	Dongiales	Dongiaceae	Dongia	NA
f_ASV601	0.001129386	0.563015161	0.349521444	NA	0.002489463	0.614866009	0.721930299	NA	Fungi	Ascomycota	Dothideomycetes	Pleosporales	Cucurbitariaceae	Pyrenochaetopsis	NA
b_ASV222	0.002200597	0.61741104	0.669034309	NA	0.003460374	0.620054148	0.775095348	Y	Bacteria	Myxococcota	Polyangia	Polyangiales	BIrii41	NA	NA
b_ASV2391	0.001594781	0.586721298	0.436351492	NA	9.05E-04	0.582206716	0.53739831	NA	Bacteria	Proteobacteria	Gammaproteobacteria	Steroidobacterales	Steroidobacteraceae	Steroidobacter	NA
b_ASV152	0.001235705	0.582498502	0.464824076	NA	0.001043127	0.562963584	0.38935026	NA	Bacteria	Gemmatimonadota	Gemmatimonadetes	Gemmatimonadales	Gemmatimonadaceae	NA	NA
f_ASV136	7.44E-04	0.548481673	0.262263023	NA	0.001622865	0.566560168	0.377062344	NA	Fungi	Ascomycota	Sordariomycetes	Glomerellales	Plectosphaerellaceae	Plectosphaerella	oligotrophica
b_ASV182	0.001021061	0.566272606	0.342061423	NA	0.001249747	0.572133785	0.456132196	NA	Bacteria	Proteobacteria	Gammaproteobacteria	Burkholderiales	Nitrosomonadaceae	MND1	NA
b_ASV898	0.002290868	0.605869676	0.588585717	NA	0.001614841	0.602598737	0.63311718	NA	Bacteria	Bacteroidota	Bacteroidia	Chitinophagales	Chitinophagaceae	Niastella	NA
f_ASV307	0.001079236	0.59906512	0.5592156	NA	6.46E-04	0.558124077	0.386134087	NA	Fungi	Ascomycota	Eurotiomycetes	Eurotiales	Aspergillaceae	Aspergillus	piperis
b_ASV1059	0.002579734	0.626371173	0.733606872	NA	0.002110327	0.589472269	0.526838979	NA	Bacteria	Fibrobacterota	Fibrobacteria	Fibrobacterales	Fibrobacteraceae	NA	NA
f_ASV121	0.002250748	0.592886306	0.491793583	NA	0.001111332	0.558049423	0.329891007	NA	Fungi	Ascomycota	Sordariomycetes	Sordariales	Chaetomiaceae	Botryotrichum	atrogriseum
b_ASV409	0.00205817	0.615784312	0.650636756	NA	0.001572715	0.603671153	0.686211335	NA	Bacteria	Proteobacteria	Alphaproteobacteria	Rhizobiales	A0839	NA	NA
f_ASV142	0.001578733	0.61210987	0.630140303	NA	0.001861581	0.591450975	0.604827652	NA	Fungi	Mortierellomycota	Mortierellomycetes	Mortierellales	Mortierellaceae	NA	NA
b_ASV1619	0.001821461	0.597172142	0.545954226	NA	0.002680035	0.610797066	0.739803885	NA	Bacteria	Proteobacteria	Gammaproteobacteria	Burkholderiales	Methylophilaceae	Methylophilus	NA
b_ASV370	8.79E-04	0.577011665	0.430356794	NA	0.001183548	0.589563222	0.555790624	NA	Bacteria	Actinobacteriota	Thermoleophilia	Gaiellales	Gaiellaceae	Gaiella	NA
b_ASV3370	0.001225675	0.552740836	0.301963083	NA	0.002098291	0.60136304	0.645069725	NA	Bacteria	Proteobacteria	Gammaproteobacteria	Pseudomonadales	Cellvibrionaceae	Cellvibrio	NA
b_ASV788	0.002084249	0.609531258	0.6389892	NA	0.001141422	0.578607364	0.498279358	NA	Bacteria	Acidobacteriota	Vicinamibacteria	Vicinamibacterales	Vicinamibacteraceae	NA	NA
b_ASV221	0.001963888	0.603217904	0.57757246	NA	0.001309927	0.5773679	0.459751621	NA	Bacteria	Proteobacteria	Gammaproteobacteria	Burkholderiales	Nitrosomonadaceae	MND1	NA
b_ASV2014	0.002445331	0.604233626	0.580856158	NA	0.001536607	0.578102594	0.510295736	NA	Bacteria	Fibrobacterota	Fibrobacteria	Fibrobacterales	Fibrobacteraceae	possible genus 04	NA
b_ASV1429	0.00284854	0.61300255	0.645949814	NA	0.001935804	0.580722476	0.482886048	NA	Bacteria	Bacteroidota	Bacteroidia	Cytophagales	Microscillaceae	Ohtaekwangia	NA
b_ASV862	0.002605812	0.62149261	0.740748027	NA	8.99E-04	0.572853016	0.46475316	NA	Bacteria	Verrucomicrobiota	Verrucomicrobiae	Opitutales	Opitutaceae	IMCC26134	NA
f_ASV158	8.73E-04	0.557708846	0.311055246	NA	0.001863587	0.577942474	0.496710096	NA	Fungi	Ascomycota	Eurotiomycetes	Eurotiales	Aspergillaceae	Penicillium	restrictum
f_ASV686	0.001085254	0.558291973	0.315309725	NA	0.004379129	0.633669554	0.892244664	Y	Fungi	Ascomycota	Pezizomycetes	Pezizales	Pezizaceae	Pezizaceae_gen_Incertae_sedis	NA
b_ASV676	0.002475421	0.61713392	0.616561751	NA	0.002445331	0.599829182	0.635855565	NA	Bacteria	Proteobacteria	Gammaproteobacteria	Pseudomonadales	Moraxellaceae	Permianibacter	NA
f_ASV713	0.001227681	0.546978405	0.252991267	NA	0.001279837	0.573761736	0.448597905	NA	Fungi	Ascomycota	Eurotiomycetes	Eurotiales	Aspergillaceae	Aspergillus	versicolor
b_ASV250	0.001273819	0.581800691	0.434949418	NA	0.001390168	0.595113652	0.628220022	NA	Bacteria	Proteobacteria	Gammaproteobacteria	Burkholderiales	Nitrosomonadaceae	MND1	NA
b_ASV293	0.001360078	0.594419443	0.538848224	NA	9.59E-04	0.56898537	0.461483755	NA	Bacteria	Acidobacteriota	Blastocatellia	Pyrinomonadales	Pyrinomonadaceae	RB41	NA
b_ASV236	0.001325975	0.565637667	0.360158671	NA	0.001789365	0.587787085	0.546981991	NA	Bacteria	Actinobacteriota	Thermoleophilia	Gaiellales	Gaiellaceae	Gaiella	NA
b_ASV2876	0.001281843	0.543054125	0.235870869	NA	0.001885653	0.607906944	0.706365466	NA	Bacteria	Proteobacteria	Gammaproteobacteria	Xanthomonadales	Xanthomonadaceae	Luteimonas	NA
b_ASV1768	9.49E-04	0.574588211	0.383258991	NA	0.001857569	0.572876128	0.398266117	NA	Bacteria	Verrucomicrobiota	Verrucomicrobiae	Verrucomicrobiales	Verrucomicrobiaceae	Roseimicrobium	NA
b_ASV176	9.49E-04	0.571058291	0.368373156	NA	0.003717144	0.60944678	0.65690246	NA	Bacteria	Firmicutes	Bacilli	Bacillales	Planococcaceae	Paenisporosarcina	NA
b_ASV996	0.001478432	0.607593811	0.655139707	NA	0.001677028	0.593565626	0.592295299	NA	Bacteria	Bacteroidota	Bacteroidia	Cytophagales	Microscillaceae	Chryseolinea	NA
f_ASV727	0.002232694	0.606016764	0.600950688	NA	4.57E-04	0.517662871	0.178695177	NA	Fungi	Ascomycota	Dothideomycetes	Pleosporales	Pleosporaceae	Alternaria	botrytis
f_ASV823	0.001125374	0.567488079	0.356242766	NA	0.001478432	0.555410538	0.318024705	NA	Fungi	Rozellomycota	Rozellomycota_cls_Incertae_sedis	Rozellomycota_ord_Incertae_sedis	Rozellomycota_fam_Incertae_sedis	Rozellomycota_gen_Incertae_sedis	NA
f_ASV926	0.001500498	0.58714193	0.415914956	NA	0.001733196	0.578642462	0.494705561	NA	Fungi	Ascomycota	Saccharomycetes	Saccharomycetales	Debaryomycetaceae	Debaryomyces	prosopidis
f_ASV366	0.002260778	0.577769564	0.410534362	NA	0.002046134	0.577152143	0.443225345	NA	Fungi	Ascomycota	Sordariomycetes	Hypocreales	Nectriaceae	Fusarium	suttonianum
b_ASV1555	0.001358071	0.590426835	0.516212682	NA	0.003568699	0.624238175	0.785262226	Y	Bacteria	Bacteroidota	Bacteroidia	Cytophagales	Microscillaceae	NA	NA
b_ASV827	0.001616847	0.601343228	0.571646184	NA	0.001809425	0.574108108	0.430351716	NA	Bacteria	Proteobacteria	Gammaproteobacteria	Gammaproteobacteria Incertae Sedis	Unknown Family	Acidibacter	NA
b_ASV3163	0.001412234	0.58104119	0.428605114	NA	0.001105314	0.556499272	0.34752725	NA	Bacteria	Planctomycetota	Phycisphaerae	Tepidisphaerales	WD2101 soil group	NA	NA
b_ASV689	9.57E-04	0.553698215	0.259576536	NA	0.001757268	0.579591667	0.442194785	NA	Bacteria	Latescibacterota	Latescibacteria	Latescibacterales	Latescibacteraceae	NA	NA
b_ASV208	9.25E-04	0.588530718	0.480809548	NA	0.001458372	0.588104607	0.574517066	NA	Bacteria	Gemmatimonadota	Gemmatimonadetes	Gemmatimonadales	Gemmatimonadaceae	NA	NA
b_ASV295	0.001301903	0.585447787	0.472655368	NA	0.001705112	0.582717289	0.499610755	NA	Bacteria	Myxococcota	Polyangia	Haliangiales	Haliangiaceae	Haliangium	NA
b_ASV180	9.45E-04	0.558184892	0.321019982	NA	0.001528583	0.568504057	0.405191665	NA	Bacteria	Proteobacteria	Gammaproteobacteria	Burkholderiales	Nitrosomonadaceae	MND1	NA
f_ASV302	0.002182543	0.597598033	0.556466783	NA	0.002595782	0.613605193	0.675349853	NA	Fungi	Ascomycota	Sordariomycetes	Hypocreales	Ophiocordycipitaceae	Purpureocillium	lilacinum
b_ASV2754	0.001336005	0.562772989	0.299329926	NA	9.79E-04	0.544834944	0.295255249	NA	Bacteria	Proteobacteria	Alphaproteobacteria	Azospirillales	Azospirillaceae	Niveispirillum	NA
b_ASV503	0.001498492	0.57848448	0.413068975	NA	0.001518553	0.57256674	0.438130741	NA	Bacteria	Acidobacteriota	Vicinamibacteria	Vicinamibacterales	Vicinamibacteraceae	NA	NA
f_ASV755	0.001333999	0.564080224	0.347929608	NA	0.001085254	0.571719029	0.416530755	NA	Fungi	Ascomycota	Sordariomycetes	NA	NA	NA	NA
b_ASV884	0.001237711	0.560336315	0.310027037	NA	0.003753252	0.623043848	0.796439432	Y	Bacteria	Nitrospirota	Nitrospiria	Nitrospirales	Nitrospiraceae	Nitrospira	NA
b_ASV1905	0.001532595	0.60029372	0.589538187	NA	0.001606817	0.560885225	0.353702933	NA	Bacteria	Proteobacteria	Alphaproteobacteria	Acetobacterales	Elioraeaceae	Elioraea	NA
f_ASV604	0.001548643	0.584506702	0.446400747	NA	0.002142423	0.581843155	0.456788937	NA	Fungi	Ascomycota	Sordariomycetes	Sordariales	Chaetomiaceae	Chaetomium	NA
b_ASV704	0.001396186	0.599679348	0.600541587	NA	0.001903707	0.602133032	0.641890568	NA	Bacteria	Firmicutes	Bacilli	Paenibacillales	Paenibacillaceae	Paenibacillus	NA
b_ASV1173	0.001717148	0.602235828	0.60049412	NA	0.002710125	0.600546551	0.643584917	NA	Bacteria	Proteobacteria	Gammaproteobacteria	Burkholderiales	Comamonadaceae	Hylemonella	NA
f_ASV627	9.97E-04	0.58411541	0.463227127	NA	0.001564691	0.569780545	0.377594732	NA	Fungi	Mucoromycota	Endogonomycetes	Endogonales	Endogonales_fam_Incertae_sedis	Endogonales_gen_Incertae_sedis	NA
b_ASV1343	0.001119356	0.6029478	0.584163068	NA	0.003065189	0.611047872	0.743456413	NA	Bacteria	Proteobacteria	Alphaproteobacteria	Rhizobiales	Rhizobiaceae	Allorhizobium-Neorhizobium-Pararhizobium-Rhizobium	NA
b_ASV212	0.001297891	0.587928915	0.449199716	NA	0.001075224	0.556609716	0.342477281	NA	Bacteria	Proteobacteria	Alphaproteobacteria	Micropepsales	Micropepsaceae	NA	NA
b_ASV696	0.001638913	0.576082383	0.388962341	NA	0.00200802	0.578734096	0.421077601	NA	Bacteria	Proteobacteria	Gammaproteobacteria	Burkholderiales	TRA3-20	NA	NA
b_ASV189	0.00167101	0.58461164	0.448669439	NA	0.002439313	0.609406059	0.702114213	NA	Bacteria	Acidobacteriota	Blastocatellia	Pyrinomonadales	Pyrinomonadaceae	RB41	NA
b_ASV1130	0.001578733	0.598745926	0.532229317	NA	0.001773316	0.592428761	0.595101055	NA	Bacteria	Bacteroidota	Bacteroidia	Flavobacteriales	Crocinitomicaceae	Fluviicola	NA
b_ASV734	9.09E-04	0.577477186	0.435841673	NA	0.001580739	0.585804992	0.541503662	NA	Bacteria	Proteobacteria	Alphaproteobacteria	Rhizobiales	D05-2	NA	NA
b_ASV543	0.001390168	0.612309119	0.657986497	NA	0.001329987	0.589214478	0.552757085	NA	Bacteria	Verrucomicrobiota	Verrucomicrobiae	Verrucomicrobiales	Rubritaleaceae	Luteolibacter	NA
b_ASV686	0.002014038	0.604718678	0.574051061	NA	0.001135404	0.56928826	0.427945556	NA	Bacteria	Firmicutes	Bacilli	Bacillales	Bacillaceae	Bacillus	NA
f_ASV653	0.001225675	0.59361735	0.498714831	NA	0.002176525	0.600282348	0.644031934	NA	Fungi	Ascomycota	NA	NA	NA	NA	NA
b_ASV3186	0.001705112	0.563899489	0.30383704	NA	0.001652956	0.560437253	0.340479603	NA	Bacteria	Verrucomicrobiota	Verrucomicrobiae	Opitutales	Opitutaceae	Lacunisphaera	NA
f_ASV369	0.002142423	0.61010647	0.633991864	NA	0.001251753	0.562992366	0.355663094	NA	Fungi	Ascomycota	Eurotiomycetes	Eurotiales	Aspergillaceae	Aspergillus	niger
f_ASV769	0.001446336	0.52749909	0.160334328	NA	0.00203811	0.5854343	0.50215226	NA	Fungi	Ascomycota	Sordariomycetes	NA	NA	NA	NA
b_ASV1194	0.002443325	0.619303101	0.701941257	NA	0.001895683	0.591825031	0.530286635	NA	Bacteria	Fibrobacterota	Fibrobacteria	Fibrobacterales	Fibrobacteraceae	possible genus 04	NA
f_ASV479	7.18E-04	0.542480643	0.225309301	NA	0.001416246	0.558938739	0.355646909	NA	Fungi	Ascomycota	Sordariomycetes	Xylariales	Amphisphaeriaceae	Microdochium	NA
f_ASV677	0.001265795	0.579477451	0.422338691	NA	8.99E-04	0.536632721	0.233979322	NA	Fungi	Glomeromycota	Glomeromycetes	Glomerales	Glomeraceae	Glomeraceae_gen_Incertae_sedis	NA
b_ASV230	0.001632895	0.595565733	0.510338137	NA	0.001013037	0.563954321	0.41348896	NA	Bacteria	Nitrospirota	Nitrospiria	Nitrospirales	Nitrospiraceae	Nitrospira	NA
f_ASV907	8.08E-04	0.529232021	0.185183036	NA	0.001005013	0.529855507	0.215921028	NA	Fungi	Ascomycota	NA	NA	NA	NA	NA
b_ASV1600	0.002379133	0.608291551	0.605564624	NA	0.001223669	0.566273442	0.415251273	NA	Bacteria	Bacteroidota	Bacteroidia	Flavobacteriales	Crocinitomicaceae	Crocinitomix	NA
b_ASV1971	0.001965894	0.610832418	0.646755961	NA	0.002469403	0.588726751	0.511018651	NA	Bacteria	Proteobacteria	Gammaproteobacteria	Burkholderiales	Chromobacteriaceae	Pseudogulbenkiania	NA
b_ASV319	0.003488458	0.6269007	0.777421133	Y	0.002694077	0.607492055	0.673380059	NA	Bacteria	Proteobacteria	Gammaproteobacteria	Steroidobacterales	Steroidobacteraceae	Steroidobacter	NA
b_ASV56	0.002118351	0.613930462	0.671181378	NA	0.00142427	0.587401508	0.561370397	NA	Bacteria	Proteobacteria	Gammaproteobacteria	Burkholderiales	Comamonadaceae	NA	NA
b_ASV309	0.002292874	0.604516927	0.540446664	NA	0.001899695	0.590522826	0.548019472	NA	Bacteria	Proteobacteria	Alphaproteobacteria	Tistrellales	Geminicoccaceae	NA	NA
b_ASV1561	0.001344029	0.591119559	0.474608172	NA	0.001488462	0.579097519	0.462736053	NA	Bacteria	Bacteroidota	Bacteroidia	Cytophagales	Microscillaceae	Ohtaekwangia	NA
b_ASV4984	0.001564691	0.554778414	0.301180387	NA	0.002198591	0.586846412	0.511754045	NA	Bacteria	Bacteroidota	Kryptonia	Kryptoniales	BSV26	NA	NA
b_ASV1563	0.002946835	0.632135779	0.817897967	Y	0.001791371	0.583361522	0.459538005	NA	Bacteria	Bacteroidota	Bacteroidia	Flavobacteriales	Crocinitomicaceae	Crocinitomix	NA
b_ASV437	0.001719154	0.576134074	0.437318691	NA	0.001406216	0.578059047	0.485538777	NA	Bacteria	Proteobacteria	Alphaproteobacteria	Rhizobiales	Rhizobiaceae	Mesorhizobium	NA
b_ASV126	5.92E-04	0.556399225	0.314974596	NA	0.001999996	0.586300331	0.526753321	NA	Bacteria	Actinobacteriota	Acidimicrobiia	Microtrichales	Ilumatobacteraceae	Ilumatobacter	NA
b_ASV412	0.001677028	0.598627103	0.549311189	NA	0.001679034	0.586287414	0.571925368	NA	Bacteria	Gemmatimonadota	Gemmatimonadetes	Gemmatimonadales	Gemmatimonadaceae	NA	NA
f_ASV597	0.001153458	0.556874474	0.300712258	NA	0.001518553	0.575126138	0.444623752	NA	Fungi	Ascomycota	Sordariomycetes	Hypocreales	Clavicipitaceae	Marquandomyces	marquandii
f_ASV925	7.56E-04	0.546587771	0.284174341	NA	9.65E-04	0.543794673	0.25915515	NA	Fungi	Ascomycota	Saccharomycetes	Saccharomycetales	Pichiaceae	Pichia	mandshurica
b_ASV2815	0.002393175	0.591809856	0.498318973	NA	5.12E-04	0.531481519	0.230314522	NA	Bacteria	Proteobacteria	Alphaproteobacteria	Azospirillales	Azospirillaceae	Niveispirillum	NA
b_ASV887	0.002084249	0.611008983	0.597729404	NA	0.001123368	0.573841635	0.472637119	NA	Bacteria	Proteobacteria	Alphaproteobacteria	Rhodospirillales	Rhodospirillaceae	NA	NA
b_ASV471	0.001219657	0.599118014	0.534723037	NA	0.001560679	0.591508457	0.573564322	NA	Bacteria	Proteobacteria	Alphaproteobacteria	Dongiales	Dongiaceae	Dongia	NA
b_ASV1390	0.001550649	0.587968792	0.48437065	NA	0.001520559	0.588720237	0.574906533	NA	Bacteria	Spirochaetota	Spirochaetia	Spirochaetales	Spirochaetaceae	Spirochaeta 2	NA
b_ASV720	0.001247741	0.588529552	0.515743247	NA	0.001969906	0.596683508	0.618428829	NA	Bacteria	Proteobacteria	Gammaproteobacteria	Burkholderiales	Nitrosomonadaceae	Ellin6067	NA
b_ASV4061	0.002278832	0.57288036	0.407498232	NA	0.001638913	0.5507297	0.296747407	NA	Bacteria	Bacteroidota	Bacteroidia	Flavobacteriales	Flavobacteriaceae	Flavobacterium	NA
b_ASV3576	0.003017045	0.60665683	0.611232261	NA	0.001646938	0.581785095	0.480458611	NA	Bacteria	Proteobacteria	Alphaproteobacteria	Sphingomonadales	Sphingomonadaceae	Sphingobium	NA
f_ASV637	0.002156465	0.611324671	0.682400065	NA	0.001085254	0.578182838	0.500220956	NA	Fungi	Glomeromycota	Glomeromycetes	Glomerales	Glomeraceae	Glomeraceae_gen_Incertae_sedis	NA
b_ASV1046	0.001135404	0.586095639	0.467063992	NA	0.00148445	0.585674836	0.520635143	NA	Bacteria	Proteobacteria	Gammaproteobacteria	Burkholderiales	Nitrosomonadaceae	IS-44	NA
b_ASV491	6.36E-04	0.581437567	0.459635445	NA	0.001452354	0.58828195	0.540741327	NA	Bacteria	Bacteroidota	Bacteroidia	Cytophagales	Microscillaceae	NA	NA
b_ASV1547	0.002318952	0.613812031	0.639508723	NA	0.001161482	0.584815561	0.496982571	NA	Bacteria	Bacteroidota	Bacteroidia	Cytophagales	Microscillaceae	Ohtaekwangia	NA
b_ASV177	0.002393175	0.616978967	0.655209876	NA	0.001279837	0.594964592	0.595280463	NA	Bacteria	Myxococcota	Polyangia	Haliangiales	Haliangiaceae	Haliangium	NA
b_ASV402	0.001346035	0.581014142	0.436253874	NA	0.002188561	0.604507963	0.675666533	NA	Bacteria	Proteobacteria	Gammaproteobacteria	Gammaproteobacteria Incertae Sedis	Unknown Family	Acidibacter	NA
b_ASV1668	0.001336005	0.58564627	0.482380148	NA	0.001612835	0.5866603	0.536240668	NA	Bacteria	Proteobacteria	Gammaproteobacteria	Burkholderiales	Comamonadaceae	Hydrogenophaga	NA
b_ASV2081	9.97E-04	0.57842075	0.463628301	NA	0.001273819	0.581137261	0.515253077	NA	Bacteria	Bacteroidota	Bacteroidia	Chitinophagales	Chitinophagaceae	Niastella	NA
b_ASV667	8.63E-04	0.584322109	0.500865393	NA	0.001500498	0.56125582	0.340645063	NA	Bacteria	Acidobacteriota	Thermoanaerobaculia	Thermoanaerobaculales	Thermoanaerobaculaceae	Subgroup 10	NA
b_ASV2138	0.001472414	0.589456884	0.491170104	NA	0.001358071	0.567869988	0.383706879	NA	Bacteria	Proteobacteria	Alphaproteobacteria	Sphingomonadales	Sphingomonadaceae	Altererythrobacter	NA
b_ASV3382	5.92E-04	0.58028814	0.46544629	NA	0.001709124	0.594873952	0.599099943	NA	Bacteria	Bacteroidota	Bacteroidia	Chitinophagales	Chitinophagaceae	Niastella	NA
b_ASV1188	0.002126375	0.625822813	0.779306139	Y	0.001139416	0.567759447	0.417100201	NA	Bacteria	Verrucomicrobiota	Verrucomicrobiae	Opitutales	Opitutaceae	Opitutus	NA
b_ASV361	0.002936805	0.627294683	0.783231832	Y	0.001093278	0.566194567	0.378380296	NA	Bacteria	Proteobacteria	Alphaproteobacteria	Rhizobiales	Rhizobiaceae	Neorhizobium	NA
b_ASV479	0.001482444	0.575609289	0.396379164	NA	0.001013037	0.576236116	0.475347984	NA	Bacteria	Actinobacteriota	Actinobacteria	Micrococcales	Microbacteriaceae	Agromyces	NA
b_ASV851	0.00195787	0.593505469	0.544343268	NA	7.08E-04	0.554214628	0.365328154	NA	Bacteria	Acidobacteriota	Vicinamibacteria	Vicinamibacterales	Vicinamibacteraceae	NA	NA
b_ASV1142	6.34E-04	0.591680912	0.562661231	NA	0.00261183	0.578422447	0.469837162	NA	Bacteria	Proteobacteria	Alphaproteobacteria	Rhizobiales	Rhodomicrobiaceae	Rhodomicrobium	NA
f_ASV793	0.001153458	0.567485044	0.360590129	NA	0.001638913	0.571872877	0.393899751	NA	Fungi	Ascomycota	Eurotiomycetes	Eurotiales	Aspergillaceae	Aspergillus	versicolor
b_ASV1141	0.002461379	0.622507575	0.727441906	NA	0.002625872	0.615577552	0.74984941	NA	Bacteria	Proteobacteria	Gammaproteobacteria	Burkholderiales	Burkholderiaceae	Cupriavidus	NA
b_ASV478	0.001514541	0.592459551	0.496110132	NA	0.001819455	0.593555823	0.593056592	NA	Bacteria	Verrucomicrobiota	Verrucomicrobiae	Opitutales	Opitutaceae	Lacunisphaera	NA
b_ASV3558	9.97E-04	0.563938298	0.327867814	NA	5.12E-04	0.513342094	0.17908327	NA	Bacteria	Gemmatimonadota	Gemmatimonadetes	Gemmatimonadales	Gemmatimonadaceae	NA	NA
b_ASV376	0.001582745	0.588740165	0.51040733	NA	0.002850546	0.620125963	0.780027857	Y	Bacteria	Proteobacteria	Alphaproteobacteria	Sphingomonadales	Sphingomonadaceae	Ellin6055	NA
b_ASV583	0.001584751	0.600350709	0.554496283	NA	0.002142423	0.603918406	0.628063332	NA	Bacteria	Proteobacteria	Alphaproteobacteria	Tistrellales	Geminicoccaceae	NA	NA
b_ASV563	9.13E-04	0.563706951	0.346465058	NA	0.00264192	0.598242143	0.592174436	NA	Bacteria	Proteobacteria	Alphaproteobacteria	Caulobacterales	Parvularculaceae	Amphiplicatus	NA
f_ASV520	0.001953858	0.592936136	0.519547913	NA	0.001239717	0.551114606	0.303173008	NA	Fungi	Ascomycota	Sordariomycetes	Sordariales	Chaetomiaceae	NA	NA
f_ASV576	0.003173514	0.617120225	0.663324834	NA	0.001420258	0.559440741	0.35098753	NA	Fungi	Ascomycota	Sordariomycetes	Hypocreales	Bionectriaceae	Gliomastix	roseogrisea
b_ASV786	0.001552655	0.593824696	0.517997578	NA	0.001550649	0.581700087	0.517344392	NA	Bacteria	Actinobacteriota	Actinobacteria	Micrococcales	Micrococcaceae	Sinomonas	NA
b_ASV313	7.34E-04	0.569031555	0.383341945	NA	0.00205817	0.607143328	0.677318671	NA	Bacteria	Chloroflexi	Anaerolineae	SBR1031	A4b	NA	NA
b_ASV918	0.001285855	0.570501001	0.360722143	NA	0.00144433	0.554368945	0.315199257	NA	Bacteria	Proteobacteria	Gammaproteobacteria	Pseudomonadales	KI89A clade	NA	NA
f_ASV497	0.001508523	0.582667724	0.375051605	NA	0.001821461	0.593068022	0.491875441	NA	Fungi	Ascomycota	Sordariomycetes	Branch06	Branch06_fam_Incertae_sedis	Branch06_gen_Incertae_sedis	NA
b_ASV3788	0.002276826	0.544623089	0.240304674	NA	5.24E-04	0.523296717	0.208415567	NA	Bacteria	Proteobacteria	Gammaproteobacteria	Burkholderiales	Methylophilaceae	Methylophilus	NA
b_ASV1285	0.002543626	0.633715796	0.813840953	Y	0.001532595	0.572077636	0.42594902	NA	Bacteria	Proteobacteria	Alphaproteobacteria	Rhizobiales	Rhizobiales Incertae Sedis	Bauldia	NA
b_ASV1550	0.001081242	0.544192395	0.225919131	NA	0.001448342	0.578194013	0.450656985	NA	Bacteria	Gemmatimonadota	Gemmatimonadetes	Gemmatimonadales	Gemmatimonadaceae	NA	NA
b_ASV528	0.003592771	0.644560238	0.925866016	Y	0.001185554	0.575867164	0.476212062	NA	Bacteria	Proteobacteria	Alphaproteobacteria	Rhizobiales	Devosiaceae	NA	NA
b_ASV1456	0.003588759	0.642107835	0.88786324	Y	0.001456366	0.557450391	0.363778453	NA	Bacteria	Proteobacteria	Alphaproteobacteria	Rhizobiales	Hyphomicrobiaceae	Pedomicrobium	NA
b_ASV490	0.001590769	0.603379824	0.607691222	NA	0.00257171	0.628880862	0.915565402	Y	Bacteria	Verrucomicrobiota	Verrucomicrobiae	Verrucomicrobiales	Rubritaleaceae	Luteolibacter	NA
b_ASV357	8.93E-04	0.583458338	0.47492538	NA	0.002337006	0.611693977	0.734418918	NA	Bacteria	Proteobacteria	Alphaproteobacteria	Caulobacterales	Hyphomonadaceae	SWB02	NA
b_ASV1495	0.002216646	0.605120358	0.566769169	NA	0.001815443	0.578005089	0.445379584	NA	Bacteria	Myxococcota	Polyangia	Nannocystales	Nannocystaceae	Nannocystis	NA
b_ASV385	0.002086255	0.591022609	0.502399743	NA	0.002399193	0.606238454	0.675644512	NA	Bacteria	Acidobacteriota	Thermoanaerobaculia	Thermoanaerobaculales	Thermoanaerobaculaceae	Subgroup 10	NA
b_ASV416	7.18E-04	0.560035652	0.327798175	NA	0.002268802	0.601033457	0.680623754	NA	Bacteria	Acidobacteriota	Vicinamibacteria	Vicinamibacterales	Vicinamibacteraceae	NA	NA
b_ASV748	0.001269807	0.599459827	0.563924	NA	9.89E-04	0.589722385	0.56516115	NA	Bacteria	Verrucomicrobiota	Verrucomicrobiae	Opitutales	Opitutaceae	Lacunisphaera	NA
b_ASV2872	0.003815439	0.547909645	0.262695334	NA	0.001963888	0.565162975	0.378166948	NA	Bacteria	Proteobacteria	Gammaproteobacteria	Burkholderiales	Comamonadaceae	Acidovorax	NA
b_ASV224	0.001797389	0.596273968	0.528417632	NA	7.90E-04	0.566018026	0.407431614	NA	Bacteria	Proteobacteria	Gammaproteobacteria	Burkholderiales	Nitrosomonadaceae	MND1	NA
b_ASV289	0.001237711	0.602838101	0.686806156	NA	0.001099296	0.588365032	0.601826479	NA	Bacteria	Acidobacteriota	Vicinamibacteria	Vicinamibacterales	Vicinamibacteraceae	NA	NA
b_ASV465	0.0011675	0.620012288	0.684084283	NA	0.001903707	0.607555727	0.771698612	Y	Bacteria	Bacteroidota	Bacteroidia	Cytophagales	Microscillaceae	Hassallia	NA
b_ASV331	9.29E-04	0.585931256	0.508932457	NA	0.002485451	0.607748033	0.699988576	NA	Bacteria	Proteobacteria	Gammaproteobacteria	Burkholderiales	Comamonadaceae	NA	NA
b_ASV204	8.97E-04	0.595520441	0.575123251	NA	0.001183548	0.585225088	0.5392473	NA	Bacteria	Actinobacteriota	Actinobacteria	Propionibacteriales	Nocardioidaceae	Nocardioides	NA
b_ASV1007	0.001791371	0.585653067	0.47441734	NA	0.002104309	0.603262729	0.615987336	NA	Bacteria	Proteobacteria	Alphaproteobacteria	Sphingomonadales	Sphingomonadaceae	Altererythrobacter	NA
b_ASV463	0.001985954	0.610670629	0.628593541	NA	0.002222664	0.583571646	0.50924327	NA	Bacteria	Proteobacteria	Gammaproteobacteria	Pseudomonadales	211ds20	NA	NA
b_ASV1082	0.002124369	0.584127864	0.442228606	NA	0.001923767	0.572118114	0.394255266	NA	Bacteria	Acidobacteriota	Thermoanaerobaculia	Thermoanaerobaculales	Thermoanaerobaculaceae	Subgroup 10	NA
f_ASV511	0.002200597	0.587567933	0.466978008	NA	0.001652956	0.582386039	0.516269325	NA	Fungi	Ascomycota	Eurotiomycetes	Eurotiales	Aspergillaceae	Aspergillus	nidulans
b_ASV939	0.001426276	0.594296844	0.472540092	NA	0.001855563	0.588654349	0.557010777	NA	Bacteria	Gemmatimonadota	Gemmatimonadetes	Gemmatimonadales	Gemmatimonadaceae	NA	NA
f_ASV370	0.003271809	0.629590995	0.790393088	Y	0.00113741	0.568009456	0.41848154	NA	Fungi	Ascomycota	Sordariomycetes	NA	NA	NA	NA
b_ASV1658	0.001123368	0.572535436	0.410192121	NA	0.002415241	0.614144192	0.770175807	Y	Bacteria	Verrucomicrobiota	Verrucomicrobiae	Pedosphaerales	Pedosphaeraceae	NA	NA
b_ASV287	0.002296886	0.609724958	0.635254179	NA	0.001849545	0.594710354	0.602880824	NA	Bacteria	Proteobacteria	Gammaproteobacteria	Burkholderiales	Rhodocyclaceae	Azovibrio	NA
b_ASV1972	0.001321963	0.606991875	0.631359667	NA	0.001261783	0.571480408	0.444154803	NA	Bacteria	Proteobacteria	Alphaproteobacteria	Caulobacterales	Hyphomonadaceae	SWB02	NA
b_ASV2237	0.001907719	0.561045514	0.304620595	NA	5.96E-04	0.56654334	0.438839308	NA	Bacteria	Proteobacteria	Gammaproteobacteria	Burkholderiales	Nitrosomonadaceae	mle1-7	NA
f_ASV579	0.00278836	0.610437337	0.600585902	NA	0.001520559	0.574360841	0.425083504	NA	Fungi	Ascomycota	Dothideomycetes	Capnodiales	Cladosporiaceae	Cladosporium	sphaerospermum
b_ASV2108	0.002485451	0.615880078	0.613610878	NA	0.001171512	0.583599618	0.534083043	NA	Bacteria	Bacteroidota	Bacteroidia	Cytophagales	Microscillaceae	Ohtaekwangia	NA
b_ASV1190	0.001636907	0.578481917	0.390993856	NA	0.001604811	0.568000016	0.415922707	NA	Bacteria	Gemmatimonadota	Gemmatimonadetes	Gemmatimonadales	Gemmatimonadaceae	NA	NA
b_ASV925	0.002108321	0.594166562	0.529220396	NA	0.001693076	0.578703135	0.464242049	NA	Bacteria	Proteobacteria	Gammaproteobacteria	Gammaproteobacteria Incertae Sedis	Unknown Family	NA	NA
b_ASV3038	0.002485451	0.575455697	0.373475372	NA	0.001426276	0.581095065	0.492333363	NA	Bacteria	Bacteroidota	Bacteroidia	Cytophagales	Cyclobacteriaceae	Reichenbachiella	NA
f_ASV1055	6.02E-06	0.466838269	0.061815489	NA	0.001049145	0.56478347	0.411061104	NA	Fungi	Ascomycota	Eurotiomycetes	Chaetothyriales	Cyphellophoraceae	Cyphellophora	NA
b_ASV522	0.002230688	0.600713264	0.52539983	NA	0.002762281	0.61210123	0.680420488	NA	Bacteria	Proteobacteria	Alphaproteobacteria	Reyranellales	Reyranellaceae	NA	NA
b_ASV3087	0.002100297	0.606740142	0.631954142	NA	0.001462384	0.553608139	0.327285746	NA	Bacteria	Proteobacteria	Gammaproteobacteria	Burkholderiales	Rhodocyclaceae	Azospira	NA
f_ASV1182	6.76E-04	0.518745547	0.142389215	NA	0.001185554	0.544084623	0.259264209	NA	Fungi	Chytridiomycota	NA	NA	NA	NA	NA
b_ASV542	0.001873617	0.627742818	0.799899479	Y	0.002140417	0.606540634	0.615213352	NA	Bacteria	Fibrobacterota	Fibrobacteria	Fibrobacterales	Fibrobacteraceae	possible genus 04	NA
b_ASV1434	9.79E-04	0.6036408	0.624354517	NA	0.001546637	0.590412701	0.591810408	NA	Bacteria	Bacteroidota	Bacteroidia	Sphingobacteriales	env.OPS 17	NA	NA
f_ASV423	5.46E-04	0.544275371	0.241281116	NA	0.002256766	0.577124185	0.424355394	NA	Fungi	Ascomycota	Sordariomycetes	Hypocreales	Hypocreales_fam_Incertae_sedis	Acremonium	charticola
b_ASV2806	0.002262784	0.620320011	0.722578928	NA	0.001021061	0.55458506	0.367797014	NA	Bacteria	Verrucomicrobiota	Verrucomicrobiae	Chthoniobacterales	Chthoniobacteraceae	Chthoniobacter	NA
f_ASV427	0.002479433	0.568274348	0.343942249	NA	0.001829485	0.560120203	0.33445813	NA	Fungi	Ascomycota	Eurotiomycetes	Eurotiales	Aspergillaceae	Penicillium	polonicum
f_ASV1079	0.002665993	0.604128006	0.545769045	NA	0.001677028	0.571225052	0.438653646	NA	Fungi	Ascomycota	Sordariomycetes	Microascales	Microascaceae	Pithoascus	stoveri
b_ASV3290	0.002162483	0.616093165	0.666350383	NA	0.003011027	0.582417531	0.443280704	NA	Bacteria	Proteobacteria	Alphaproteobacteria	Sphingomonadales	Sphingomonadaceae	Porphyrobacter	NA
b_ASV615	0.00115747	0.594701866	0.537842892	NA	0.001534601	0.583600018	0.524543471	NA	Bacteria	Methylomirabilota	Methylomirabilia	Rokubacteriales	WX65	NA	NA
b_ASV1314	9.49E-04	0.596132442	0.570863683	NA	0.002613836	0.585546589	0.495976075	NA	Bacteria	Bacteroidota	Bacteroidia	Chitinophagales	Chitinophagaceae	Niastella	NA
b_ASV697	0.001205614	0.600407595	0.50504358	NA	0.001283849	0.576484099	0.431978064	NA	Bacteria	Proteobacteria	Gammaproteobacteria	Burkholderiales	Nitrosomonadaceae	MND1	NA
b_ASV88	0.001861581	0.586018785	0.429400506	NA	0.001646938	0.571909931	0.429576117	NA	Bacteria	Actinobacteriota	Actinobacteria	Propionibacteriales	Nocardioidaceae	NA	NA
b_ASV2613	0.001422264	0.597055799	0.540000444	NA	0.002814438	0.61763899	0.755324173	NA	Bacteria	Bacteroidota	Bacteroidia	Cytophagales	Spirosomaceae	Dyadobacter	NA
f_ASV660	0.001709124	0.591901885	0.509584923	NA	0.001293879	0.549324364	0.293650903	NA	Fungi	Ascomycota	Dothideomycetes	Capnodiales	Cladosporiaceae	Cladosporium	NA
f_ASV987	0.001237711	0.547429784	0.228032569	NA	9.99E-04	0.540422444	0.234449813	NA	Fungi	Mortierellomycota	Mortierellomycetes	Mortierellales	Mortierellaceae	Mortierella	ambigua
b_ASV3947	0.002140417	0.565947381	0.358884785	NA	8.26E-04	0.517712562	0.184133541	NA	Bacteria	Verrucomicrobiota	Verrucomicrobiae	Pedosphaerales	Pedosphaeraceae	NA	NA
b_ASV493	0.001941822	0.614969841	0.670167252	NA	0.002702101	0.60784196	0.709328134	NA	Bacteria	Proteobacteria	Alphaproteobacteria	Rhizobiales	A0839	NA	NA
f_ASV471	0.001705112	0.603559993	0.588724944	NA	0.001075224	0.585404241	0.594481117	NA	Fungi	Ascomycota	Dothideomycetes	Capnodiales	Cladosporiaceae	Cladosporium	dominicanum
b_ASV5428	0.001873617	0.558052621	0.288636646	NA	0.001169506	0.572476767	0.495973166	NA	Bacteria	Proteobacteria	Alphaproteobacteria	Rhodospirillales	Magnetospirillaceae	Magnetospirillum	NA
b_ASV729	0.002176525	0.590242819	0.475069631	NA	0.003388158	0.608287707	0.691074443	NA	Bacteria	Acidobacteriota	Vicinamibacteria	Vicinamibacterales	Vicinamibacteraceae	NA	NA
b_ASV2265	0.001644932	0.580627709	0.409110075	NA	0.001737208	0.587667201	0.523840399	NA	Bacteria	Proteobacteria	Alphaproteobacteria	Rhizobiales	Hyphomicrobiaceae	NA	NA
f_ASV507	0.001847539	0.595474294	0.505783713	NA	0.001490468	0.55488022	0.330258698	NA	Fungi	Ascomycota	Dothideomycetes	Pleosporales	Pleosporaceae	Alternaria	subcucurbitae
b_ASV1166	0.001554661	0.59966354	0.541630163	NA	0.001648944	0.582017377	0.532107497	NA	Bacteria	Proteobacteria	Alphaproteobacteria	Rhizobiales	A0839	NA	NA
b_ASV1319	6.80E-04	0.585319025	0.504119785	NA	0.001512535	0.584142201	0.517917853	NA	Bacteria	Fibrobacterota	Fibrobacteria	Fibrobacterales	Fibrobacteraceae	NA	NA
b_ASV219	5.04E-04	0.566328141	0.360439869	NA	0.001456366	0.575321719	0.473946679	NA	Bacteria	Actinobacteriota	Acidimicrobiia	Microtrichales	Iamiaceae	Iamia	NA
b_ASV1408	0.00117753	0.576860779	0.421021385	NA	0.002066194	0.598755905	0.641147571	NA	Bacteria	Verrucomicrobiota	Verrucomicrobiae	Pedosphaerales	Pedosphaeraceae	NA	NA
b_ASV4561	4.39E-04	0.54954038	0.339155172	NA	7.60E-04	0.518461471	0.15166103	NA	Bacteria	Bacteroidota	Bacteroidia	Flavobacteriales	Flavobacteriaceae	Flavobacterium	NA
b_ASV3146	0.001735202	0.582785085	0.456743524	NA	0.001596787	0.588424746	0.537710934	NA	Bacteria	Gemmatimonadota	Gemmatimonadetes	Gemmatimonadales	Gemmatimonadaceae	NA	NA
b_ASV430	0.002435301	0.613534989	0.711671554	NA	0.002353054	0.600276335	0.644580803	NA	Bacteria	Gemmatimonadota	Gemmatimonadetes	Gemmatimonadales	Gemmatimonadaceae	NA	NA
b_ASV270	0.001618853	0.609730252	0.624331301	NA	0.001442324	0.5995412	0.618189866	NA	Bacteria	Proteobacteria	Alphaproteobacteria	Rhizobiales	Hyphomicrobiaceae	Hyphomicrobium	NA
b_ASV143	0.001241723	0.582554691	0.4439534	NA	9.93E-04	0.584453943	0.55449065	NA	Bacteria	Actinobacteriota	Actinobacteria	Frankiales	Geodermatophilaceae	Blastococcus	NA
b_ASV202	0.001897689	0.622016548	0.712793728	NA	0.001532595	0.5912275	0.591792654	NA	Bacteria	Proteobacteria	Gammaproteobacteria	Burkholderiales	Nitrosomonadaceae	mle1-7	NA
f_ASV1018	6.82E-04	0.565707356	0.364284157	NA	0.001370108	0.550726282	0.298948671	NA	Fungi	Ascomycota	Sordariomycetes	Microascales	Triadelphiaceae	Triadelphia	diversa
b_ASV320	0.001073218	0.596432874	0.561036188	NA	0.001051151	0.571896196	0.436970736	NA	Bacteria	Actinobacteriota	Thermoleophilia	Gaiellales	Gaiellaceae	Gaiella	NA
b_ASV367	0.002188561	0.62371535	0.715410479	NA	6.70E-04	0.572326916	0.451852871	NA	Bacteria	Proteobacteria	Alphaproteobacteria	Rhizobiales	Hyphomicrobiaceae	Hyphomicrobium	NA
b_ASV201	0.001265795	0.590786492	0.488179674	NA	0.003333995	0.622577722	0.793208152	Y	Bacteria	Proteobacteria	Alphaproteobacteria	Tistrellales	Geminicoccaceae	NA	NA
f_ASV1006	8.02E-06	0.449426125	0.04171254	NA	9.55E-04	0.557493825	0.349564778	NA	Fungi	Ascomycota	Sordariomycetes	Hypocreales	Nectriaceae	Fusarium	nygamai
b_ASV535	0.001576727	0.581681844	0.420273473	NA	0.001291873	0.577510848	0.503066301	NA	Bacteria	Nitrospirota	Nitrospiria	Nitrospirales	Nitrospiraceae	Nitrospira	NA
b_ASV670	0.001747238	0.614995172	0.70118141	NA	0.001747238	0.5967312	0.564543763	NA	Bacteria	Bacteroidota	Bacteroidia	Cytophagales	Microscillaceae	Hassallia	NA
b_ASV643	9.71E-04	0.585487602	0.493626904	NA	0.001632895	0.592606541	0.588602114	NA	Bacteria	Acidobacteriota	Blastocatellia	Pyrinomonadales	Pyrinomonadaceae	RB41	NA
b_ASV1780	0.001420258	0.597080458	0.559260902	NA	0.002262784	0.580012873	0.452275586	NA	Bacteria	Actinobacteriota	Actinobacteria	Micrococcales	Promicromonosporaceae	Cellulosimicrobium	NA
b_ASV4098	0.001323969	0.576899896	0.385232015	NA	7.78E-04	0.545138599	0.284679953	NA	Bacteria	Planctomycetota	Phycisphaerae	Phycisphaerales	Phycisphaeraceae	SM1A02	NA
b_ASV2837	0.00261183	0.620783436	0.708250774	NA	0.001550649	0.57648687	0.459840529	NA	Bacteria	Proteobacteria	Gammaproteobacteria	Pseudomonadales	Pseudomonadaceae	Pseudomonas	NA
b_ASV5306	0.001043127	0.548643785	0.274287355	NA	0.001815443	0.581099495	0.510062502	NA	Bacteria	Proteobacteria	Gammaproteobacteria	Xanthomonadales	Xanthomonadaceae	Luteimonas	NA
b_ASV485	0.001719154	0.59642204	0.519299892	NA	0.002549644	0.620765192	0.807125979	Y	Bacteria	Proteobacteria	Alphaproteobacteria	Sphingomonadales	Sphingomonadaceae	Sphingomonas	NA
b_ASV1143	0.001360078	0.609234488	0.624002348	NA	0.002722161	0.598846351	0.605917858	NA	Bacteria	Proteobacteria	Alphaproteobacteria	Caulobacterales	Hyphomonadaceae	SWB02	NA
b_ASV1235	0.001809425	0.590930888	0.448617487	NA	0.002218652	0.600799201	0.642005122	NA	Bacteria	Nitrospirota	Nitrospiria	Nitrospirales	Nitrospiraceae	Nitrospira	NA
b_ASV4409	0.001490468	0.602215561	0.569874369	NA	0.001209626	0.574879958	0.472495183	NA	Bacteria	Proteobacteria	Gammaproteobacteria	Xanthomonadales	Xanthomonadaceae	Thermomonas	NA
b_ASV2713	0.002746233	0.622821097	0.775370128	Y	0.001767298	0.584736383	0.511562957	NA	Bacteria	Verrucomicrobiota	Verrucomicrobiae	Verrucomicrobiales	Rubritaleaceae	Luteolibacter	NA
f_ASV2	0.00107723	0.585164534	0.471628371	NA	0.001402204	0.593815671	0.60978834	NA	Fungi	Basidiomycota	Agaricomycetes	Corticiales	Corticiaceae	Marchandiobasidium	NA
b_ASV374	0.002894678	0.621508652	0.747613255	NA	0.001739214	0.595192157	0.569879271	NA	Bacteria	Verrucomicrobiota	Verrucomicrobiae	Opitutales	Opitutaceae	Lacunisphaera	NA
f_ASV1106	0.002415241	0.595610831	0.506733647	NA	0.002176525	0.595180434	0.603347742	NA	Fungi	Ascomycota	Pezizomycetes	Pezizales	Pezizaceae	Pezizaceae_gen_Incertae_sedis	NA
b_ASV771	0.002098291	0.602109939	0.570922467	NA	9.45E-04	0.558639254	0.406844216	NA	Bacteria	Planctomycetota	Planctomycetes	Planctomycetales	Gimesiaceae	NA	NA
b_ASV3979	0.00257171	0.611899415	0.618692485	NA	0.002052152	0.594489526	0.628328228	NA	Bacteria	Bacteroidota	Bacteroidia	Chitinophagales	37-13	NA	NA
b_ASV215	0.001899695	0.584051816	0.430633301	NA	0.002722161	0.616343483	0.733327868	NA	Bacteria	Proteobacteria	Alphaproteobacteria	Rhizobiales	Xanthobacteraceae	NA	NA
b_ASV808	0.001223669	0.583891998	0.465507875	NA	0.001580739	0.581156741	0.485171159	NA	Bacteria	Proteobacteria	Alphaproteobacteria	Caulobacterales	Caulobacteraceae	Phenylobacterium	NA
b_ASV274	0.00256168	0.615781434	0.622164573	NA	0.002328982	0.598595224	0.600481165	NA	Bacteria	Myxococcota	Polyangia	Polyangiales	BIrii41	NA	NA
b_ASV984	0.002050146	0.617663793	0.672238799	NA	0.002080237	0.596936778	0.603622138	NA	Bacteria	Proteobacteria	Gammaproteobacteria	Steroidobacterales	Steroidobacteraceae	NA	NA
b_ASV454	0.001821461	0.611829364	0.668740518	NA	0.002371109	0.615845692	0.719389786	NA	Bacteria	Bacteroidota	Bacteroidia	Cytophagales	Microscillaceae	Hassallia	NA
b_ASV2874	0.002409223	0.578458429	0.460133865	NA	0.001843527	0.577470287	0.451160306	NA	Bacteria	Proteobacteria	Alphaproteobacteria	Sphingomonadales	Sphingomonadaceae	Sphingopyxis	NA
b_ASV458	0.001851551	0.595191321	0.529711284	NA	0.001327981	0.590923455	0.566329439	NA	Bacteria	Proteobacteria	Gammaproteobacteria	Burkholderiales	Nitrosomonadaceae	MND1	NA
f_ASV1088	0.00165095	0.547255952	0.243870938	NA	0.002862582	0.600179581	0.602159683	NA	Fungi	Rozellomycota	Rozellomycota_cls_Incertae_sedis	Rozellomycota_ord_Incertae_sedis	Rozellomycota_fam_Incertae_sedis	Rozellomycota_gen_Incertae_sedis	NA
b_ASV396	6.20E-04	0.586891155	0.484215674	NA	0.001171512	0.567624491	0.413676903	NA	Bacteria	Proteobacteria	Alphaproteobacteria	Caulobacterales	Hyphomonadaceae	SWB02	NA
b_ASV1356	0.001217651	0.57527452	0.433334135	NA	0.001815443	0.580272571	0.522648093	NA	Bacteria	Proteobacteria	Gammaproteobacteria	Burkholderiales	Nitrosomonadaceae	MND1	NA
b_ASV630	0.001903707	0.612886657	0.643251894	NA	0.00117753	0.596136581	0.629799221	NA	Bacteria	Myxococcota	Polyangia	Polyangiales	Polyangiaceae	Sorangium	NA
b_ASV4406	5.32E-04	0.510837424	0.113714873	NA	0.00204814	0.598645099	0.686654728	NA	Bacteria	Proteobacteria	Gammaproteobacteria	Xanthomonadales	Xanthomonadaceae	Luteimonas	NA
b_ASV5021	0.001907719	0.570475996	0.348732696	NA	0.001013037	0.546423048	0.327522248	NA	Bacteria	Verrucomicrobiota	Chlamydiae	Chlamydiales	Simkaniaceae	Ga0074140	NA
b_ASV3865	0.001227681	0.572976662	0.365324364	NA	0.001388162	0.565841123	0.398750973	NA	Bacteria	Proteobacteria	Alphaproteobacteria	Rhizobiales	Rhizobiaceae	NA	NA
b_ASV1510	0.00117753	0.55459519	0.28351283	NA	0.001408222	0.558888359	0.360463877	NA	Bacteria	Proteobacteria	Gammaproteobacteria	Burkholderiales	Nitrosomonadaceae	MND1	NA
f_ASV295	0.001817449	0.581227556	0.427566837	NA	0.002742221	0.599725165	0.586144238	NA	Fungi	Basidiomycota	Agaricomycetes	Agaricales	Psathyrellaceae	Candolleomyces	candolleanus
f_ASV1012	4.29E-04	0.500844285	0.113470566	NA	8.97E-04	0.541749794	0.262603053	NA	Fungi	Ascomycota	Sordariomycetes	NA	NA	NA	NA
f_ASV647	0.001105314	0.573075248	0.420282233	NA	8.26E-04	0.524623309	0.201496711	NA	Fungi	Ascomycota	Eurotiomycetes	Eurotiales	Aspergillaceae	Aspergillus	terreus
b_ASV3031	0.001935804	0.593147273	0.537812466	NA	0.002112333	0.5549692	0.288909291	NA	Bacteria	Myxococcota	Polyangia	Polyangiales	BIrii41	NA	NA
b_ASV2451	7.58E-04	0.569006553	0.400060051	NA	0.001175524	0.571064608	0.46350941	NA	Bacteria	Spirochaetota	Leptospirae	Leptospirales	Leptospiraceae	NA	NA
b_ASV549	0.001309927	0.561740389	0.320533076	NA	0.001590769	0.570286536	0.452532395	NA	Bacteria	Actinobacteriota	Actinobacteria	Pseudonocardiales	Pseudonocardiaceae	NA	NA
b_ASV1964	0.003019051	0.578539556	0.402656805	NA	0.001843527	0.572819642	0.452533435	NA	Bacteria	Proteobacteria	Alphaproteobacteria	Reyranellales	Reyranellaceae	Reyranella	NA
b_ASV388	0.001518553	0.583051757	0.407733687	NA	0.001775322	0.60282252	0.648481453	NA	Bacteria	Acidobacteriota	Vicinamibacteria	Vicinamibacterales	Vicinamibacteraceae	NA	NA
b_ASV967	8.51E-04	0.555880615	0.283912567	NA	9.97E-04	0.56802511	0.41287861	NA	Bacteria	Proteobacteria	Gammaproteobacteria	Burkholderiales	Nitrosomonadaceae	MND1	NA
b_ASV1238	0.002625872	0.621105841	0.667430877	NA	0.001053157	0.565830765	0.405280448	NA	Bacteria	Proteobacteria	Alphaproteobacteria	Rhizobiales	Xanthobacteraceae	Rhodoplanes	NA
b_ASV746	0.001554661	0.607629913	0.628371396	NA	0.001733196	0.584703736	0.51614184	NA	Bacteria	Myxococcota	Polyangia	Nannocystales	Nannocystaceae	Enhygromyxa	NA
f_ASV1025	0.001153458	0.549264887	0.251008601	NA	0.001263789	0.566090806	0.48935384	NA	Fungi	Ascomycota	Orbiliomycetes	Orbiliales	Orbiliaceae	Arthrobotrys	NA
f_ASV310	0.001037109	0.599103383	0.588635432	NA	0.004828476	0.636359025	0.815849424	Y	Fungi	Ascomycota	Sordariomycetes	Sordariales	Chaetomiaceae	Acrophialophora	jodhpurensis
f_ASV1307	8.06E-04	0.537516409	0.209426594	NA	4.69E-04	0.494789866	0.126030992	NA	Fungi	Ascomycota	Sordariomycetes	Melanosporales	Ceratostomataceae	NA	NA
b_ASV2093	0.003209622	0.632388799	0.853467522	Y	0.002539614	0.609078576	0.706820918	NA	Bacteria	Bacteroidota	Bacteroidia	Flavobacteriales	Flavobacteriaceae	Flavobacterium	NA
b_ASV5401	0.001065193	0.552490412	0.28072557	NA	0.001795383	0.573586012	0.463413791	NA	Bacteria	Bacteroidota	Bacteroidia	Cytophagales	Microscillaceae	Ohtaekwangia	NA
b_ASV1055	7.64E-04	0.595587179	0.548778328	NA	6.62E-04	0.549965774	0.325895737	NA	Bacteria	Chloroflexi	Chloroflexia	Thermomicrobiales	JG30-KF-CM45	NA	NA
b_ASV1165	0.001679034	0.591998723	0.498492211	NA	0.001299897	0.611848857	0.800305478	Y	Bacteria	Patescibacteria	Saccharimonadia	Saccharimonadales	YM_S32_TM7_50_20	NA	NA
b_ASV798	0.003029081	0.635774444	0.804506245	Y	0.001841521	0.58444316	0.506058083	NA	Bacteria	Verrucomicrobiota	Chlamydiae	Chlamydiales	cvE6	NA	NA
b_ASV1191	0.001426276	0.594175991	0.559597236	NA	0.001103308	0.578256752	0.467147525	NA	Bacteria	Actinobacteriota	Acidimicrobiia	Microtrichales	Iamiaceae	Iamia	NA
f_ASV717	0.002204609	0.583967963	0.457500702	NA	0.001500498	0.582098473	0.474522613	NA	Fungi	Basidiomycota	Wallemiomycetes	Wallemiales	Wallemiales_fam_Incertae_sedis	Wallemiales_gen_Incertae_sedis	NA
b_ASV1396	0.00139418	0.585892088	0.44542928	NA	0.00145436	0.576952385	0.486009304	NA	Bacteria	Myxococcota	Polyangia	Polyangiales	BIrii41	NA	NA
b_ASV1557	0.002002002	0.607779029	0.598812838	NA	0.00227482	0.581690258	0.474308606	NA	Bacteria	Acidobacteriota	Vicinamibacteria	Vicinamibacterales	Vicinamibacteraceae	Luteitalea	NA
b_ASV4084	0.001809425	0.598227992	0.576445786	NA	0.0011675	0.564236866	0.390608783	NA	Bacteria	Actinobacteriota	Actinobacteria	Micrococcales	Intrasporangiaceae	Serinicoccus	NA
b_ASV190	0.001727178	0.610618677	0.612059578	NA	0.001883647	0.596414524	0.614982548	NA	Bacteria	Proteobacteria	Alphaproteobacteria	Rhizobiales	Rhizobiaceae	NA	NA
b_ASV2379	0.001023067	0.580770235	0.451578266	NA	9.69E-04	0.526749904	0.175116019	NA	Bacteria	Gemmatimonadota	Gemmatimonadetes	Gemmatimonadales	Gemmatimonadaceae	NA	NA
f_ASV1065	0.001350047	0.51596227	0.119696499	NA	5.34E-04	0.531154718	0.2388322	NA	Fungi	Ascomycota	Sordariomycetes	NA	NA	NA	NA
b_ASV1721	0.001999996	0.608881633	0.634812795	NA	0.00343229	0.613307273	0.717855762	NA	Bacteria	Patescibacteria	Saccharimonadia	Saccharimonadales	Saccharimonadaceae	TM7a	NA
f_ASV842	9.53E-04	0.538516404	0.218380056	NA	8.00E-04	0.540758249	0.264016535	NA	Fungi	Rozellomycota	Rozellomycota_cls_Incertae_sedis	Rozellomycota_ord_Incertae_sedis	Rozellomycota_fam_Incertae_sedis	Rozellomycota_gen_Incertae_sedis	NA
f_ASV1276	0.006471401	0.647549773	0.861440625	Y	0.002052152	0.585343516	0.45309551	NA	Fungi	Ascomycota	Sordariomycetes	Sordariales	Chaetomiaceae	Chaetomium	grande
b_ASV345	0.001925773	0.615264619	0.641940392	NA	0.002860576	0.623842578	0.795160274	Y	Bacteria	Myxococcota	Polyangia	Polyangiales	BIrii41	NA	NA
b_ASV336	0.001462384	0.591389798	0.572041517	NA	0.002134399	0.598439411	0.630297788	NA	Bacteria	Acidobacteriota	Vicinamibacteria	Vicinamibacterales	Vicinamibacteraceae	NA	NA
b_ASV2731	0.002024068	0.612052959	0.673711099	NA	8.45E-04	0.555836864	0.366605059	NA	Bacteria	Bacteroidota	Bacteroidia	Flavobacteriales	Cryomorphaceae	NA	NA
b_ASV5146	0.001466396	0.579697447	0.431993453	NA	0.001602805	0.55238701	0.322535902	NA	Bacteria	Proteobacteria	Gammaproteobacteria	Pseudomonadales	Porticoccaceae	Porticoccus	NA
b_ASV417	7.12E-04	0.575327757	0.46976246	NA	0.001163488	0.564604833	0.397344795	NA	Bacteria	Proteobacteria	Gammaproteobacteria	Steroidobacterales	Steroidobacteraceae	NA	NA
f_ASV931	0.001871611	0.586127114	0.469571002	NA	0.001011031	0.543337613	0.284726584	NA	Fungi	Zoopagomycota	Zoopagomycetes	Zoopagales	Zoopagaceae	Zoopagaceae_gen_Incertae_sedis	NA
b_ASV590	0.001392174	0.58225933	0.497141427	NA	7.74E-04	0.548594466	0.296768987	NA	Bacteria	Planctomycetota	Planctomycetes	Pirellulales	Pirellulaceae	Pir4 lineage	NA
b_ASV2094	0.001057169	0.570332101	0.394627758	NA	0.002984949	0.630067594	0.847618667	Y	Bacteria	Proteobacteria	Alphaproteobacteria	Caulobacterales	Hyphomonadaceae	SWB02	NA
b_ASV1175	0.002403205	0.608754748	0.587634258	NA	0.00108726	0.555813521	0.352807192	NA	Bacteria	Proteobacteria	Alphaproteobacteria	Rhizobiales	Hyphomicrobiaceae	NA	NA
b_ASV870	0.001169506	0.625379447	0.767104436	Y	0.001257771	0.583115158	0.518565303	NA	Bacteria	Proteobacteria	Alphaproteobacteria	Thalassobaculales	Thalassobaculaceae	Thalassobaculum	NA
b_ASV2036	0.00141424	0.58356402	0.437347605	NA	0.002202603	0.601260694	0.628687579	NA	Bacteria	Verrucomicrobiota	Verrucomicrobiae	Pedosphaerales	Pedosphaeraceae	NA	NA
b_ASV4078	5.02E-04	0.536800727	0.221947535	NA	0.002349042	0.579749154	0.485248285	NA	Bacteria	Firmicutes	Bacilli	Paenibacillales	Paenibacillaceae	Paenibacillus	NA
b_ASV117	0.002894678	0.602368978	0.54633419	NA	0.001765292	0.589606375	0.559319394	NA	Bacteria	Actinobacteriota	Rubrobacteria	Rubrobacterales	Rubrobacteriaceae	Rubrobacter	NA
f_ASV336	0.001985954	0.59816948	0.549000007	NA	0.001406216	0.543788394	0.250965274	NA	Fungi	Ascomycota	Dothideomycetes	Capnodiales	Cladosporiaceae	Cladosporium	cladosporioides
b_ASV456	0.002024068	0.59763982	0.531359197	NA	0.001175524	0.566037447	0.384123946	NA	Bacteria	Actinobacteriota	Actinobacteria	Propionibacteriales	Nocardioidaceae	Nocardioides	NA
b_ASV2428	0.001785352	0.597047049	0.525235847	NA	7.74E-04	0.558950528	0.377542607	NA	Bacteria	Bacteroidota	Bacteroidia	Flavobacteriales	Flavobacteriaceae	Flavobacterium	NA
b_ASV1321	0.001584751	0.573242687	0.378106833	NA	0.001652956	0.562067113	0.348675675	NA	Bacteria	Proteobacteria	Gammaproteobacteria	Burkholderiales	Nitrosomonadaceae	IS-44	NA
b_ASV1124	0.001488462	0.602012621	0.573630325	NA	0.002479433	0.610492567	0.732102229	NA	Bacteria	Verrucomicrobiota	Verrucomicrobiae	Pedosphaerales	Pedosphaeraceae	DEV008	NA
b_ASV1033	0.002684047	0.626939519	0.766380324	Y	0.001233699	0.556276874	0.325926057	NA	Bacteria	Acidobacteriota	Thermoanaerobaculia	Thermoanaerobaculales	Thermoanaerobaculaceae	Subgroup 10	NA
f_ASV619	0.001195584	0.570865521	0.382668709	NA	0.002577728	0.607473358	0.648974958	NA	Fungi	Ascomycota	Dothideomycetes	Capnodiales	Cladosporiaceae	Cladosporium	fusiforme
b_ASV833	0.001432294	0.571925728	0.385329517	NA	0.002240718	0.596486669	0.571831973	NA	Bacteria	Gemmatimonadota	Gemmatimonadetes	Gemmatimonadales	Gemmatimonadaceae	NA	NA
f_ASV1038	0.004290864	0.642329263	0.880079955	Y	0.003981938	0.619151742	0.746739871	NA	Fungi	Basidiomycota	Tremellomycetes	Tremellales	Bulleribasidiaceae	Vishniacozyma	heimaeyensis
b_ASV1298	0.00177131	0.562979957	0.290778515	NA	0.001350047	0.582828374	0.500368098	NA	Bacteria	Proteobacteria	Gammaproteobacteria	Burkholderiales	TRA3-20	NA	NA
b_ASV679	0.001009025	0.590371789	0.508714025	NA	0.001719154	0.586598893	0.488229988	NA	Bacteria	Myxococcota	Polyangia	Polyangiales	BIrii41	NA	NA
b_ASV922	0.002768299	0.629214841	0.772017806	Y	0.00261183	0.591250751	0.513511961	NA	Bacteria	Chloroflexi	Anaerolineae	SBR1031	A4b	NA	NA
f_ASV927	0.001111332	0.584202022	0.466523626	NA	0.002609824	0.582195746	0.437002956	NA	Fungi	Basidiomycota	Agaricomycetes	Agaricales	Psathyrellaceae	Candolleomyces	candolleanus
b_ASV3913	0.002718149	0.623271373	0.728129643	NA	0.001518553	0.583106604	0.502760027	NA	Bacteria	Proteobacteria	Gammaproteobacteria	Burkholderiales	Oxalobacteraceae	NA	NA
b_ASV3340	0.002780335	0.611810223	0.620830551	NA	0.001151452	0.563911338	0.446014556	NA	Bacteria	Acidobacteriota	Vicinamibacteria	Vicinamibacterales	Vicinamibacteraceae	NA	NA
b_ASV443	0.003255761	0.626294998	0.725365113	NA	0.001897689	0.595474962	0.633151115	NA	Bacteria	Proteobacteria	Gammaproteobacteria	Pseudomonadales	Pseudomonadaceae	Pseudomonas	NA
f_ASV59	0.001596787	0.586124654	0.490119869	NA	0.001255765	0.58895945	0.554570501	NA	Fungi	Ascomycota	Dothideomycetes	Pleosporales	Sporormiaceae	Preussia	terricola
b_ASV635	7.52E-04	0.595070446	0.572023272	NA	0.001440318	0.562641386	0.350188727	NA	Bacteria	Proteobacteria	Alphaproteobacteria	Rhizobiales	Rhizobiales Incertae Sedis	Bauldia	NA
b_ASV263	0.001592775	0.600942771	0.530090814	NA	0.001325975	0.60257983	0.711199161	NA	Bacteria	Gemmatimonadota	Gemmatimonadetes	Gemmatimonadales	Gemmatimonadaceae	NA	NA
b_ASV4524	0.002206615	0.583969159	0.416125953	NA	0.001069205	0.540410287	0.275343149	NA	Bacteria	Proteobacteria	Alphaproteobacteria	Azospirillales	Azospirillaceae	Niveispirillum	NA
f_ASV932	0.001883647	0.54177935	0.205943209	NA	0.001677028	0.569137964	0.392789916	NA	Fungi	Ascomycota	Sordariomycetes	Hypocreales	Nectriaceae	Fusicolla	NA
b_ASV1608	0.001520559	0.59656895	0.524897247	NA	0.003303905	0.621244617	0.753328345	NA	Bacteria	Bacteroidota	Bacteroidia	Chitinophagales	Chitinophagaceae	Terrimonas	NA
b_ASV765	0.001229687	0.595602518	0.540374455	NA	0.001155464	0.59230566	0.574858715	NA	Bacteria	Proteobacteria	Gammaproteobacteria	Burkholderiales	Nitrosomonadaceae	mle1-7	NA
b_ASV844	0.001462384	0.569057859	0.349851117	NA	0.0011675	0.581337868	0.505489351	NA	Bacteria	Proteobacteria	Alphaproteobacteria	Reyranellales	Reyranellaceae	Reyranella	NA
f_ASV1148	0.00118756	0.549813871	0.213619633	NA	0.001101302	0.567638551	0.403435489	NA	Fungi	Rozellomycota	Rozellomycota_cls_Incertae_sedis	Rozellomycota_ord_Incertae_sedis	Rozellomycota_fam_Incertae_sedis	Rozellomycota_gen_Incertae_sedis	NA
b_ASV1538	0.001536607	0.600336522	0.58490927	NA	0.001025073	0.54971741	0.280451895	NA	Bacteria	Proteobacteria	Gammaproteobacteria	Gammaproteobacteria Incertae Sedis	Unknown Family	NA	NA
b_ASV3705	0.001929785	0.610215891	0.579321783	NA	0.001626877	0.559511275	0.317535584	NA	Bacteria	Proteobacteria	Gammaproteobacteria	Pseudomonadales	Pseudomonadaceae	Pseudomonas	NA
b_ASV684	0.001223669	0.599012899	0.547277295	NA	0.002164489	0.594240834	0.552618561	NA	Bacteria	Proteobacteria	Alphaproteobacteria	Rhizobiales	Xanthobacteraceae	Bradyrhizobium	NA
b_ASV3251	0.00176128	0.576117318	0.404854012	NA	0.002481439	0.60629293	0.64710286	NA	Bacteria	Proteobacteria	Alphaproteobacteria	Dongiales	Dongiaceae	Dongia	NA
b_ASV5911	7.64E-04	0.541488752	0.243354317	NA	8.69E-04	0.521510422	0.22188503	NA	Bacteria	Patescibacteria	Saccharimonadia	Saccharimonadales	LWQ8	NA	NA
b_ASV4283	0.001869605	0.575993433	0.367763648	NA	0.001065193	0.543710467	0.267233684	NA	Bacteria	Proteobacteria	Alphaproteobacteria	Rhizobiales	Amb-16S-1323	NA	NA
b_ASV1736	0.002353054	0.621255176	0.758177889	Y	0.001442324	0.585778629	0.474932146	NA	Bacteria	Myxococcota	Polyangia	Haliangiales	Haliangiaceae	Haliangium	NA
b_ASV349	0.00231494	0.598626991	0.539244264	NA	6.52E-04	0.568165989	0.449618243	NA	Bacteria	Proteobacteria	Gammaproteobacteria	Burkholderiales	TRA3-20	NA	NA
b_ASV1623	0.001476426	0.59772355	0.553494817	NA	0.002328982	0.599798334	0.601945048	NA	Bacteria	Bacteroidota	Bacteroidia	Cytophagales	Microscillaceae	NA	NA
b_ASV2798	0.001336005	0.553793912	0.265500482	NA	0.001007019	0.565435131	0.405306664	NA	Bacteria	Proteobacteria	Alphaproteobacteria	Thalassobaculales	Thalassobaculaceae	Thalassobaculum	NA
b_ASV2729	9.23E-04	0.595874081	0.570645595	NA	0.002182543	0.590995533	0.528510437	NA	Bacteria	Myxococcota	Polyangia	Polyangiales	BIrii41	NA	NA
b_ASV1446	0.002054158	0.601699912	0.566758145	NA	0.003434296	0.615978085	0.7013395	NA	Bacteria	Proteobacteria	Gammaproteobacteria	Pseudomonadales	Cellvibrionaceae	Cellvibrio	NA
b_ASV172	0.002256766	0.614787737	0.666340126	NA	0.001376126	0.601796513	0.627209185	NA	Bacteria	Proteobacteria	Alphaproteobacteria	Rhizobiales	Devosiaceae	Arsenicitalea	NA
b_ASV1297	0.001699094	0.590030633	0.488875132	NA	0.001745232	0.582611085	0.486220012	NA	Bacteria	Myxococcota	Polyangia	Polyangiales	BIrii41	NA	NA
b_ASV992	0.001021061	0.584472246	0.471002453	NA	0.001821461	0.574927054	0.397776033	NA	Bacteria	Proteobacteria	Gammaproteobacteria	Burkholderiales	Nitrosomonadaceae	Ellin6067	NA
b_ASV2133	0.002100297	0.594684875	0.504977473	NA	0.001293879	0.5762902	0.495492604	NA	Bacteria	Bacteroidota	Bacteroidia	Cytophagales	Microscillaceae	NA	NA
b_ASV567	0.001191572	0.603132902	0.635929443	NA	0.001642925	0.584572625	0.489429874	NA	Bacteria	Proteobacteria	Alphaproteobacteria	Sphingomonadales	Sphingomonadaceae	Sphingopyxis	NA
b_ASV4706	0.001935804	0.543987578	0.234678306	NA	6.66E-04	0.525403109	0.216524148	NA	Bacteria	Proteobacteria	Alphaproteobacteria	Rhizobiales	Rhizobiaceae	Mycoplana	NA
b_ASV2209	0.001005013	0.571867347	0.407867094	NA	0.00177131	0.597734842	0.66988877	NA	Bacteria	Chloroflexi	Chloroflexia	Thermomicrobiales	JG30-KF-CM45	NA	NA
b_ASV3697	0.00201805	0.571246356	0.34267173	NA	0.002643926	0.591857469	0.528519525	NA	Bacteria	Bacteroidota	Bacteroidia	Chitinophagales	Chitinophagaceae	Niastella	NA
b_ASV904	0.001584751	0.581558766	0.423115164	NA	0.001193578	0.593485206	0.62287705	NA	Bacteria	Proteobacteria	Gammaproteobacteria	Burkholderiales	Nitrosomonadaceae	Ellin6067	NA
b_ASV2686	0.002559674	0.614321119	0.666745206	NA	0.001237711	0.579157091	0.490065418	NA	Bacteria	Proteobacteria	Gammaproteobacteria	Xanthomonadales	Rhodanobacteraceae	Ahniella	NA
b_ASV894	7.58E-04	0.562269408	0.339476793	NA	0.002016044	0.594963032	0.627155032	NA	Bacteria	Proteobacteria	Alphaproteobacteria	Rhizobiales	KF-JG30-B3	NA	NA
f_ASV628	0.001733196	0.600521599	0.541863279	NA	0.001582745	0.560440505	0.34534916	NA	Fungi	Ascomycota	Dothideomycetes	Capnodiales	Cladosporiaceae	Cladosporium	halotolerans
b_ASV2377	0.002463385	0.614218969	0.583211027	NA	0.001819455	0.57865668	0.497123527	NA	Bacteria	Proteobacteria	Gammaproteobacteria	Pseudomonadales	211ds20	NA	NA
b_ASV3015	0.002397187	0.599418924	0.535145741	NA	0.003512531	0.639580039	0.874988881	Y	Bacteria	Acidobacteriota	Holophagae	Acanthopleuribacterales	Acanthopleuribacteraceae	Acanthopleuribacter	NA
f_ASV734	0.001849545	0.607697213	0.581156844	NA	0.002684047	0.607836646	0.680784921	NA	Fungi	Ascomycota	Sordariomycetes	Branch06	Branch06_fam_Incertae_sedis	Branch06_gen_Incertae_sedis	NA
b_ASV4879	0.001123368	0.582251745	0.462289591	NA	0.002202603	0.602131175	0.678163931	NA	Bacteria	Verrucomicrobiota	Chlamydiae	Chlamydiales	Simkaniaceae	NA	NA
b_ASV902	8.77E-04	0.566811524	0.36588419	NA	0.002764287	0.612503421	0.721931394	NA	Bacteria	Proteobacteria	Alphaproteobacteria	Dongiales	Dongiaceae	Dongia	NA
b_ASV1937	0.001608823	0.595180543	0.538100541	NA	0.00285857	0.608094126	0.692483237	NA	Bacteria	Proteobacteria	Gammaproteobacteria	Burkholderiales	Comamonadaceae	NA	NA
b_ASV754	0.001161482	0.567165355	0.348440982	NA	0.001510529	0.56985957	0.414746083	NA	Bacteria	Bacteroidota	Bacteroidia	Cytophagales	Microscillaceae	Ohtaekwangia	NA
b_ASV716	0.001422264	0.604663062	0.586057492	NA	0.002214639	0.607555285	0.617110344	NA	Bacteria	Proteobacteria	Alphaproteobacteria	Sphingomonadales	Sphingomonadaceae	Sphingomonas	NA
b_ASV5328	0.00282848	0.607130237	0.56869352	NA	7.16E-04	0.527211327	0.214694841	NA	Bacteria	Proteobacteria	Gammaproteobacteria	Xanthomonadales	Xanthomonadaceae	Thermomonas	NA
b_ASV457	9.11E-04	0.594666392	0.5226091	NA	0.001544631	0.597124445	0.653187571	NA	Bacteria	Proteobacteria	Gammaproteobacteria	Burkholderiales	Comamonadaceae	NA	NA
b_ASV1015	0.001099296	0.583635851	0.488721067	NA	0.002625872	0.592266415	0.590325195	NA	Bacteria	Proteobacteria	Alphaproteobacteria	Dongiales	Dongiaceae	Dongia	NA
b_ASV784	0.001225675	0.610077413	0.640822638	NA	0.001759274	0.594786976	0.562871142	NA	Bacteria	Bacteroidota	Bacteroidia	Cytophagales	Microscillaceae	NA	NA
b_ASV3565	0.002206615	0.582427755	0.395989398	NA	0.001249747	0.566779617	0.431355716	NA	Bacteria	Proteobacteria	Alphaproteobacteria	Rhodospirillales	Magnetospirillaceae	Magnetospirillum	NA
b_ASV105	0.00202808	0.615846887	0.686345709	NA	6.52E-04	0.564959265	0.405770493	NA	Bacteria	Actinobacteriota	Actinobacteria	Micrococcales	Microbacteriaceae	NA	NA
b_ASV1577	0.00107723	0.567639396	0.365935525	NA	0.00234503	0.614786685	0.730929722	NA	Bacteria	Proteobacteria	Alphaproteobacteria	Dongiales	Dongiaceae	Dongia	NA
b_ASV4451	0.001051151	0.549672852	0.25982939	NA	0.002489463	0.594526278	0.584014187	NA	Bacteria	Proteobacteria	Gammaproteobacteria	Burkholderiales	Rhodocyclaceae	NA	NA
b_ASV2385	0.001514541	0.592562652	0.476119799	NA	0.002142423	0.599681638	0.570907214	NA	Bacteria	Fibrobacterota	Fibrobacteria	Fibrobacterales	Fibrobacteraceae	NA	NA
b_ASV475	0.001901701	0.588994478	0.467373799	NA	6.58E-04	0.568329552	0.420994296	NA	Bacteria	Proteobacteria	Alphaproteobacteria	Sphingomonadales	Sphingomonadaceae	Sphingomonas	NA
b_ASV3787	0.002326976	0.610222455	0.620061436	NA	0.001061181	0.536773459	0.198701564	NA	Bacteria	Proteobacteria	Alphaproteobacteria	Rhizobiales	Amb-16S-1323	NA	NA
b_ASV987	0.001492474	0.625520125	0.789028672	Y	9.45E-04	0.586225922	0.51894564	NA	Bacteria	Myxococcota	Polyangia	Polyangiales	Sandaracinaceae	NA	NA
b_ASV6701	5.52E-04	0.515868244	0.133200637	NA	0.001664992	0.568319875	0.435875137	NA	Bacteria	Verrucomicrobiota	Verrucomicrobiae	Pedosphaerales	Pedosphaeraceae	NA	NA
b_ASV142	0.001562685	0.592709025	0.491138337	NA	0.001037109	0.569439424	0.405927607	NA	Bacteria	Actinobacteriota	Thermoleophilia	Gaiellales	Gaiellaceae	Gaiella	NA
b_ASV1599	0.001333999	0.555816817	0.284139596	NA	0.001624871	0.553058799	0.302547141	NA	Bacteria	Gemmatimonadota	Gemmatimonadetes	Gemmatimonadales	Gemmatimonadaceae	NA	NA
b_ASV942	0.001745232	0.60387117	0.567351009	NA	0.001833497	0.607389028	0.650342252	NA	Bacteria	Myxococcota	Polyangia	Nannocystales	Nannocystaceae	Nannocystis	NA
f_ASV1105	5.50E-04	0.438476119	0.031575728	NA	0.001636907	0.565541811	0.319469387	NA	Fungi	Ascomycota	Sordariomycetes	Hypocreales	NA	NA	NA
b_ASV2329	0.001590769	0.593659324	0.523772222	NA	0.002369103	0.582185644	0.452147782	NA	Bacteria	Proteobacteria	Alphaproteobacteria	Rhizobiales	Rhizobiaceae	NA	NA
b_ASV2054	0.00251153	0.629809936	0.771222843	Y	0.001602805	0.578752759	0.454073851	NA	Bacteria	Verrucomicrobiota	Verrucomicrobiae	Opitutales	Opitutaceae	Opitutus	NA
b_ASV469	7.04E-04	0.575284284	0.429448111	NA	0.001508523	0.594147067	0.613083009	NA	Bacteria	Proteobacteria	Alphaproteobacteria	Sphingomonadales	Sphingomonadaceae	Sphingomonas	NA
b_ASV1509	0.003005009	0.624479161	0.709098321	NA	0.001564691	0.573705981	0.436198762	NA	Bacteria	Bacteroidota	Bacteroidia	Cytophagales	Microscillaceae	NA	NA
b_ASV6291	8.63E-04	0.543462663	0.253206518	NA	8.77E-04	0.547328713	0.313243043	NA	Bacteria	Proteobacteria	Gammaproteobacteria	Burkholderiales	Rhodocyclaceae	Azospira	NA
b_ASV552	0.001777328	0.603962036	0.611423603	NA	0.001275825	0.584059527	0.535191204	NA	Bacteria	Proteobacteria	Alphaproteobacteria	Rhizobiales	Rhodomicrobiaceae	Rhodomicrobium	NA
b_ASV6798	0.001448342	0.564300073	0.343479579	NA	7.90E-04	0.544968691	0.29392925	NA	Bacteria	Verrucomicrobiota	Verrucomicrobiae	Opitutales	Opitutaceae	NA	NA
f_ASV1350	0.001358071	0.518106905	0.116028372	NA	4.63E-04	0.491909933	0.115275533	NA	Fungi	Rozellomycota	Rozellomycotina_cls_Incertae_sedis	GS05	GS05_fam_Incertae_sedis	GS05_gen_Incertae_sedis	NA
b_ASV1214	0.001354059	0.606153189	0.608154058	NA	0.002072212	0.607060227	0.697162659	NA	Bacteria	Acidobacteriota	Thermoanaerobaculia	Thermoanaerobaculales	Thermoanaerobaculaceae	Subgroup 10	NA
b_ASV1444	0.002054158	0.597726312	0.545848378	NA	0.002810426	0.615536294	0.755407444	NA	Bacteria	Myxococcota	Polyangia	Haliangiales	Haliangiaceae	Haliangium	NA
f_ASV1034	0.001863587	0.582481577	0.435961153	NA	0.001175524	0.554812834	0.348722996	NA	Fungi	Ascomycota	Sordariomycetes	Branch06	Branch06_fam_Incertae_sedis	Branch06_gen_Incertae_sedis	NA
b_ASV1248	0.001299897	0.580108913	0.422355852	NA	0.001560679	0.601008572	0.672223333	NA	Bacteria	Verrucomicrobiota	Verrucomicrobiae	Opitutales	Opitutaceae	Alterococcus	NA
b_ASV3660	0.002228682	0.597943603	0.566054076	NA	0.001043127	0.569000795	0.423774732	NA	Bacteria	Proteobacteria	Gammaproteobacteria	Steroidobacterales	Steroidobacteraceae	Steroidobacter	NA
f_ASV1064	0.002098291	0.600106349	0.530513973	NA	0.001707118	0.549746619	0.270717392	NA	Fungi	Ascomycota	Sordariomycetes	Melanosporales	NA	NA	NA
b_ASV3877	0.00198796	0.581850868	0.430039344	NA	8.77E-04	0.541518733	0.304237357	NA	Bacteria	Bacteroidota	Bacteroidia	Flavobacteriales	Cryomorphaceae	NA	NA
b_ASV5365	0.00235506	0.603842871	0.587361411	NA	0.001538613	0.561606846	0.381776755	NA	Bacteria	Proteobacteria	Alphaproteobacteria	Sphingomonadales	Sphingomonadaceae	Altererythrobacter	NA
b_ASV1291	0.00119759	0.628338499	0.781232477	Y	0.001163488	0.580279573	0.515970443	NA	Bacteria	Proteobacteria	Gammaproteobacteria	Pseudomonadales	211ds20	NA	NA
b_ASV648	0.001554661	0.623437368	0.737069703	NA	0.001067199	0.577570241	0.500284346	NA	Bacteria	Actinobacteriota	Actinobacteria	Frankiales	Geodermatophilaceae	Blastococcus	NA
b_ASV514	0.001366096	0.580186384	0.407223216	NA	9.71E-04	0.574578072	0.45556	NA	Bacteria	Proteobacteria	Gammaproteobacteria	Burkholderiales	TRA3-20	NA	NA
f_ASV1074	8.51E-04	0.538832668	0.201604065	NA	0.001173518	0.556800565	0.335216005	NA	Fungi	Ascomycota	NA	NA	NA	NA	NA
f_ASV1204	4.91E-04	0.493924435	0.099950367	NA	5.94E-04	0.516258968	0.151475644	NA	Fungi	Ascomycota	Sordariomycetes	NA	NA	NA	NA
b_ASV6482	0.001091272	0.557154429	0.307862217	NA	5.40E-04	0.52451324	0.235608403	NA	Bacteria	Fibrobacterota	Fibrobacteria	Fibrobacterales	Fibrobacteraceae	possible genus 04	NA
b_ASV452	0.002262784	0.589428383	0.449664825	NA	0.001917749	0.587336036	0.539161895	NA	Bacteria	Proteobacteria	Alphaproteobacteria	Dongiales	Dongiaceae	Dongia	NA
b_ASV585	0.002407217	0.595148989	0.551833674	NA	0.001408222	0.599143592	0.634240777	NA	Bacteria	Gemmatimonadota	Gemmatimonadetes	Gemmatimonadales	Gemmatimonadaceae	NA	NA
f_ASV1197	0.001889665	0.582054058	0.410971162	NA	0.001267801	0.531657582	0.199054524	NA	Fungi	Rozellomycota	Rozellomycotina_cls_Incertae_sedis	GS08	GS08_fam_Incertae_sedis	GS08_gen_Incertae_sedis	NA
b_ASV941	9.43E-04	0.583419666	0.463192676	NA	8.81E-04	0.592196237	0.620810563	NA	Bacteria	Proteobacteria	Alphaproteobacteria	Sphingomonadales	Sphingomonadaceae	Altererythrobacter	NA
b_ASV938	0.002659975	0.618131112	0.622346145	NA	0.002852552	0.625408783	0.844160486	Y	Bacteria	Chloroflexi	Anaerolineae	SBR1031	A4b	NA	NA
b_ASV2912	0.001558673	0.5935625	0.496714671	NA	0.003793373	0.634352392	0.891521634	Y	Bacteria	Planctomycetota	Phycisphaerae	Tepidisphaerales	WD2101 soil group	NA	NA
f_ASV1127	0.001807419	0.584391917	0.438610632	NA	0.002391169	0.592082032	0.58988004	NA	Fungi	Ascomycota	Sordariomycetes	Hypocreales	Tilachlidiaceae	Tilachlidium	NA
b_ASV1679	0.001376126	0.582090633	0.431082595	NA	0.002094279	0.596807166	0.60011937	NA	Bacteria	Gemmatimonadota	Gemmatimonadetes	Gemmatimonadales	Gemmatimonadaceae	NA	NA
b_ASV515	0.001402204	0.612900381	0.652619326	NA	0.001263789	0.585496168	0.529940381	NA	Bacteria	Myxococcota	Myxococcia	Myxococcales	Anaeromyxobacteraceae	Anaeromyxobacter	NA
f_ASV981	0.002365091	0.610600075	0.653457019	NA	0.003416242	0.609281803	0.69606162	NA	Fungi	Ascomycota	Dothideomycetes	Mycosphaerellales	Mycosphaerellaceae	Ramularia	haroldporteri
b_ASV4594	0.001634901	0.592538628	0.490913115	NA	0.002766293	0.607912699	0.665265545	NA	Bacteria	Verrucomicrobiota	Chlamydiae	Chlamydiales	Simkaniaceae	NA	NA
b_ASV513	0.001683046	0.612196882	0.630980686	NA	0.001949846	0.596647617	0.625523089	NA	Bacteria	Proteobacteria	Gammaproteobacteria	Gammaproteobacteria Incertae Sedis	Unknown Family	Acidibacter	NA
b_ASV4017	0.00205817	0.592985034	0.531084955	NA	0.002166495	0.600550546	0.613090965	NA	Bacteria	Patescibacteria	Saccharimonadia	Saccharimonadales	LWQ8	NA	NA
b_ASV351	0.001779334	0.597272721	0.5410378	NA	0.003045129	0.627421448	0.866078181	Y	Bacteria	Methylomirabilota	Methylomirabilia	Rokubacteriales	WX65	NA	NA
b_ASV1654	0.001259777	0.584249347	0.486884606	NA	0.004359068	0.626241891	0.844530356	Y	Bacteria	Spirochaetota	Spirochaetia	Spirochaetales	Spirochaetaceae	Spirochaeta 2	NA
b_ASV969	7.16E-04	0.570641405	0.389620385	NA	0.002449343	0.603051246	0.631746951	NA	Bacteria	Acidobacteriota	Thermoanaerobaculia	Thermoanaerobaculales	Thermoanaerobaculaceae	Subgroup 10	NA
b_ASV536	0.001327981	0.578688106	0.433450637	NA	0.001873617	0.614153424	0.69116985	NA	Bacteria	Proteobacteria	Gammaproteobacteria	Gammaproteobacteria Incertae Sedis	Unknown Family	Acidibacter	NA
f_ASV1048	6.42E-04	0.576213927	0.466726718	NA	0.00201805	0.592227797	0.576922956	NA	Fungi	Ascomycota	NA	NA	NA	NA	NA
b_ASV989	0.001883647	0.599647055	0.528591254	NA	0.001153458	0.572829579	0.460688809	NA	Bacteria	Gemmatimonadota	Gemmatimonadetes	Gemmatimonadales	Gemmatimonadaceae	NA	NA
b_ASV410	0.002012032	0.616060366	0.677067266	NA	0.001041121	0.569177621	0.420143821	NA	Bacteria	Proteobacteria	Alphaproteobacteria	Rhizobiales	Rhizobiaceae	Pseudaminobacter	NA
b_ASV3071	0.002419253	0.612034586	0.605570153	NA	0.002724167	0.597172369	0.551605578	NA	Bacteria	Acidobacteriota	Thermoanaerobaculia	Thermoanaerobaculales	Thermoanaerobaculaceae	Subgroup 10	NA
b_ASV4391	0.002391169	0.6015998	0.55727829	NA	0.003841517	0.626434079	0.860770721	Y	Bacteria	Verrucomicrobiota	Verrucomicrobiae	Pedosphaerales	Pedosphaeraceae	NA	NA
b_ASV666	0.001151452	0.585168232	0.446623586	NA	0.00119759	0.572338308	0.450408595	NA	Bacteria	Gemmatimonadota	Gemmatimonadetes	Gemmatimonadales	Gemmatimonadaceae	NA	NA
f_ASV938	0.001624871	0.598030033	0.542652775	NA	0.001261783	0.545501941	0.301309675	NA	Fungi	Ascomycota	Dothideomycetes	Pleosporales	Phaeosphaeriaceae	Didymocyrtis	brachylaenae
b_ASV1273	0.002501499	0.611902031	0.612874749	NA	6.78E-04	0.548266848	0.308200961	NA	Bacteria	Proteobacteria	Alphaproteobacteria	Rhizobiales	Hyphomicrobiaceae	Pedomicrobium	NA
b_ASV1452	0.001440318	0.572238437	0.370073665	NA	0.001458372	0.575505327	0.481426866	NA	Bacteria	Actinobacteriota	Acidimicrobiia	Microtrichales	Ilumatobacteraceae	CL500-29 marine group	NA
b_ASV2440	0.00107723	0.580794068	0.440807027	NA	0.002088261	0.581790646	0.478934994	NA	Bacteria	Proteobacteria	Alphaproteobacteria	Caulobacterales	Hyphomonadaceae	SWB02	NA
b_ASV2587	0.001646938	0.5916235	0.505165412	NA	0.001468402	0.583514305	0.511375996	NA	Bacteria	Proteobacteria	Gammaproteobacteria	Pseudomonadales	KI89A clade	NA	NA
b_ASV60	0.001861581	0.631392974	0.800930888	Y	0.001598793	0.597809972	0.649945408	NA	Bacteria	Actinobacteriota	Actinobacteria	Pseudonocardiales	Pseudonocardiaceae	Saccharothrix	NA
b_ASV5992	1.30E-04	0.472889255	0.069316011	NA	0.001749244	0.561955894	0.370422233	NA	Bacteria	Verrucomicrobiota	Verrucomicrobiae	Chthoniobacterales	Xiphinematobacteraceae	Candidatus Xiphinematobacter	NA
b_ASV751	0.002040116	0.617165333	0.660781818	NA	0.002555662	0.587247594	0.502645989	NA	Bacteria	Gemmatimonadota	Gemmatimonadetes	Gemmatimonadales	Gemmatimonadaceae	NA	NA
f_ASV1155	0.00202808	0.587441198	0.480569114	NA	0.001063187	0.521742123	0.159916271	NA	Fungi	Glomeromycota	Glomeromycetes	Glomerales	Glomeraceae	Glomeraceae_gen_Incertae_sedis	NA
b_ASV434	0.001155464	0.571752592	0.381984969	NA	0.001614841	0.587604287	0.554935966	NA	Bacteria	Gemmatimonadota	Gemmatimonadetes	Gemmatimonadales	Gemmatimonadaceae	NA	NA
b_ASV1328	0.001901701	0.613205134	0.679675542	NA	0.002046134	0.631495285	0.901642999	Y	Bacteria	Myxococcota	Polyangia	Haliangiales	Haliangiaceae	Haliangium	NA
b_ASV4696	0.001705112	0.585876509	0.502624818	NA	0.001049145	0.556392204	0.375954618	NA	Bacteria	Bacteroidota	Bacteroidia	Cytophagales	MWH-CFBk5	NA	NA
f_ASV1026	0.002389163	0.588803453	0.494511368	NA	0.001915743	0.577073167	0.453375388	NA	Fungi	Ascomycota	Dothideomycetes	Pleosporales	Cucurbitariaceae	Pyrenochaetopsis	kuksensis
b_ASV7476	0.00120762	0.5460436	0.243264682	NA	6.48E-04	0.519461028	0.184758588	NA	Bacteria	Bdellovibrionota	Bdellovibrionia	Bacteriovoracales	Bacteriovoracaceae	Peredibacter	NA
b_ASV280	0.002702101	0.625401258	0.724123391	NA	0.001121362	0.579184694	0.476174832	NA	Bacteria	Proteobacteria	Alphaproteobacteria	Rhizobiales	Xanthobacteraceae	NA	NA
f_ASV52	0.001283849	0.569995369	0.334995116	NA	0.002339012	0.603499757	0.631316812	NA	Fungi	Ascomycota	Sordariomycetes	Hypocreales	Nectriaceae	Fusarium	NA
b_ASV1443	9.81E-04	0.576034366	0.42206748	NA	0.001913737	0.583017413	0.48430712	NA	Bacteria	Proteobacteria	Alphaproteobacteria	Caulobacterales	Hyphomonadaceae	Hirschia	NA
f_ASV1110	0.001400198	0.585393479	0.451363073	NA	8.45E-04	0.532522647	0.218795682	NA	Fungi	Glomeromycota	Glomeromycetes	Glomerales	Glomeraceae	Glomeraceae_gen_Incertae_sedis	NA
f_ASV763	0.001662986	0.579441982	0.393533752	NA	0.002258772	0.577089018	0.425316864	NA	Fungi	Ascomycota	Sordariomycetes	Hypocreales	Nectriaceae	Fusarium	NA
b_ASV2477	0.002154459	0.624809361	0.782493572	Y	0.001514541	0.560192333	0.346994655	NA	Bacteria	Proteobacteria	Alphaproteobacteria	Azospirillales	Azospirillaceae	NA	NA
b_ASV1700	0.001005013	0.584365456	0.463786343	NA	0.001805413	0.595817534	0.562521796	NA	Bacteria	Myxococcota	Polyangia	Polyangiales	BIrii41	NA	NA
b_ASV1053	0.001261783	0.5945892	0.47988642	NA	0.001350047	0.58729954	0.572052247	NA	Bacteria	Acidobacteriota	Vicinamibacteria	Vicinamibacterales	Vicinamibacteraceae	NA	NA
b_ASV3495	0.001418252	0.596647871	0.51170739	NA	6.70E-04	0.545535414	0.307092921	NA	Bacteria	Myxococcota	Myxococcia	Myxococcales	Myxococcaceae	Cystobacter	NA
b_ASV5921	0.00117753	0.557429015	0.291942662	NA	0.001604811	0.562040751	0.35050148	NA	Bacteria	Verrucomicrobiota	Verrucomicrobiae	Pedosphaerales	Pedosphaeraceae	NA	NA
b_ASV1985	0.001945834	0.589259584	0.479613459	NA	0.002365091	0.605050523	0.662798948	NA	Bacteria	Proteobacteria	Gammaproteobacteria	Burkholderiales	Nitrosomonadaceae	Ellin6067	NA
b_ASV582	0.001398192	0.605727367	0.536472579	NA	0.001075224	0.582054286	0.473983321	NA	Bacteria	Nitrospirota	Nitrospiria	Nitrospirales	Nitrospiraceae	Nitrospira	NA
f_ASV1301	0.001763286	0.594874229	0.510100712	NA	2.01E-04	0.518106264	0.181763202	NA	Fungi	Rozellomycota	Rozellomycota_cls_Incertae_sedis	Rozellomycota_ord_Incertae_sedis	Rozellomycota_fam_Incertae_sedis	Rozellomycota_gen_Incertae_sedis	NA
f_ASV217	0.002585752	0.596837021	0.493961583	NA	0.001426276	0.561024252	0.344059667	NA	Fungi	Ascomycota	Sordariomycetes	Glomerellales	Plectosphaerellaceae	Plectosphaerella	oligotrophica
f_ASV902	0.001675022	0.575094316	0.369711832	NA	5.58E-04	0.513180621	0.166947327	NA	Fungi	Ascomycota	Eurotiomycetes	Eurotiales	Aspergillaceae	Aspergillus	sclerotiorum
b_ASV1282	0.001255765	0.594012015	0.524408912	NA	0.001973918	0.617186618	0.780660689	Y	Bacteria	Proteobacteria	Gammaproteobacteria	Burkholderiales	Nitrosomonadaceae	oc32	NA
b_ASV805	9.75E-04	0.581670388	0.45448218	NA	0.001568703	0.59226077	0.593577708	NA	Bacteria	Myxococcota	Polyangia	Haliangiales	Haliangiaceae	Haliangium	NA
b_ASV1460	0.001636907	0.607713132	0.637239111	NA	0.001386156	0.583356716	0.506610901	NA	Bacteria	Actinobacteriota	Actinobacteria	Propionibacteriales	Nocardioidaceae	Nocardioides	NA
f_ASV522	0.002692071	0.628434617	0.783161842	Y	7.60E-04	0.532164296	0.211588141	NA	Fungi	Basidiomycota	Wallemiomycetes	Wallemiales	Wallemiaceae	Wallemia	NA
f_ASV1268	4.75E-04	0.534222231	0.137445168	NA	0.00254162	0.594709462	0.5708719	NA	Fungi	Rozellomycota	Rozellomycota_cls_Incertae_sedis	Rozellomycota_ord_Incertae_sedis	Rozellomycota_fam_Incertae_sedis	Rozellomycota_gen_Incertae_sedis	NA
b_ASV5522	0.001735202	0.575363385	0.363115157	NA	0.001422264	0.561402406	0.352898535	NA	Bacteria	Proteobacteria	Alphaproteobacteria	Caulobacterales	Hyphomonadaceae	SWB02	NA
b_ASV2056	0.002543626	0.60630985	0.564125068	NA	6.32E-04	0.505984842	0.147076274	NA	Bacteria	Proteobacteria	Gammaproteobacteria	Enterobacterales	Alteromonadaceae	Rheinheimera	NA
f_ASV1184	0.00198796	0.606029692	0.650572317	NA	0.001119356	0.551718123	0.31233264	NA	Fungi	Ascomycota	Eurotiomycetes	Eurotiales	Aspergillaceae	Aspergillus	caespitosus
b_ASV1065	0.00201805	0.619949613	0.737044438	NA	0.002122363	0.594326638	0.604474339	NA	Bacteria	Proteobacteria	Alphaproteobacteria	Caulobacterales	Hyphomonadaceae	SWB02	NA
b_ASV2639	0.001785352	0.578003402	0.458093053	NA	0.001662986	0.554510392	0.313703982	NA	Bacteria	Actinobacteriota	Actinobacteria	Streptosporangiales	Streptosporangiaceae	Sphaerisporangium	NA
b_ASV1499	0.002579734	0.626000755	0.728003749	NA	0.001999996	0.610896353	0.754013583	NA	Bacteria	Chloroflexi	Anaerolineae	SBR1031	A4b	NA	NA
b_ASV3786	0.00263189	0.630437351	0.782417749	Y	0.001719154	0.574088813	0.453788388	NA	Bacteria	Proteobacteria	Alphaproteobacteria	Caulobacterales	Parvularculaceae	Amphiplicatus	NA
b_ASV1793	9.93E-04	0.573414832	0.386577104	NA	0.001498492	0.602323016	0.704914585	NA	Bacteria	Proteobacteria	Gammaproteobacteria	Steroidobacterales	Steroidobacteraceae	NA	NA
b_ASV4002	0.001857569	0.589587604	0.461797515	NA	0.001590769	0.58969043	0.532265277	NA	Bacteria	Planctomycetota	Phycisphaerae	Phycisphaerales	Phycisphaeraceae	AKYG587	NA
b_ASV193	0.001803407	0.608520858	0.652945656	NA	0.001163488	0.562904776	0.371801578	NA	Bacteria	Proteobacteria	Alphaproteobacteria	Sphingomonadales	Sphingomonadaceae	Sphingomonas	NA
f_ASV1035	0.001675022	0.594261622	0.533612618	NA	0.002960877	0.621735932	0.754393182	NA	Fungi	Ascomycota	Dothideomycetes	Botryosphaeriales	Botryosphaeriaceae	Botryosphaeria	NA
b_ASV964	0.002210627	0.609618471	0.610297041	NA	0.001769304	0.605085002	0.650944931	NA	Bacteria	Gemmatimonadota	Gemmatimonadetes	Gemmatimonadales	Gemmatimonadaceae	Gemmatimonas	NA
b_ASV669	0.001871611	0.623350182	0.75440174	NA	0.001925773	0.590768987	0.52845883	NA	Bacteria	Proteobacteria	Alphaproteobacteria	Reyranellales	Reyranellaceae	Reyranella	NA
b_ASV1607	0.00146439	0.573660181	0.396259052	NA	0.001400198	0.575068266	0.490795141	NA	Bacteria	Gemmatimonadota	Gemmatimonadetes	Gemmatimonadales	Gemmatimonadaceae	NA	NA
b_ASV4313	6.42E-04	0.570880021	0.376135627	NA	9.61E-04	0.535621655	0.268660442	NA	Bacteria	Verrucomicrobiota	Verrucomicrobiae	Opitutales	Opitutaceae	Opitutus	NA
b_ASV277	0.001368102	0.592956152	0.49066914	NA	7.16E-04	0.5746949	0.463973831	NA	Bacteria	Gemmatimonadota	Gemmatimonadetes	Gemmatimonadales	Gemmatimonadaceae	NA	NA
b_ASV551	0.002399193	0.608978906	0.647318752	NA	0.001735202	0.569425089	0.407457471	NA	Bacteria	Proteobacteria	Gammaproteobacteria	Burkholderiales	Nitrosomonadaceae	MND1	NA
b_ASV2879	0.001592775	0.593139757	0.534477458	NA	0.001243729	0.594437831	0.592601813	NA	Bacteria	Myxococcota	Polyangia	Nannocystales	Nannocystaceae	Enhygromyxa	NA
b_ASV811	0.001482444	0.581013774	0.384372073	NA	0.001225675	0.583890392	0.52431495	NA	Bacteria	Proteobacteria	Alphaproteobacteria	Rhizobiales	Rhizobiales Incertae Sedis	Bauldia	NA
b_ASV1432	0.001247741	0.590226748	0.487051279	NA	0.002429283	0.612407027	0.719164729	NA	Bacteria	Acidobacteriota	Thermoanaerobaculia	Thermoanaerobaculales	Thermoanaerobaculaceae	Subgroup 10	NA
b_ASV3876	0.00115747	0.582346399	0.440310957	NA	0.002399193	0.588198789	0.467910247	NA	Bacteria	Bacteroidota	Bacteroidia	Cytophagales	Microscillaceae	NA	NA
b_ASV4992	0.001015043	0.571441709	0.379343879	NA	0.0011675	0.553055261	0.332685014	NA	Bacteria	Bacteroidota	Bacteroidia	Cytophagales	Microscillaceae	NA	NA
b_ASV1576	0.001293879	0.604340809	0.588466492	NA	0.001923767	0.599425391	0.627173504	NA	Bacteria	Gemmatimonadota	Gemmatimonadetes	Gemmatimonadales	Gemmatimonadaceae	NA	NA
f_ASV917	0.001536607	0.585193687	0.432506208	NA	0.001640919	0.577958622	0.444424547	NA	Fungi	Ascomycota	Sordariomycetes	Hypocreales	Hypocreales_fam_Incertae_sedis	Sarocladium	gamsii
b_ASV616	0.001606817	0.598272359	0.595241598	NA	0.001568703	0.587501834	0.525799024	NA	Bacteria	Nitrospirota	Nitrospiria	Nitrospirales	Nitrospiraceae	Nitrospira	NA
b_ASV1435	0.001598793	0.61050387	0.683189966	NA	0.001398192	0.569014661	0.41202832	NA	Bacteria	Acidobacteriota	Vicinamibacteria	Vicinamibacterales	Vicinamibacteraceae	Vicinamibacter	NA
f_ASV402	0.001191572	0.555665237	0.27143096	NA	0.001624871	0.547252067	0.262498848	NA	Fungi	Ascomycota	Sordariomycetes	Glomerellales	Plectosphaerellaceae	Acrostalagmus	luteoalbus
f_ASV854	0.001099296	0.544574042	0.223465418	NA	0.001289867	0.539673908	0.243711791	NA	Fungi	Ascomycota	Sordariomycetes	Glomerellales	Plectosphaerellaceae	NA	NA
b_ASV2665	0.001426276	0.604398286	0.571829883	NA	0.001159476	0.552974601	0.350829326	NA	Bacteria	Proteobacteria	Alphaproteobacteria	Rhizobiales	Amb-16S-1323	NA	NA
b_ASV1815	0.002150447	0.591448842	0.503610133	NA	0.001303909	0.58752741	0.491107996	NA	Bacteria	Proteobacteria	Gammaproteobacteria	Steroidobacterales	Steroidobacteraceae	NA	NA
f_ASV943	0.001727178	0.564438183	0.310708394	NA	0.001506517	0.581164975	0.539331815	NA	Fungi	Ascomycota	Sordariomycetes	NA	NA	NA	NA
b_ASV488	0.002377127	0.616655145	0.632468775	NA	0.001955864	0.596386278	0.583374777	NA	Bacteria	Proteobacteria	Alphaproteobacteria	Tistrellales	Geminicoccaceae	NA	NA
b_ASV1098	0.001458372	0.58905517	0.513998076	NA	8.43E-04	0.579101115	0.497741668	NA	Bacteria	Bacteroidota	Bacteroidia	Cytophagales	Microscillaceae	Chryseolinea	NA
b_ASV1938	0.002212633	0.617260412	0.625849352	NA	0.002282844	0.586625449	0.53996419	NA	Bacteria	Nitrospirota	Nitrospiria	Nitrospirales	Nitrospiraceae	Nitrospira	NA
b_ASV2027	0.001618853	0.594963963	0.547572206	NA	0.001867599	0.581099656	0.516847376	NA	Bacteria	Planctomycetota	Phycisphaerae	Tepidisphaerales	WD2101 soil group	NA	NA
b_ASV284	0.001295885	0.579667481	0.444329162	NA	0.002110327	0.608834042	0.718884204	NA	Bacteria	Proteobacteria	Gammaproteobacteria	Burkholderiales	Comamonadaceae	Paucibacter	NA
f_ASV610	0.00169107	0.603818294	0.600150812	NA	0.001498492	0.561682056	0.401770487	NA	Fungi	Olpidiomycota	Olpidiomycetes	Olpidiales	Olpidiaceae	Olpidiaceae_gen_Incertae_sedis	NA
b_ASV5710	0.002214639	0.577656206	0.404030673	NA	8.69E-04	0.537282166	0.244855531	NA	Bacteria	Proteobacteria	Gammaproteobacteria	Xanthomonadales	Xanthomonadaceae	Lysobacter	NA
b_ASV6185	0.002136405	0.5918629	0.482639695	NA	2.93E-04	0.487117645	0.124347191	NA	Bacteria	Bacteroidota	Bacteroidia	Chitinophagales	Chitinophagaceae	Terrimonas	NA
b_ASV1546	0.00118756	0.595435872	0.555560874	NA	0.001209626	0.567223785	0.415411646	NA	Bacteria	Chloroflexi	Anaerolineae	SBR1031	A4b	NA	NA
b_ASV7311	5.62E-05	0.432713539	0.027515908	NA	0.001323969	0.557463861	0.353236991	NA	Bacteria	Bacteroidota	Bacteroidia	Chitinophagales	Chitinophagaceae	Edaphobaculum	NA
b_ASV579	0.002495481	0.626987141	0.745829257	NA	5.40E-04	0.554251011	0.342214679	NA	Bacteria	Proteobacteria	Gammaproteobacteria	Xanthomonadales	Xanthomonadaceae	Arenimonas	NA
f_ASV986	0.001526577	0.580278615	0.427824	NA	0.002924768	0.614178347	0.747048354	NA	Fungi	Basidiomycota	Agaricostilbomycetes	Agaricostilbales	Agaricostilbaceae	Sterigmatomyces	halophilus
b_ASV4840	0.001003007	0.575654091	0.369772275	NA	0.001755262	0.578577746	0.483309279	NA	Bacteria	Gemmatimonadota	Longimicrobia	Longimicrobiales	Longimicrobiaceae	YC-ZSS-LKJ147	NA
b_ASV510	0.004704103	0.62686695	0.718306487	NA	0.002144429	0.58411061	0.518531406	NA	Bacteria	Proteobacteria	Gammaproteobacteria	Burkholderiales	Nitrosomonadaceae	MND1	NA
b_ASV6404	9.43E-04	0.552561493	0.250293095	NA	0.001861581	0.57595832	0.464263245	NA	Bacteria	Proteobacteria	Gammaproteobacteria	Burkholderiales	Methylophilaceae	Methylobacillus	NA
b_ASV3616	0.001133398	0.570520069	0.335734688	NA	0.001468402	0.566620376	0.419452304	NA	Bacteria	Proteobacteria	Alphaproteobacteria	Rhizobiales	Rhizobiaceae	Mycoplana	NA
b_ASV5167	0.001081242	0.570758	0.374229972	NA	0.002172513	0.595649612	0.542337389	NA	Bacteria	Myxococcota	Polyangia	Haliangiales	Haliangiaceae	Haliangium	NA
b_ASV264	0.001687058	0.590251818	0.50652681	NA	0.001287861	0.555751974	0.33495548	NA	Bacteria	Fibrobacterota	Fibrobacteria	Fibrobacterales	Fibrobacteraceae	possible genus 04	NA
b_ASV157	7.08E-04	0.582469581	0.481030693	NA	6.82E-04	0.580515367	0.537471374	NA	Bacteria	Actinobacteriota	Thermoleophilia	Solirubrobacterales	Solirubrobacteraceae	Solirubrobacter	NA
b_ASV348	0.001873617	0.60898895	0.638342631	NA	8.02E-04	0.58859917	0.602719782	NA	Bacteria	Proteobacteria	Alphaproteobacteria	Rhizobiales	Beijerinckiaceae	Bosea	NA
b_ASV19	0.001456366	0.610397536	0.695063047	NA	0.002369103	0.59796073	0.577774074	NA	Bacteria	Actinobacteriota	Actinobacteria	Propionibacteriales	Propionibacteriaceae	Cutibacterium	NA
b_ASV2296	0.001213638	0.591578681	0.527570707	NA	0.001737208	0.575639425	0.486231182	NA	Bacteria	Proteobacteria	Gammaproteobacteria	Burkholderiales	TRA3-20	NA	NA
f_ASV1279	0.001089266	0.550049255	0.269431142	NA	0.00172116	0.593963165	0.597846852	NA	Fungi	Ascomycota	Sordariomycetes	Hypocreales	Nectriaceae	NA	NA
f_ASV1045	0.001709124	0.583259689	0.422904191	NA	0.002250748	0.58084425	0.452284347	NA	Fungi	Ascomycota	Sordariomycetes	Trichosphaeriales	Trichosphaeriaceae	Nigrospora	NA
b_ASV358	0.001995984	0.617207724	0.685129144	NA	0.002383145	0.617012982	0.750165702	NA	Bacteria	Proteobacteria	Gammaproteobacteria	Burkholderiales	Nitrosomonadaceae	MND1	NA
b_ASV747	0.002094279	0.602523744	0.569786933	NA	0.002312934	0.587364783	0.521749817	NA	Bacteria	Myxococcota	Polyangia	Haliangiales	Haliangiaceae	Haliangium	NA
b_ASV2646	0.001398192	0.58020731	0.422972175	NA	0.002198591	0.589719846	0.522416581	NA	Bacteria	Bacteroidota	Bacteroidia	Flavobacteriales	NS9 marine group	NA	NA
b_ASV466	0.001556667	0.601277061	0.593621428	NA	0.002553656	0.608518551	0.67909925	NA	Bacteria	Actinobacteriota	Actinobacteria	Propionibacteriales	Nocardioidaceae	Nocardioides	NA
b_ASV1480	0.001594781	0.585939994	0.46880706	NA	0.00108726	0.589707341	0.555573368	NA	Bacteria	Proteobacteria	Alphaproteobacteria	Sphingomonadales	Sphingomonadaceae	Novosphingobium	NA
b_ASV3449	0.00231494	0.608014636	0.627449715	NA	0.002357066	0.60636463	0.688328223	NA	Bacteria	Bacteroidota	Bacteroidia	Sphingobacteriales	NS11-12 marine group	NA	NA
b_ASV494	0.00117753	0.597575084	0.561318827	NA	0.001402204	0.590883603	0.582802598	NA	Bacteria	Nitrospirota	Nitrospiria	Nitrospirales	Nitrospiraceae	Nitrospira	NA
b_ASV944	0.001338011	0.599908691	0.592790062	NA	0.001221663	0.588683328	0.567284364	NA	Bacteria	Proteobacteria	Gammaproteobacteria	Burkholderiales	Nitrosomonadaceae	MND1	NA
b_ASV5640	0	0.415846184	0.014953609	NA	0.001723166	0.580377375	0.490288135	NA	Bacteria	Actinobacteriota	Actinobacteria	Micrococcales	Intrasporangiaceae	Serinicoccus	NA
b_ASV6707	1.40E-05	0.426711323	0.026177573	NA	0.001568703	0.550121075	0.32453855	NA	Bacteria	Proteobacteria	Alphaproteobacteria	Sphingomonadales	Sphingomonadaceae	Sphingobium	NA
f_ASV288	0.001991972	0.575986981	0.349431796	NA	0.00174122	0.598974372	0.625738879	NA	Fungi	Ascomycota	Sordariomycetes	Hypocreales	Nectriaceae	Dactylonectria	NA
b_ASV1353	0.001005013	0.559311691	0.291176468	NA	0.002473415	0.604587075	0.652096369	NA	Bacteria	Proteobacteria	Alphaproteobacteria	Rhizobiales	Rhodomicrobiaceae	Rhodomicrobium	NA
b_ASV3391	0.001514541	0.561447133	0.283368967	NA	0.001039115	0.563201656	0.392527269	NA	Bacteria	Proteobacteria	Alphaproteobacteria	Rhizobiales	Rhizobiaceae	NA	NA
b_ASV1534	0.001783346	0.602099795	0.553127308	NA	0.001829485	0.597114763	0.570016599	NA	Bacteria	Bacteroidota	Bacteroidia	Cytophagales	Cyclobacteriaceae	Marinoscillum	NA
b_ASV1494	7.36E-04	0.555243014	0.292704724	NA	0.001558673	0.590632419	0.560460143	NA	Bacteria	Proteobacteria	Alphaproteobacteria	Reyranellales	Reyranellaceae	Reyranella	NA
b_ASV744	8.71E-04	0.590453768	0.486670932	NA	0.001923767	0.587258458	0.528964876	NA	Bacteria	Proteobacteria	Alphaproteobacteria	Rhizobiales	Rhizobiaceae	Mesorhizobium	NA
b_ASV1086	0.002657969	0.63163479	0.833085347	Y	0.002010026	0.60205301	0.63363984	NA	Bacteria	Bacteroidota	Bacteroidia	Cytophagales	Microscillaceae	NA	NA
f_ASV1228	0.001185554	0.561347363	0.329425602	NA	0.005586749	0.645946563	1	Y	Fungi	Basidiomycota	Tremellomycetes	Filobasidiales	Filobasidiaceae	Filobasidium	oeirense
b_ASV4736	0.00198796	0.602936218	0.580984665	NA	0.002547638	0.591492635	0.537194877	NA	Bacteria	Verrucomicrobiota	Chlamydiae	Chlamydiales	Simkaniaceae	Ga0074140	NA
b_ASV3085	0.001213638	0.59371983	0.538239103	NA	0.002663987	0.600888664	0.552641418	NA	Bacteria	Actinobacteriota	Actinobacteria	Streptosporangiales	Streptosporangiaceae	NA	NA
b_ASV943	0.001616847	0.598559224	0.591225901	NA	0.001305915	0.562707077	0.407433711	NA	Bacteria	Proteobacteria	Gammaproteobacteria	Steroidobacterales	Steroidobacteraceae	Steroidobacter	NA
b_ASV4935	4.39E-04	0.449452275	0.027413918	NA	0.001331993	0.563479912	0.386099434	NA	Bacteria	Bacteroidota	Bacteroidia	Chitinophagales	Chitinophagaceae	NA	NA
f_ASV1381	0.001281843	0.52455356	0.161630869	NA	0.001544631	0.578523854	0.448385342	NA	Fungi	Ascomycota	Sordariomycetes	NA	NA	NA	NA
b_ASV791	0.002375121	0.603171846	0.565544037	NA	0.001869605	0.593442832	0.601302862	NA	Bacteria	Chloroflexi	Anaerolineae	SBR1031	A4b	NA	NA
b_ASV1076	0.002972913	0.633263659	0.836947875	Y	0.001265795	0.598501118	0.671323888	NA	Bacteria	Actinobacteriota	Actinobacteria	Frankiales	Geodermatophilaceae	Blastococcus	NA
b_ASV3732	0.001556667	0.581635852	0.428906348	NA	0.001043127	0.551919091	0.351207973	NA	Bacteria	Bdellovibrionota	Bdellovibrionia	Bdellovibrionales	Bdellovibrionaceae	Bdellovibrio	NA
b_ASV752	7.06E-04	0.565378492	0.375989255	NA	8.20E-04	0.5901072	0.593303464	NA	Bacteria	Acidobacteriota	Vicinamibacteria	Vicinamibacterales	Vicinamibacteraceae	NA	NA
b_ASV1138	0.001993978	0.609755352	0.64152034	NA	0.001831491	0.597835304	0.620246268	NA	Bacteria	Acidobacteriota	Acidobacteriae	Solibacterales	Solibacteraceae	Candidatus Solibacter	NA
b_ASV2698	1.20E-05	0.468194211	0.066004344	NA	0.00149448	0.577324417	0.439204852	NA	Bacteria	Proteobacteria	Gammaproteobacteria	Steroidobacterales	Steroidobacteraceae	Steroidobacter	NA
b_ASV2410	0.001811431	0.583945741	0.507032147	NA	0.001713136	0.573921262	0.431458065	NA	Bacteria	Proteobacteria	Gammaproteobacteria	Xanthomonadales	Xanthomonadaceae	Luteimonas	NA
b_ASV548	0.001151452	0.568415497	0.325804823	NA	0.002385151	0.606645479	0.667450604	NA	Bacteria	Acidobacteriota	Blastocatellia	Pyrinomonadales	Pyrinomonadaceae	RB41	NA
b_ASV1134	9.11E-04	0.577750929	0.449673076	NA	0.001303909	0.59314994	0.664458232	NA	Bacteria	Acidobacteriota	Blastocatellia	Pyrinomonadales	Pyrinomonadaceae	RB41	NA
b_ASV625	0.001903707	0.60072477	0.563922306	NA	0.001436306	0.567157206	0.43037329	NA	Bacteria	Proteobacteria	Alphaproteobacteria	Sphingomonadales	Sphingomonadaceae	Sphingomonas	NA
b_ASV781	9.65E-04	0.571764038	0.383596761	NA	0.001616847	0.586901795	0.586774059	NA	Bacteria	Gemmatimonadota	Gemmatimonadetes	Gemmatimonadales	Gemmatimonadaceae	NA	NA
b_ASV860	9.95E-04	0.578482442	0.397394699	NA	8.26E-04	0.577156782	0.489443071	NA	Bacteria	Acidobacteriota	Vicinamibacteria	Vicinamibacterales	Vicinamibacteraceae	NA	NA
b_ASV3258	0.001614841	0.562107599	0.297062924	NA	0.001205614	0.580152496	0.517450615	NA	Bacteria	Hydrogenedentes	Hydrogenedentia	Hydrogenedentiales	Hydrogenedensaceae	NA	NA
b_ASV2966	0.001733196	0.5806307	0.398344009	NA	0.001129386	0.562075304	0.394158131	NA	Bacteria	Proteobacteria	Gammaproteobacteria	Salinisphaerales	Solimonadaceae	Polycyclovorans	NA
b_ASV3510	0.001333999	0.573282634	0.381598892	NA	0.001568703	0.58997298	0.600485486	NA	Bacteria	Myxococcota	Polyangia	Polyangiales	Sandaracinaceae	Sandaracinus	NA
b_ASV4020	0.001831491	0.606823058	0.607588328	NA	0.001305915	0.56236647	0.353021887	NA	Bacteria	Firmicutes	Clostridia	Lachnospirales	Lachnospiraceae	Anaerocolumna	NA
b_ASV7148	0.001715142	0.568499151	0.373878362	NA	6.22E-04	0.536977149	0.267683839	NA	Bacteria	Proteobacteria	Alphaproteobacteria	Parvibaculales	Parvibaculaceae	NA	NA
b_ASV1258	0.001402204	0.605744924	0.600644009	NA	0.001498492	0.593657228	0.634624217	NA	Bacteria	Acidobacteriota	Vicinamibacteria	Vicinamibacterales	Vicinamibacteraceae	NA	NA
f_ASV410	0.002655963	0.604604632	0.57408579	NA	0.001598793	0.573312656	0.452471028	NA	Fungi	Ascomycota	NA	NA	NA	NA	NA
b_ASV261	0.00193781	0.589994976	0.465431616	NA	0.001213638	0.591352932	0.592278574	NA	Bacteria	Proteobacteria	Alphaproteobacteria	Rhizobiales	Rhizobiaceae	Mesorhizobium	NA
b_ASV683	0.002425271	0.610960946	0.683136707	NA	0.001927779	0.600352122	0.677035609	NA	Bacteria	Nitrospirota	Nitrospiria	Nitrospirales	Nitrospiraceae	Nitrospira	NA
b_ASV867	6.80E-04	0.534050035	0.193885245	NA	0.002094279	0.599454007	0.63717832	NA	Bacteria	Planctomycetota	Phycisphaerae	Phycisphaerales	Phycisphaeraceae	SM1A02	NA
b_ASV1262	0.001001001	0.597987495	0.574396801	NA	0.001873617	0.592151846	0.547623398	NA	Bacteria	Proteobacteria	Gammaproteobacteria	Burkholderiales	Nitrosomonadaceae	MND1	NA
b_ASV945	0.001352053	0.594125147	0.576596437	NA	0.001410228	0.578792024	0.502043106	NA	Bacteria	Verrucomicrobiota	Verrucomicrobiae	Pedosphaerales	Pedosphaeraceae	NA	NA
b_ASV526	0.001801401	0.603624167	0.584694318	NA	0.001442324	0.589936794	0.592134595	NA	Bacteria	Actinobacteriota	Acidimicrobiia	Microtrichales	Iamiaceae	Iamia	NA
b_ASV1216	8.45E-04	0.569169038	0.378105071	NA	0.002461379	0.607363545	0.681981929	NA	Bacteria	Gemmatimonadota	Gemmatimonadetes	Gemmatimonadales	Gemmatimonadaceae	NA	NA
b_ASV550	0.001628883	0.606220608	0.63383044	NA	0.001526577	0.58441108	0.541339033	NA	Bacteria	Acidobacteriota	Vicinamibacteria	Vicinamibacterales	Vicinamibacteraceae	NA	NA
f_ASV864	0.001362084	0.564604334	0.324818201	NA	0.001863587	0.560155764	0.351278335	NA	Fungi	Ascomycota	Sordariomycetes	Hypocreales	Bionectriaceae	Geosmithia	NA
b_ASV909	0.001656968	0.599786188	0.55922954	NA	0.001378132	0.588248918	0.527661147	NA	Bacteria	Proteobacteria	Alphaproteobacteria	Tistrellales	Geminicoccaceae	NA	NA
b_ASV597	0.002431289	0.632871298	0.821351334	Y	0.003329983	0.641257439	0.933656839	Y	Bacteria	Myxococcota	Polyangia	Nannocystales	Nannocystaceae	Nannocystis	NA
b_ASV2523	7.98E-04	0.592598394	0.521013978	NA	0.001354059	0.572777681	0.43471862	NA	Bacteria	Proteobacteria	Alphaproteobacteria	Dongiales	Dongiaceae	Dongia	NA
b_ASV2402	0.001388162	0.584265058	0.437870242	NA	0.002230688	0.595463489	0.575065129	NA	Bacteria	Myxococcota	Polyangia	Polyangiales	BIrii41	NA	NA
b_ASV4713	0.001025073	0.588555054	0.495693326	NA	0.001055163	0.557869652	0.350040472	NA	Bacteria	Proteobacteria	Gammaproteobacteria	Steroidobacterales	Steroidobacteraceae	Steroidobacter	NA
b_ASV2158	0.002459373	0.62177364	0.70960742	NA	0.001562685	0.609474093	0.73252795	NA	Bacteria	Firmicutes	Bacilli	Paenibacillales	Paenibacillaceae	Paenibacillus	NA
b_ASV810	0.002200597	0.620785651	0.720712001	NA	8.37E-04	0.572570588	0.466080244	NA	Bacteria	Proteobacteria	Alphaproteobacteria	Azospirillales	Azospirillaceae	Skermanella	NA
b_ASV6987	0.002385151	0.531905406	0.186032754	NA	0.001522565	0.581158131	0.450812227	NA	Bacteria	Proteobacteria	Alphaproteobacteria	Elsterales	Elsteraceae	Lacibacterium	NA
b_ASV7824	0.001582745	0.575763846	0.393256782	NA	0.001263789	0.535500569	0.209821839	NA	Bacteria	Proteobacteria	Alphaproteobacteria	Rhodobacterales	Rhodobacteraceae	NA	NA
f_ASV1472	0.001588763	0.503160462	0.109682409	NA	0.001079236	0.547648542	0.294385627	NA	Fungi	Ascomycota	Sordariomycetes	Glomerellales	Plectosphaerellaceae	Chordomyces	antarcticus
b_ASV2742	0.001921761	0.61806015	0.641614476	NA	0.001420258	0.569389185	0.399008472	NA	Bacteria	Proteobacteria	Alphaproteobacteria	Rhizobiales	Amb-16S-1323	NA	NA
b_ASV895	0.00136409	0.594456317	0.50846625	NA	0.002246736	0.589317448	0.555832875	NA	Bacteria	Verrucomicrobiota	Verrucomicrobiae	Pedosphaerales	Pedosphaeraceae	ADurb.Bin063-1	NA
b_ASV2712	5.54E-04	0.571823453	0.399330637	NA	0.001175524	0.566768769	0.404201124	NA	Bacteria	Proteobacteria	Gammaproteobacteria	Steroidobacterales	Steroidobacteraceae	Steroidobacter	NA
b_ASV4965	0.001669004	0.554756001	0.273002374	NA	0.003259773	0.628416914	0.800906321	Y	Bacteria	Proteobacteria	Gammaproteobacteria	Xanthomonadales	Xanthomonadaceae	Pseudoxanthomonas	NA
b_ASV4979	0.001542625	0.583941179	0.50896064	NA	7.54E-04	0.558919439	0.361550208	NA	Bacteria	Verrucomicrobiota	Verrucomicrobiae	Pedosphaerales	Pedosphaeraceae	NA	NA
b_ASV2598	0.003289863	0.622241476	0.71543119	NA	0.001995984	0.588132342	0.554835069	NA	Bacteria	Firmicutes	Bacilli	Paenibacillales	Paenibacillaceae	Paenibacillus	NA
b_ASV1807	0.001456366	0.569142109	0.375590966	NA	0.001440318	0.591091858	0.579311398	NA	Bacteria	Proteobacteria	Gammaproteobacteria	Pseudomonadales	Halieaceae	Pseudohaliea	NA
b_ASV1024	0.001215645	0.613600709	0.680737407	NA	8.39E-04	0.563538284	0.422655875	NA	Bacteria	Proteobacteria	Alphaproteobacteria	Caulobacterales	Caulobacteraceae	Caulobacter	NA
b_ASV936	6.14E-04	0.588494275	0.49235439	NA	0.002226676	0.606186573	0.683002272	NA	Bacteria	Proteobacteria	Alphaproteobacteria	Reyranellales	Reyranellaceae	NA	NA
b_ASV1171	0.001514541	0.590737063	0.54297992	NA	0.00139418	0.577915533	0.460606485	NA	Bacteria	Actinobacteriota	Acidimicrobiia	Microtrichales	Ilumatobacteraceae	Ilumatobacter	NA
b_ASV1424	0.001969906	0.606372718	0.627728866	NA	0.001185554	0.583557729	0.511736062	NA	Bacteria	Acidobacteriota	Thermoanaerobaculia	Thermoanaerobaculales	Thermoanaerobaculaceae	Subgroup 10	NA
b_ASV1362	0.00176128	0.595940087	0.518619189	NA	0.003261779	0.612273526	0.671167566	NA	Bacteria	Proteobacteria	Gammaproteobacteria	Burkholderiales	Nitrosomonadaceae	Ellin6067	NA
b_ASV2985	0.00205817	0.606633192	0.548405135	NA	0.002491469	0.599939773	0.568538361	NA	Bacteria	Proteobacteria	Gammaproteobacteria	Burkholderiales	Comamonadaceae	Hydrogenophaga	NA
b_ASV1723	0.001071211	0.580263049	0.425968296	NA	0.001857569	0.588653488	0.584233133	NA	Bacteria	Fibrobacterota	Fibrobacteria	Fibrobacterales	Fibrobacteraceae	NA	NA
b_ASV1691	0.002128381	0.599117503	0.555005943	NA	0.002100297	0.589040644	0.559904008	NA	Bacteria	Verrucomicrobiota	Verrucomicrobiae	Opitutales	Opitutaceae	IMCC26134	NA
b_ASV3982	7.20E-04	0.551102286	0.257326735	NA	0.001560679	0.593010868	0.623166874	NA	Bacteria	Proteobacteria	Gammaproteobacteria	Burkholderiales	TRA3-20	NA	NA
b_ASV1347	0.00146439	0.59150178	0.500530494	NA	0.003221659	0.606682523	0.679741776	NA	Bacteria	Methylomirabilota	Methylomirabilia	Rokubacteriales	WX65	NA	NA
f_ASV77	0.00203811	0.607257309	0.601648987	NA	0.002698089	0.599030277	0.617126493	NA	Fungi	Ascomycota	Eurotiomycetes	Eurotiales	Aspergillaceae	Penicillium	solitum
b_ASV3233	0.001871611	0.603146143	0.572761293	NA	0.001626877	0.600814463	0.641549492	NA	Bacteria	Proteobacteria	Alphaproteobacteria	Sphingomonadales	Sphingomonadaceae	Altererythrobacter	NA
b_ASV1243	0.002210627	0.631197711	0.725077442	NA	0.002298892	0.587869011	0.555457961	NA	Bacteria	Actinobacteriota	Actinobacteria	Pseudonocardiales	Pseudonocardiaceae	Pseudonocardia	NA
b_ASV1256	0.001500498	0.599700749	0.549659923	NA	0.002206615	0.619809933	0.732236818	NA	Bacteria	Acidobacteriota	Thermoanaerobaculia	Thermoanaerobaculales	Thermoanaerobaculaceae	Subgroup 10	NA
f_ASV1076	0.001053157	0.558587629	0.306818361	NA	0.001418252	0.578639013	0.520343419	NA	Fungi	Basidiomycota	Agaricomycetes	Agaricales	Psathyrellaceae	Psathyrella	NA
b_ASV2797	0.002036104	0.595069985	0.529627125	NA	0.001871611	0.574998989	0.43378285	NA	Bacteria	Verrucomicrobiota	Verrucomicrobiae	Pedosphaerales	Pedosphaeraceae	NA	NA
b_ASV4737	0.001833497	0.61093101	0.65228155	NA	0.001807419	0.581528897	0.491990433	NA	Bacteria	Acidobacteriota	Vicinamibacteria	Vicinamibacterales	Vicinamibacteraceae	NA	NA
b_ASV3451	0.002678029	0.632960176	0.828696562	Y	0.001600799	0.584828906	0.534089908	NA	Bacteria	Verrucomicrobiota	Verrucomicrobiae	Pedosphaerales	Pedosphaeraceae	NA	NA
b_ASV2567	0.001594781	0.569513897	0.330421048	NA	0.002661981	0.591001502	0.561952038	NA	Bacteria	Proteobacteria	Gammaproteobacteria	Burkholderiales	Nitrosomonadaceae	DSSD61	NA
b_ASV2279	0.002481439	0.622795679	0.762282482	Y	0.001532595	0.574774245	0.435912561	NA	Bacteria	Myxococcota	Polyangia	Polyangiales	Phaselicystidaceae	Phaselicystis	NA
b_ASV30	0.001877629	0.587221377	0.470951891	NA	8.79E-04	0.567233732	0.433453798	NA	Bacteria	Actinobacteriota	Actinobacteria	Propionibacteriales	Propionibacteriaceae	Acidipropionibacterium	NA
b_ASV544	0.001239717	0.596338207	0.571998829	NA	0.002282844	0.609837927	0.690836351	NA	Bacteria	Actinobacteriota	Thermoleophilia	Gaiellales	Gaiellaceae	Gaiella	NA
b_ASV1527	0.001604811	0.583686331	0.440292952	NA	0.001520559	0.589905783	0.537401329	NA	Bacteria	Proteobacteria	Gammaproteobacteria	Salinisphaerales	Solimonadaceae	Polycyclovorans	NA
b_ASV306	0.002006014	0.610829445	0.661834747	NA	0.002680035	0.62323758	0.852043094	Y	Bacteria	Actinobacteriota	Actinobacteria	Propionibacteriales	Nocardioidaceae	Marmoricola	NA
f_ASV909	0.001594781	0.579262269	0.413453592	NA	0.00289869	0.605119776	0.585798902	NA	Fungi	Ascomycota	Sordariomycetes	Sordariales	Chaetomiaceae	Collariella	carteri
b_ASV1322	9.33E-04	0.599946905	0.628900712	NA	0.001839515	0.604124923	0.652419503	NA	Bacteria	Acidobacteriota	Blastocatellia	Blastocatellales	Blastocatellaceae	NA	NA
b_ASV2456	9.57E-04	0.586180546	0.527232034	NA	0.001636907	0.580714559	0.503553172	NA	Bacteria	Myxococcota	Polyangia	Nannocystales	Nannocystaceae	Enhygromyxa	NA
b_ASV5691	0.00113741	0.566040869	0.363594423	NA	0.001173518	0.553202454	0.326583195	NA	Bacteria	Proteobacteria	Gammaproteobacteria	Burkholderiales	Comamonadaceae	NA	NA
b_ASV770	0.001666998	0.59506336	0.529030698	NA	0.002373115	0.611982623	0.782262199	Y	Bacteria	Actinobacteriota	Thermoleophilia	Gaiellales	Gaiellaceae	Gaiella	NA
f_ASV1448	0.002906714	0.603878256	0.550608911	NA	6.96E-04	0.526079476	0.204549723	NA	Fungi	Ascomycota	Dothideomycetes	Pleosporales	Pleosporaceae	Alternaria	subcucurbitae
b_ASV4997	0.001566697	0.55956375	0.275861049	NA	0.001546637	0.548104016	0.255389575	NA	Bacteria	Myxococcota	Polyangia	Polyangiales	Polyangiaceae	Pajaroellobacter	NA
b_ASV1241	0.001315945	0.601877197	0.583305433	NA	0.003007015	0.606866244	0.651721988	NA	Bacteria	Proteobacteria	Alphaproteobacteria	Dongiales	Dongiaceae	Dongia	NA
b_ASV481	0.002144429	0.635884647	0.824664684	Y	0.001636907	0.596139985	0.59989216	NA	Bacteria	Actinobacteriota	Actinobacteria	Propionibacteriales	Nocardioidaceae	Aeromicrobium	NA
b_ASV1227	4.75E-04	0.559859434	0.326587377	NA	0.002447337	0.612088804	0.696285746	NA	Bacteria	Gemmatimonadota	Gemmatimonadetes	Gemmatimonadales	Gemmatimonadaceae	NA	NA
b_ASV2053	0.001797389	0.613399679	0.598930137	NA	0.002200597	0.600248583	0.65745745	NA	Bacteria	Patescibacteria	Saccharimonadia	Saccharimonadales	YM_S32_TM7_50_20	NA	NA
b_ASV742	0.001857569	0.621968401	0.708930004	NA	0.001570709	0.60633278	0.693293169	NA	Bacteria	Acidobacteriota	Vicinamibacteria	Vicinamibacterales	Vicinamibacteraceae	NA	NA
f_ASV1264	0.001895683	0.587084829	0.448998598	NA	0.001199596	0.541238707	0.250164637	NA	Fungi	Ascomycota	Dothideomycetes	Acrospermales	Acrospermales_fam_Incertae_sedis	Leptodiscella	chlamydospora
b_ASV5317	8.20E-04	0.535174142	0.184062102	NA	0.001331993	0.569411273	0.389411034	NA	Bacteria	Gemmatimonadota	Gemmatimonadetes	Gemmatimonadales	Gemmatimonadaceae	NA	NA
b_ASV1874	0.001406216	0.596840043	0.539224401	NA	0.002467397	0.591361584	0.587998697	NA	Bacteria	Chloroflexi	Chloroflexia	Thermomicrobiales	JG30-KF-CM45	NA	NA
b_ASV1803	0.002754257	0.620458568	0.737999198	NA	0.002212633	0.604775212	0.667892442	NA	Bacteria	Chloroflexi	Anaerolineae	Anaerolineales	Anaerolineaceae	NA	NA
f_ASV839	8.20E-04	0.55872875	0.349855298	NA	0.002619854	0.586677838	0.48564214	NA	Fungi	Ascomycota	Eurotiomycetes	Onygenales	Arachnomycetaceae	Arachnomyces	gracilis
b_ASV428	0.001327981	0.609499628	0.639380086	NA	8.39E-04	0.577712356	0.508401586	NA	Bacteria	Acidobacteriota	Vicinamibacteria	Vicinamibacterales	Vicinamibacteraceae	NA	NA
b_ASV533	0.001642925	0.590511806	0.490434246	NA	0.003470404	0.639595456	0.948254311	Y	Bacteria	Actinobacteriota	Actinobacteria	Micrococcales	Intrasporangiaceae	Knoellia	NA
b_ASV809	0.001293879	0.584343262	0.477634173	NA	0.002252754	0.607228382	0.689139266	NA	Bacteria	Proteobacteria	Alphaproteobacteria	Rhizobiales	Rhizobiaceae	Aminobacter	NA
b_ASV903	0.001189566	0.594810516	0.550809032	NA	0.001183548	0.587975187	0.539774549	NA	Bacteria	Proteobacteria	Alphaproteobacteria	Rhizobiales	KF-JG30-B3	NA	NA
b_ASV1986	4.03E-04	0.573891401	0.420723094	NA	0.001151452	0.56173164	0.344889347	NA	Bacteria	Proteobacteria	Alphaproteobacteria	Rhizobiales	Rhizobiaceae	NA	NA
f_ASV455	0.001855563	0.603824883	0.597168005	NA	0.003009021	0.609603124	0.712985976	NA	Fungi	Ascomycota	Sordariomycetes	Hypocreales	Nectriaceae	Fusarium	equiseti
b_ASV3073	8.12E-04	0.569326234	0.389341477	NA	0.002300898	0.571325496	0.396031443	NA	Bacteria	Proteobacteria	Alphaproteobacteria	Rhizobiales	Xanthobacteraceae	NA	NA
b_ASV1566	0.0017011	0.595578173	0.521453032	NA	0.001803407	0.611699203	0.768968799	Y	Bacteria	Verrucomicrobiota	Verrucomicrobiae	Chthoniobacterales	Chthoniobacteraceae	Chthoniobacter	NA
b_ASV1155	0.002232694	0.615828823	0.655970248	NA	0.00232497	0.591020395	0.496356517	NA	Bacteria	Entotheonellaeota	Entotheonellia	Entotheonellales	Entotheonellaceae	Candidatus Entotheonella	NA
b_ASV1174	0.001321963	0.575594159	0.404524637	NA	0.001378132	0.573846098	0.460205043	NA	Bacteria	Proteobacteria	Gammaproteobacteria	Steroidobacterales	Steroidobacteraceae	Povalibacter	NA
b_ASV1154	0.001061181	0.587698426	0.51103179	NA	0.002425271	0.612414533	0.71800062	NA	Bacteria	Proteobacteria	Alphaproteobacteria	Azospirillales	Azospirillaceae	Skermanella	NA
b_ASV1686	8.35E-04	0.571230295	0.35723861	NA	0.001317951	0.578730642	0.452251882	NA	Bacteria	Bacteroidota	Bacteroidia	Chitinophagales	Chitinophagaceae	Terrimonas	NA
b_ASV3584	0.001769304	0.60375464	0.560412834	NA	0.002154459	0.600247505	0.632991515	NA	Bacteria	Myxococcota	Polyangia	Nannocystales	Nannocystaceae	NA	NA
b_ASV581	0.002310928	0.632595677	0.803731092	Y	0.001105314	0.581013318	0.52484225	NA	Bacteria	Proteobacteria	Gammaproteobacteria	Burkholderiales	Comamonadaceae	Caenimonas	NA
b_ASV7349	0.001079236	0.525511306	0.168829668	NA	0.001073218	0.536691756	0.273375608	NA	Bacteria	Proteobacteria	Alphaproteobacteria	Azospirillales	Azospirillaceae	NA	NA
b_ASV344	9.93E-04	0.589094849	0.477428169	NA	0.001231693	0.575134619	0.452971344	NA	Bacteria	Proteobacteria	Alphaproteobacteria	Rhizobiales	Xanthobacteraceae	Pseudolabrys	NA
b_ASV3718	0.001029085	0.563613722	0.33753419	NA	0.001737208	0.57819677	0.445684766	NA	Bacteria	Chloroflexi	Anaerolineae	SBR1031	A4b	OLB15	NA
b_ASV5958	0.001558673	0.58168889	0.438564677	NA	8.35E-04	0.548390627	0.275297007	NA	Bacteria	Proteobacteria	Alphaproteobacteria	Caulobacterales	Hyphomonadaceae	SWB02	NA
b_ASV1562	8.65E-04	0.592086215	0.501660486	NA	0.001418252	0.581224648	0.497319837	NA	Bacteria	Patescibacteria	Saccharimonadia	Saccharimonadales	LWQ8	NA	NA
b_ASV1283	8.26E-04	0.56029117	0.313680167	NA	0.001241723	0.578417305	0.48814282	NA	Bacteria	Gemmatimonadota	Gemmatimonadetes	Gemmatimonadales	Gemmatimonadaceae	NA	NA
b_ASV3892	0.003669	0.63450311	0.800475337	Y	0.00200802	0.593396993	0.529886003	NA	Bacteria	Proteobacteria	Gammaproteobacteria	Pseudomonadales	Pseudomonadaceae	Pseudomonas	NA
b_ASV482	0.001821461	0.619788714	0.727461292	NA	8.43E-04	0.587343437	0.583761577	NA	Bacteria	Actinobacteriota	Thermoleophilia	Gaiellales	Gaiellaceae	Gaiella	NA
b_ASV1339	0.001426276	0.617476606	0.755609919	NA	0.001875623	0.591493062	0.632077282	NA	Bacteria	Proteobacteria	Alphaproteobacteria	Rhizobiales	KF-JG30-B3	NA	NA
b_ASV2291	0.001325975	0.601571471	0.570745733	NA	0.001321963	0.555637368	0.359045392	NA	Bacteria	Proteobacteria	Alphaproteobacteria	Sphingomonadales	Sphingomonadaceae	Sphingobium	NA
b_ASV3582	0.002613836	0.633281514	0.803917752	Y	0.001945834	0.597369773	0.602489767	NA	Bacteria	Proteobacteria	Alphaproteobacteria	Rhizobiales	Pleomorphomonadaceae	Chthonobacter	NA
b_ASV384	0.002567698	0.612114579	0.600808075	NA	0.002505512	0.620748722	0.786073702	Y	Bacteria	Proteobacteria	Gammaproteobacteria	Burkholderiales	Comamonadaceae	NA	NA
f_ASV421	0.001642925	0.579851287	0.388401726	NA	0.002766293	0.586476056	0.482090194	NA	Fungi	Ascomycota	Sordariomycetes	Hypocreales	Nectriaceae	Fusarium	nematophilum
b_ASV1602	0.001333999	0.586970415	0.475231513	NA	0.002002002	0.579190414	0.428589407	NA	Bacteria	Proteobacteria	Alphaproteobacteria	Rhizobiales	Xanthobacteraceae	NA	NA
b_ASV1437	5.62E-04	0.593921773	0.570552663	NA	0.001699094	0.575077346	0.461568234	NA	Bacteria	Myxococcota	Polyangia	Nannocystales	Nannocystaceae	Nannocystis	NA
b_ASV523	0.001953858	0.615530206	0.733631493	NA	0.002310928	0.599124648	0.591472093	NA	Bacteria	Proteobacteria	Alphaproteobacteria	Sphingomonadales	Sphingomonadaceae	Ellin6055	NA
b_ASV3330	0.001737208	0.622420652	0.652165692	NA	0.002134399	0.604526349	0.660826098	NA	Bacteria	Proteobacteria	Gammaproteobacteria	Steroidobacterales	Steroidobacteraceae	Steroidobacter	NA
b_ASV1863	0.001520559	0.598267506	0.539682003	NA	0.003167496	0.613372393	0.719167621	NA	Bacteria	Proteobacteria	Alphaproteobacteria	Sphingomonadales	Sphingomonadaceae	MN 122.2a	NA
f_ASV1334	8.10E-04	0.559969587	0.320659196	NA	7.34E-04	0.512525609	0.172907555	NA	Fungi	Ascomycota	Sordariomycetes	Sordariales	Chaetomiaceae	Corynascella	inquinata
f_ASV1378	0.001679034	0.597805013	0.537249393	NA	0.001289867	0.557998223	0.373636039	NA	Fungi	Rozellomycota	Rozellomycota_cls_Incertae_sedis	Rozellomycota_ord_Incertae_sedis	Rozellomycota_fam_Incertae_sedis	Rozellomycota_gen_Incertae_sedis	NA
b_ASV2041	0.001901701	0.615163818	0.677913172	NA	0.001169506	0.585432982	0.573474114	NA	Bacteria	Myxococcota	Polyangia	Nannocystales	Nannocystaceae	Nannocystis	NA
b_ASV885	0.001777328	0.581073571	0.425313829	NA	9.81E-04	0.583450768	0.527012307	NA	Bacteria	Actinobacteriota	Actinobacteria	Micromonosporales	Micromonosporaceae	NA	NA
b_ASV1348	0.001372114	0.597759631	0.595340833	NA	0.001965894	0.596588852	0.596978701	NA	Bacteria	Proteobacteria	Gammaproteobacteria	Gammaproteobacteria Incertae Sedis	Unknown Family	Acidibacter	NA
b_ASV3627	0.001426276	0.595967507	0.523316174	NA	8.43E-04	0.559974332	0.39171751	NA	Bacteria	Myxococcota	Polyangia	Polyangiales	Sandaracinaceae	NA	NA
b_ASV846	0.0022347	0.609853461	0.620147712	NA	0.00290872	0.615519887	0.734939124	NA	Bacteria	Proteobacteria	Gammaproteobacteria	Burkholderiales	Nitrosomonadaceae	MND1	NA
b_ASV2305	9.63E-04	0.591799078	0.530564641	NA	0.002403205	0.608241871	0.688775155	NA	Bacteria	Bacteroidota	Bacteroidia	Cytophagales	Cyclobacteriaceae	Marinoscillum	NA
b_ASV2115	0.001574721	0.595902633	0.513426469	NA	0.001025073	0.558314716	0.345105607	NA	Bacteria	Proteobacteria	Alphaproteobacteria	Sphingomonadales	Sphingomonadaceae	Qipengyuania	NA
b_ASV1496	0.002339012	0.617062479	0.648400292	NA	0.00197793	0.57954394	0.479880179	NA	Bacteria	Proteobacteria	Gammaproteobacteria	Burkholderiales	Nitrosomonadaceae	MND1	NA
b_ASV6161	8.95E-04	0.558922986	0.318613495	NA	9.91E-04	0.542243115	0.263936869	NA	Bacteria	Verrucomicrobiota	Chlamydiae	Chlamydiales	Simkaniaceae	NA	NA
b_ASV2883	0.001426276	0.593216812	0.521289899	NA	9.97E-04	0.582337037	0.504056596	NA	Bacteria	Verrucomicrobiota	Verrucomicrobiae	Pedosphaerales	Pedosphaeraceae	NA	NA
b_ASV2308	0.001528583	0.609333694	0.645579148	NA	0.00138415	0.578728101	0.488212592	NA	Bacteria	Bacteroidota	Bacteroidia	Cytophagales	Microscillaceae	NA	NA
b_ASV2955	0.002228682	0.619815896	0.686061426	NA	0.002032092	0.584518833	0.495592945	NA	Bacteria	Gemmatimonadota	Gemmatimonadetes	Gemmatimonadales	Gemmatimonadaceae	NA	NA
b_ASV6019	0.001321963	0.57328275	0.386604629	NA	0.002389163	0.604957046	0.719048334	NA	Bacteria	Deinococcota	Deinococci	Deinococcales	Trueperaceae	Truepera	NA
b_ASV2933	0.001299897	0.57343468	0.380881233	NA	0.001406216	0.575774705	0.45038154	NA	Bacteria	Myxococcota	Polyangia	Haliangiales	Haliangiaceae	Haliangium	NA
b_ASV2248	0.002056164	0.590150829	0.439624263	NA	0.002619854	0.597998858	0.628316153	NA	Bacteria	Proteobacteria	Gammaproteobacteria	Burkholderiales	Nitrosomonadaceae	MND1	NA
b_ASV1210	0.002132393	0.613709735	0.64368084	NA	0.001402204	0.575940652	0.443848725	NA	Bacteria	Gemmatimonadota	Gemmatimonadetes	Gemmatimonadales	Gemmatimonadaceae	NA	NA
b_ASV1453	0.003420254	0.614626575	0.612167791	NA	0.001245735	0.601244293	0.683772413	NA	Bacteria	Myxococcota	Polyangia	Nannocystales	Nannocystaceae	NA	NA
b_ASV1586	0.001548643	0.59516867	0.561023522	NA	0.002914738	0.602345164	0.602789423	NA	Bacteria	Bacteroidota	Bacteroidia	Chitinophagales	Chitinophagaceae	Terrimonas	NA
b_ASV2796	0.001350047	0.60525578	0.616930365	NA	0.001679034	0.580905184	0.473165426	NA	Bacteria	Acidobacteriota	Thermoanaerobaculia	Thermoanaerobaculales	Thermoanaerobaculaceae	Subgroup 10	NA
b_ASV1821	0.002046134	0.602511088	0.595867141	NA	0.001677028	0.592601345	0.555852775	NA	Bacteria	Gemmatimonadota	Gemmatimonadetes	Gemmatimonadales	Gemmatimonadaceae	Gemmatimonas	NA
b_ASV2673	0.001777328	0.618602353	0.686835233	NA	0.001909725	0.577747659	0.45554207	NA	Bacteria	Planctomycetota	Planctomycetes	Pirellulales	Pirellulaceae	Pir4 lineage	NA
b_ASV1738	0.001546637	0.605442152	0.609578912	NA	0.001943828	0.583656411	0.530357956	NA	Bacteria	Proteobacteria	Alphaproteobacteria	Sphingomonadales	Sphingomonadaceae	Altererythrobacter	NA
b_ASV455	0.001512535	0.587758404	0.487867688	NA	0.001622865	0.585473469	0.546013952	NA	Bacteria	Firmicutes	Bacilli	Staphylococcales	Staphylococcaceae	Staphylococcus	NA
b_ASV4375	0.001061181	0.560777916	0.365405238	NA	0.001109326	0.544364726	0.291771375	NA	Bacteria	Bacteroidota	Bacteroidia	Sphingobacteriales	NS11-12 marine group	NA	NA
f_ASV343	0.001797389	0.595438176	0.524083553	NA	0.001402204	0.583505047	0.50981541	NA	Fungi	Ascomycota	Dothideomycetes	Capnodiales	Cladosporiaceae	Cladosporium	herbarum
f_ASV1080	0.001151452	0.476267261	0.065674475	NA	0.002413235	0.585547187	0.495031196	NA	Fungi	Rozellomycota	Rozellomycotina_cls_Incertae_sedis	Branch03	Branch03_fam_Incertae_sedis	Branch03_gen_Incertae_sedis	NA
b_ASV4007	0.002792372	0.615420724	0.693059632	NA	0.002282844	0.592397607	0.542839967	NA	Bacteria	Verrucomicrobiota	Verrucomicrobiae	Verrucomicrobiales	Rubritaleaceae	Luteolibacter	NA
b_ASV6286	0.001506517	0.566848215	0.337160975	NA	0.001542625	0.592182185	0.569920282	NA	Bacteria	Chloroflexi	Anaerolineae	Anaerolineales	Anaerolineaceae	NA	NA
b_ASV4208	0.001666998	0.59455146	0.531911796	NA	0.002262784	0.596463669	0.573478923	NA	Bacteria	Bacteroidota	Bacteroidia	Cytophagales	Microscillaceae	Ohtaekwangia	NA
f_ASV1014	0.002248742	0.611228792	0.615601413	NA	0.002118351	0.586862326	0.493763291	NA	Fungi	Ascomycota	Sordariomycetes	Hypocreales	Hypocreales_fam_Incertae_sedis	Acremonium	sordidulum
b_ASV3081	0.002822462	0.630518255	0.77079252	Y	0.001737208	0.579202023	0.484462854	NA	Bacteria	Proteobacteria	Alphaproteobacteria	Caulobacterales	Hyphomonadaceae	SWB02	NA
