# Supplementary material for: Altered rhizosphere microbiome composition associated with B-subgenome cultivars of diploid and triploid banana plants
Source: ISME J. 2025 Sep 15;19(1):wraf190. doi: 10.1093/ismejo/wraf190 (PMC12448422; doi:10.1093/ismejo/wraf190)
Supplement: Table_S6_wraf190 [file table_s6_wraf190.zip › Table_S6_wraf190.tsv]

feature	coef	Kingdom	Phylum	Class	Order	Family	Genus	Species	A/B
b_ASV15	3.27390093423923	Bacteria	Firmicutes	Bacilli	Lactobacillales	Lactobacillaceae	Lacticaseibacillus	NA	A
b_ASV8	3.1589497905851	Bacteria	Actinobacteriota	Actinobacteria	Catenulisporales	Actinospicaceae	Actinospica	NA	A
b_ASV73	1.95484085965986	Bacteria	Actinobacteriota	Actinobacteria	Micrococcales	Promicromonosporaceae	Promicromonospora	NA	A
b_ASV4	-2.47993910566209	Bacteria	Firmicutes	Bacilli	Lactobacillales	Streptococcaceae	Streptococcus	NA	A
b_ASV51	2.06543154479934	Bacteria	Proteobacteria	Alphaproteobacteria	Dongiales	Dongiaceae	Dongia	NA	A
b_ASV3	-2.30738930593422	Bacteria	Proteobacteria	Alphaproteobacteria	Sphingomonadales	Sphingomonadaceae	Qipengyuania	NA	A
b_ASV1458	2.5998614286438	Bacteria	Proteobacteria	Alphaproteobacteria	Caulobacterales	Caulobacteraceae	NA	NA	A
b_ASV9	2.22919847738358	Bacteria	Actinobacteriota	Actinobacteria	Streptosporangiales	Streptosporangiaceae	Microbispora	NA	A
b_ASV30	-1.74353360306828	Bacteria	Actinobacteriota	Actinobacteria	Propionibacteriales	Propionibacteriaceae	Acidipropionibacterium	NA	A
b_ASV36	-1.93188089060291	Bacteria	Proteobacteria	Alphaproteobacteria	Sphingomonadales	Sphingomonadaceae	Sphingobium	NA	A
b_ASV63	1.69480026092333	Bacteria	Actinobacteriota	Actinobacteria	Propionibacteriales	Nocardioidaceae	Nocardioides	NA	A
b_ASV171	1.52074656565755	Bacteria	Proteobacteria	Alphaproteobacteria	Micropepsales	Micropepsaceae	NA	NA	A
b_ASV28	2.06561411222411	Bacteria	Verrucomicrobiota	Verrucomicrobiae	Opitutales	Opitutaceae	Opitutus	NA	A
b_ASV601	2.64118913896617	Bacteria	Actinobacteriota	Thermoleophilia	Solirubrobacterales	Solirubrobacteraceae	Solirubrobacter	NA	A
b_ASV3667	1.98514545494915	Bacteria	Desulfobacterota	Desulfovibrionia	Desulfovibrionales	Desulfohalobiaceae	Desulfovermiculus	NA	A
b_ASV2677	2.260387380663	Bacteria	Gemmatimonadota	Longimicrobia	Longimicrobiales	Longimicrobiaceae	NA	NA	A
b_ASV10	-2.19704276749971	Bacteria	Actinobacteriota	Actinobacteria	Streptomycetales	Streptomycetaceae	Streptomyces	NA	A
b_ASV1124	-2.13171565502629	Bacteria	Verrucomicrobiota	Verrucomicrobiae	Pedosphaerales	Pedosphaeraceae	DEV008	NA	A
b_ASV1596	2.23020565718388	Bacteria	Actinobacteriota	Rubrobacteria	Rubrobacterales	Rubrobacteriaceae	Rubrobacter	NA	A
b_ASV138	1.71282570658346	Bacteria	Firmicutes	Bacilli	Lactobacillales	Lactobacillaceae	Schleiferilactobacillus	NA	A
b_ASV170	-2.35386214172985	Bacteria	Proteobacteria	Alphaproteobacteria	Sphingomonadales	Sphingomonadaceae	Sphingobium	NA	A
b_ASV133	-2.33544586893008	Bacteria	Proteobacteria	Gammaproteobacteria	Burkholderiales	Rhodocyclaceae	NA	NA	A
b_ASV490	-1.75717725085488	Bacteria	Verrucomicrobiota	Verrucomicrobiae	Verrucomicrobiales	Rubritaleaceae	Luteolibacter	NA	A
b_ASV1154	-1.88295177798045	Bacteria	Proteobacteria	Alphaproteobacteria	Azospirillales	Azospirillaceae	Skermanella	NA	A
b_ASV58	-1.76841035641629	Bacteria	Proteobacteria	Alphaproteobacteria	Rhizobiales	Rhizobiaceae	Allorhizobium-Neorhizobium-Pararhizobium-Rhizobium	NA	A
b_ASV53	-3.1031855937969	Bacteria	Proteobacteria	Gammaproteobacteria	Burkholderiales	Comamonadaceae	Hydrogenophaga	NA	A
b_ASV79	1.63312947127042	Bacteria	Proteobacteria	Alphaproteobacteria	Dongiales	Dongiaceae	Dongia	NA	A
b_ASV123	2.56467435062617	Bacteria	Myxococcota	Polyangia	Haliangiales	Haliangiaceae	Haliangium	NA	A
b_ASV308	1.10752767553356	Bacteria	Actinobacteriota	Actinobacteria	Propionibacteriales	Nocardioidaceae	Kribbella	NA	A
b_ASV1193	2.22297223450011	Bacteria	Methylomirabilota	Methylomirabilia	Rokubacteriales	WX65	NA	NA	A
b_ASV64	1.24798611212756	Bacteria	Bacteroidota	Bacteroidia	Chitinophagales	Chitinophagaceae	Ferruginibacter	NA	A
b_ASV4539	1.55577971825922	Bacteria	Myxococcota	Polyangia	Haliangiales	Haliangiaceae	Haliangium	NA	A
b_ASV2249	1.82855010658686	Bacteria	Myxococcota	Polyangia	Polyangiales	BIrii41	NA	NA	A
b_ASV107	1.01956610334872	Bacteria	Bacteroidota	Bacteroidia	Cytophagales	Microscillaceae	NA	NA	A
b_ASV31	1.90165105707768	Bacteria	Actinobacteriota	Actinobacteria	Catenulisporales	Actinospicaceae	Actinospica	NA	A
b_ASV4622	1.32943241595018	Bacteria	Actinobacteriota	Thermoleophilia	Solirubrobacterales	Solirubrobacteraceae	Solirubrobacter	NA	A
b_ASV543	-1.86121909612701	Bacteria	Verrucomicrobiota	Verrucomicrobiae	Verrucomicrobiales	Rubritaleaceae	Luteolibacter	NA	A
b_ASV2	-2.92932990103644	Bacteria	Actinobacteriota	Actinobacteria	Corynebacteriales	Corynebacteriaceae	Lawsonella	NA	A
b_ASV502	2.15763313499501	Bacteria	Actinobacteriota	Actinobacteria	Propionibacteriales	Nocardioidaceae	Nocardioides	NA	A
b_ASV2073	-1.29688252387981	Bacteria	Actinobacteriota	Actinobacteria	Streptomycetales	Streptomycetaceae	Streptomyces	NA	A
b_ASV3078	1.66419972582298	Bacteria	Proteobacteria	Alphaproteobacteria	Rhizobiales	Xanthobacteraceae	Rhodoplanes	NA	A
b_ASV102	1.04558614275803	Bacteria	Proteobacteria	Alphaproteobacteria	Rhizobiales	Rhizobiaceae	Mesorhizobium	NA	A
b_ASV298	-1.94824576976358	Bacteria	Bacteroidota	Bacteroidia	Chitinophagales	Chitinophagaceae	Niastella	NA	A
b_ASV37	-1.48285737653302	Bacteria	Proteobacteria	Gammaproteobacteria	Gammaproteobacteria Incertae Sedis	Unknown Family	Acidibacter	NA	A
b_ASV495	0.784203228091458	Bacteria	Proteobacteria	Alphaproteobacteria	Rhizobiales	Xanthobacteraceae	Pseudolabrys	NA	A
b_ASV4609	1.3672401602095	Bacteria	Myxococcota	Polyangia	Polyangiales	Sandaracinaceae	Sandaracinus	NA	A
b_ASV18	-2.43969570161511	Bacteria	Bacteroidota	Bacteroidia	Chitinophagales	Chitinophagaceae	Niastella	NA	A
b_ASV1887	1.99881292277873	Bacteria	Myxococcota	Polyangia	Haliangiales	Haliangiaceae	Haliangium	NA	A
b_ASV590	-1.51728358343304	Bacteria	Planctomycetota	Planctomycetes	Pirellulales	Pirellulaceae	Pir4 lineage	NA	A
b_ASV1915	1.46822122707016	Bacteria	Gemmatimonadota	Gemmatimonadetes	Gemmatimonadales	Gemmatimonadaceae	NA	NA	A
b_ASV786	-1.57458391305601	Bacteria	Actinobacteriota	Actinobacteria	Micrococcales	Micrococcaceae	Sinomonas	NA	A
b_ASV304	-1.2671802661718	Bacteria	Proteobacteria	Alphaproteobacteria	Sphingomonadales	Sphingomonadaceae	Sphingomonas	NA	A
b_ASV441	1.0824797952083	Bacteria	Proteobacteria	Gammaproteobacteria	Burkholderiales	Rhodocyclaceae	Dechloromonas	NA	A
b_ASV66	-2.25273465016695	Bacteria	Actinobacteriota	Actinobacteria	Streptomycetales	Streptomycetaceae	Streptomyces	NA	A
b_ASV45	-1.91469348625188	Bacteria	Proteobacteria	Alphaproteobacteria	Dongiales	Dongiaceae	Dongia	NA	A
b_ASV49	1.78822761505198	Bacteria	Actinobacteriota	Actinobacteria	Streptomycetales	Streptomycetaceae	Kitasatospora	NA	A
b_ASV96	1.13444337365181	Bacteria	Firmicutes	Bacilli	Lactobacillales	Lactobacillaceae	Lentilactobacillus	NA	A
b_ASV111	-1.68355879486189	Bacteria	Actinobacteriota	Actinobacteria	Pseudonocardiales	Pseudonocardiaceae	Lechevalieria	NA	A
b_ASV253	0.865577885079654	Bacteria	Proteobacteria	Alphaproteobacteria	Micropepsales	Micropepsaceae	NA	NA	A
b_ASV46	1.62191617680634	Bacteria	Proteobacteria	Gammaproteobacteria	Burkholderiales	Nitrosomonadaceae	IS-44	NA	A
b_ASV41	-1.3622117113478	Bacteria	Proteobacteria	Gammaproteobacteria	Steroidobacterales	Steroidobacteraceae	Steroidobacter	NA	A
b_ASV35	1.25820719088415	Bacteria	Myxococcota	Polyangia	Polyangiales	BIrii41	NA	NA	A
b_ASV730	-1.66688132084968	Bacteria	Bacteroidota	Bacteroidia	Chitinophagales	Chitinophagaceae	Niastella	NA	A
b_ASV88	1.33474542776155	Bacteria	Actinobacteriota	Actinobacteria	Propionibacteriales	Nocardioidaceae	NA	NA	A
b_ASV11	-0.993956093509611	Bacteria	Proteobacteria	Alphaproteobacteria	Caulobacterales	Hyphomonadaceae	SWB02	NA	A
b_ASV399	-1.332203198206	Bacteria	Proteobacteria	Gammaproteobacteria	Gammaproteobacteria Incertae Sedis	Unknown Family	Acidibacter	NA	A
b_ASV7	-2.4367008641572	Bacteria	Proteobacteria	Gammaproteobacteria	Burkholderiales	Comamonadaceae	Paucibacter	NA	A
b_ASV11308	0.905054679586881	Bacteria	Proteobacteria	Alphaproteobacteria	Rickettsiales	SM2D12	NA	NA	A
b_ASV2662	0.723492923975535	Bacteria	Firmicutes	Bacilli	Lactobacillales	Lactobacillaceae	Lacticaseibacillus	NA	A
b_ASV6444	1.14827750819206	Bacteria	Gemmatimonadota	Gemmatimonadetes	Gemmatimonadales	Gemmatimonadaceae	NA	NA	A
b_ASV2753	1.27657630615858	Bacteria	Proteobacteria	Alphaproteobacteria	Rhizobiales	Xanthobacteraceae	NA	NA	A
b_ASV128	-2.54600390748416	Bacteria	Proteobacteria	Gammaproteobacteria	Burkholderiales	Comamonadaceae	NA	NA	A
b_ASV772	-1.42822446015518	Bacteria	Bacteroidota	Bacteroidia	Chitinophagales	Chitinophagaceae	Niastella	NA	A
b_ASV2316	1.74890906281177	Bacteria	Proteobacteria	Gammaproteobacteria	Pseudomonadales	Pseudomonadaceae	Pseudomonas	NA	A
b_ASV824	1.69472080224632	Bacteria	Proteobacteria	Gammaproteobacteria	Pseudomonadales	Moraxellaceae	Enhydrobacter	NA	A
b_ASV256	0.735134424728359	Bacteria	Bacteroidota	Bacteroidia	Chitinophagales	Chitinophagaceae	Dinghuibacter	NA	A
b_ASV15	3.18654379554392	Bacteria	Firmicutes	Bacilli	Lactobacillales	Lactobacillaceae	Lacticaseibacillus	NA	B
b_ASV4	-2.57403992150618	Bacteria	Firmicutes	Bacilli	Lactobacillales	Streptococcaceae	Streptococcus	NA	B
b_ASV3	-2.44851149150086	Bacteria	Proteobacteria	Alphaproteobacteria	Sphingomonadales	Sphingomonadaceae	Qipengyuania	NA	B
b_ASV9	2.75274446418031	Bacteria	Actinobacteriota	Actinobacteria	Streptosporangiales	Streptosporangiaceae	Microbispora	NA	B
b_ASV19	-1.71244853730144	Bacteria	Actinobacteriota	Actinobacteria	Propionibacteriales	Propionibacteriaceae	Cutibacterium	NA	B
b_ASV73	1.93766401711135	Bacteria	Actinobacteriota	Actinobacteria	Micrococcales	Promicromonosporaceae	Promicromonospora	NA	B
b_ASV30	-1.60411024943369	Bacteria	Actinobacteriota	Actinobacteria	Propionibacteriales	Propionibacteriaceae	Acidipropionibacterium	NA	B
b_ASV8	3.24532613337665	Bacteria	Actinobacteriota	Actinobacteria	Catenulisporales	Actinospicaceae	Actinospica	NA	B
b_ASV63	2.38688884839805	Bacteria	Actinobacteriota	Actinobacteria	Propionibacteriales	Nocardioidaceae	Nocardioides	NA	B
b_ASV167	1.61208127687916	Bacteria	Bacteroidota	Bacteroidia	Cytophagales	Microscillaceae	Hassallia	NA	B
b_ASV2	-3.39148714803543	Bacteria	Actinobacteriota	Actinobacteria	Corynebacteriales	Corynebacteriaceae	Lawsonella	NA	B
b_ASV116	1.43518769958302	Bacteria	Bacteroidota	Bacteroidia	Cytophagales	Microscillaceae	NA	NA	B
b_ASV330	-1.53856094644413	Bacteria	Actinobacteriota	Actinobacteria	Kineosporiales	Kineosporiaceae	Kineosporia	NA	B
b_ASV111	-1.57243527318013	Bacteria	Actinobacteriota	Actinobacteria	Pseudonocardiales	Pseudonocardiaceae	Lechevalieria	NA	B
b_ASV136	1.28718020516378	Bacteria	Acidobacteriota	Acidobacteriae	Bryobacterales	Bryobacteraceae	Bryobacter	NA	B
b_ASV7	-2.49704721531346	Bacteria	Proteobacteria	Gammaproteobacteria	Burkholderiales	Comamonadaceae	Paucibacter	NA	B
b_ASV154	-1.5124551034604	Bacteria	Actinobacteriota	Actinobacteria	Pseudonocardiales	Pseudonocardiaceae	Umezawaea	NA	B
b_ASV987	-1.91321196089502	Bacteria	Myxococcota	Polyangia	Polyangiales	Sandaracinaceae	NA	NA	B
b_ASV28	1.65549073045961	Bacteria	Verrucomicrobiota	Verrucomicrobiae	Opitutales	Opitutaceae	Opitutus	NA	B
b_ASV432	0.865243041092988	Bacteria	Firmicutes	Bacilli	Lactobacillales	Lactobacillaceae	Lentilactobacillus	NA	B
b_ASV51	2.31026001550919	Bacteria	Proteobacteria	Alphaproteobacteria	Dongiales	Dongiaceae	Dongia	NA	B
b_ASV49	1.42997193126586	Bacteria	Actinobacteriota	Actinobacteria	Streptomycetales	Streptomycetaceae	Kitasatospora	NA	B
b_ASV89	-0.917980107663277	Bacteria	Actinobacteriota	Actinobacteria	Micrococcales	Promicromonosporaceae	Promicromonospora	NA	B
b_ASV171	1.51096238302041	Bacteria	Proteobacteria	Alphaproteobacteria	Micropepsales	Micropepsaceae	NA	NA	B
b_ASV2579	1.56862093067213	Bacteria	Actinobacteriota	Thermoleophilia	Solirubrobacterales	Solirubrobacteraceae	Solirubrobacter	NA	B
b_ASV1547	-2.1047215905559	Bacteria	Bacteroidota	Bacteroidia	Cytophagales	Microscillaceae	Ohtaekwangia	NA	B
b_ASV3033	1.5605159455589	Bacteria	Actinobacteriota	Thermoleophilia	Solirubrobacterales	Solirubrobacteraceae	Solirubrobacter	NA	B
b_ASV18	-3.21095120508143	Bacteria	Bacteroidota	Bacteroidia	Chitinophagales	Chitinophagaceae	Niastella	NA	B
b_ASV24	-1.87915183666573	Bacteria	Myxococcota	Polyangia	Polyangiales	BIrii41	NA	NA	B
b_ASV1458	1.76804949455299	Bacteria	Proteobacteria	Alphaproteobacteria	Caulobacterales	Caulobacteraceae	NA	NA	B
b_ASV45	-1.6843518185082	Bacteria	Proteobacteria	Alphaproteobacteria	Dongiales	Dongiaceae	Dongia	NA	B
b_ASV1596	1.88976708639701	Bacteria	Actinobacteriota	Rubrobacteria	Rubrobacterales	Rubrobacteriaceae	Rubrobacter	NA	B
b_ASV308	1.00115587298326	Bacteria	Actinobacteriota	Actinobacteria	Propionibacteriales	Nocardioidaceae	Kribbella	NA	B
b_ASV98	-2.25372420689	Bacteria	Bacteroidota	Bacteroidia	Flavobacteriales	Crocinitomicaceae	Fluviicola	NA	B
b_ASV249	-2.32234441963182	Bacteria	Proteobacteria	Alphaproteobacteria	Sphingomonadales	Sphingomonadaceae	NA	NA	B
b_ASV123	2.81084564118145	Bacteria	Myxococcota	Polyangia	Haliangiales	Haliangiaceae	Haliangium	NA	B
b_ASV10	-2.23855425926526	Bacteria	Actinobacteriota	Actinobacteria	Streptomycetales	Streptomycetaceae	Streptomyces	NA	B
b_ASV186	1.18671550650536	Bacteria	Actinobacteriota	Actinobacteria	Streptosporangiales	Streptosporangiaceae	Microtetraspora	NA	B
b_ASV187	-1.11693160861594	Bacteria	Actinobacteriota	Actinobacteria	Pseudonocardiales	Pseudonocardiaceae	Lechevalieria	NA	B
b_ASV457	-1.271391023453	Bacteria	Proteobacteria	Gammaproteobacteria	Burkholderiales	Comamonadaceae	NA	NA	B
b_ASV612	1.09603120992193	Bacteria	Bacteroidota	Bacteroidia	Cytophagales	Microscillaceae	NA	NA	B
b_ASV1193	1.70330034764539	Bacteria	Methylomirabilota	Methylomirabilia	Rokubacteriales	WX65	NA	NA	B
b_ASV182	1.07987752448856	Bacteria	Proteobacteria	Gammaproteobacteria	Burkholderiales	Nitrosomonadaceae	MND1	NA	B
b_ASV593	0.798661452268874	Bacteria	Verrucomicrobiota	Verrucomicrobiae	Opitutales	Puniceicoccaceae	NA	NA	B
b_ASV819	-0.956038434283117	Bacteria	Actinobacteriota	Actinobacteria	Corynebacteriales	Corynebacteriaceae	Lawsonella	NA	B
b_ASV341	1.17642229266165	Bacteria	Myxococcota	Polyangia	Haliangiales	Haliangiaceae	Haliangium	NA	B
b_ASV543	-1.71290048498123	Bacteria	Verrucomicrobiota	Verrucomicrobiae	Verrucomicrobiales	Rubritaleaceae	Luteolibacter	NA	B
b_ASV37	-1.35895567751622	Bacteria	Proteobacteria	Gammaproteobacteria	Gammaproteobacteria Incertae Sedis	Unknown Family	Acidibacter	NA	B
b_ASV31	2.50338419062617	Bacteria	Actinobacteriota	Actinobacteria	Catenulisporales	Actinospicaceae	Actinospica	NA	B
b_ASV155	-1.60455017909526	Bacteria	Myxococcota	Polyangia	Polyangiales	BIrii41	NA	NA	B
b_ASV224	1.20621204511849	Bacteria	Proteobacteria	Gammaproteobacteria	Burkholderiales	Nitrosomonadaceae	MND1	NA	B
b_ASV634	-1.10917412597387	Bacteria	Proteobacteria	Alphaproteobacteria	Sphingomonadales	Sphingomonadaceae	Sphingomonas	NA	B
b_ASV100	1.20519222896533	Bacteria	Actinobacteriota	Actinobacteria	Streptomycetales	Streptomycetaceae	Streptomyces	NA	B
b_ASV826	1.4166198247216	Bacteria	Actinobacteriota	Thermoleophilia	Solirubrobacterales	67-14	NA	NA	B
b_ASV58	-2.03562788719186	Bacteria	Proteobacteria	Alphaproteobacteria	Rhizobiales	Rhizobiaceae	Allorhizobium-Neorhizobium-Pararhizobium-Rhizobium	NA	B
b_ASV440	-1.03303380379588	Bacteria	Bacteroidota	Bacteroidia	Cytophagales	Microscillaceae	NA	NA	B
b_ASV502	2.62597416279729	Bacteria	Actinobacteriota	Actinobacteria	Propionibacteriales	Nocardioidaceae	Nocardioides	NA	B
b_ASV630	-1.75420693974319	Bacteria	Myxococcota	Polyangia	Polyangiales	Polyangiaceae	Sorangium	NA	B
b_ASV1320	1.51829081331456	Bacteria	Proteobacteria	Alphaproteobacteria	Reyranellales	Reyranellaceae	NA	NA	B
b_ASV133	-2.44251889263645	Bacteria	Proteobacteria	Gammaproteobacteria	Burkholderiales	Rhodocyclaceae	NA	NA	B
b_ASV6079	-0.837696278111485	Bacteria	Proteobacteria	Alphaproteobacteria	Azospirillales	Azospirillaceae	Skermanella	NA	B
b_ASV64	1.65240761631999	Bacteria	Bacteroidota	Bacteroidia	Chitinophagales	Chitinophagaceae	Ferruginibacter	NA	B
b_ASV2129	1.56947371038407	Bacteria	Gemmatimonadota	Gemmatimonadetes	Gemmatimonadales	Gemmatimonadaceae	Gemmatimonas	NA	B
b_ASV304	-2.40540395468385	Bacteria	Proteobacteria	Alphaproteobacteria	Sphingomonadales	Sphingomonadaceae	Sphingomonas	NA	B
b_ASV745	1.14715494945982	Bacteria	Myxococcota	Polyangia	Haliangiales	Haliangiaceae	Haliangium	NA	B
b_ASV85	-1.4429094741479	Bacteria	Actinobacteriota	Actinobacteria	Pseudonocardiales	Pseudonocardiaceae	Lechevalieria	NA	B
b_ASV5284	1.19257917109425	Bacteria	Actinobacteriota	Thermoleophilia	Solirubrobacterales	Solirubrobacteraceae	Solirubrobacter	NA	B
b_ASV648	-1.46943763658267	Bacteria	Actinobacteriota	Actinobacteria	Frankiales	Geodermatophilaceae	Blastococcus	NA	B
b_ASV60	-0.9827534560697	Bacteria	Actinobacteriota	Actinobacteria	Pseudonocardiales	Pseudonocardiaceae	Saccharothrix	NA	B
b_ASV545	0.957303379495602	Bacteria	Planctomycetota	Phycisphaerae	Tepidisphaerales	WD2101 soil group	NA	NA	B
b_ASV2348	-0.862647053053688	Bacteria	Proteobacteria	Alphaproteobacteria	Sphingomonadales	Sphingomonadaceae	Sphingomonas	NA	B
b_ASV296	0.94940015236431	Bacteria	Proteobacteria	Alphaproteobacteria	Sphingomonadales	Sphingomonadaceae	Hephaestia	NA	B
b_ASV2576	1.29783448770413	Bacteria	Planctomycetota	Planctomycetes	Gemmatales	Gemmataceae	NA	NA	B
b_ASV353	1.14886064798611	Bacteria	Proteobacteria	Alphaproteobacteria	Rhizobiales	Devosiaceae	Devosia	NA	B
b_ASV2743	-1.13762354721926	Bacteria	Proteobacteria	Alphaproteobacteria	Tistrellales	Geminicoccaceae	Candidatus Alysiosphaera	NA	B
b_ASV772	-1.97877262354602	Bacteria	Bacteroidota	Bacteroidia	Chitinophagales	Chitinophagaceae	Niastella	NA	B
b_ASV1530	1.24949528776695	Bacteria	Proteobacteria	Gammaproteobacteria	Burkholderiales	Nitrosomonadaceae	Nitrosomonas	NA	B
b_ASV4794	0.953826035847521	Bacteria	Proteobacteria	Alphaproteobacteria	Rhodospirillales	Magnetospiraceae	NA	NA	B
b_ASV6975	0.986170901186717	Bacteria	Planctomycetota	Planctomycetes	Gemmatales	Gemmataceae	NA	NA	B
b_ASV3429	-0.71545048069752	Bacteria	Bacteroidota	Bacteroidia	Cytophagales	Microscillaceae	Ohtaekwangia	NA	B
b_ASV11	-1.94219319497494	Bacteria	Proteobacteria	Alphaproteobacteria	Caulobacterales	Hyphomonadaceae	SWB02	NA	B
b_ASV298	-2.65647751850672	Bacteria	Bacteroidota	Bacteroidia	Chitinophagales	Chitinophagaceae	Niastella	NA	B
b_ASV53	-1.38152162593951	Bacteria	Proteobacteria	Gammaproteobacteria	Burkholderiales	Comamonadaceae	Hydrogenophaga	NA	B
b_ASV403	1.03362841676225	Bacteria	Firmicutes	Bacilli	Lactobacillales	Lactobacillaceae	Lentilactobacillus	NA	B
b_ASV146	-2.34853625256338	Bacteria	Proteobacteria	Alphaproteobacteria	Dongiales	Dongiaceae	Dongia	NA	B
b_ASV2031	1.31845737258838	Bacteria	Methylomirabilota	Methylomirabilia	Rokubacteriales	WX65	NA	NA	B
b_ASV907	1.58751641736556	Bacteria	Bacteroidota	Bacteroidia	Cytophagales	Microscillaceae	NA	NA	B
b_ASV371	0.75590884873128	Bacteria	Actinobacteriota	Actinobacteria	Propionibacteriales	Nocardioidaceae	Flindersiella	NA	B
b_ASV2206	-0.772477577977127	Bacteria	Proteobacteria	Alphaproteobacteria	Rhizobiales	Beijerinckiaceae	Psychroglaciecola	NA	B
b_ASV44	1.47026774408425	Bacteria	Proteobacteria	Alphaproteobacteria	Micropepsales	Micropepsaceae	NA	NA	B
b_ASV1075	1.53959417061983	Bacteria	Gemmatimonadota	Gemmatimonadetes	Gemmatimonadales	Gemmatimonadaceae	NA	NA	B
b_ASV690	-1.08069583467439	Bacteria	Bacteroidota	Bacteroidia	Chitinophagales	Chitinophagaceae	Niastella	NA	B
b_ASV2219	1.42170436038003	Bacteria	Gemmatimonadota	Longimicrobia	Longimicrobiales	Longimicrobiaceae	NA	NA	B
b_ASV241	-0.913722203102429	Bacteria	Actinobacteriota	Actinobacteria	Propionibacteriales	Propionibacteriaceae	Cutibacterium	NA	B
b_ASV302	-0.79986519107671	Bacteria	Actinobacteriota	Actinobacteria	Propionibacteriales	Propionibacteriaceae	Acidipropionibacterium	NA	B
b_ASV601	2.66091861367674	Bacteria	Actinobacteriota	Thermoleophilia	Solirubrobacterales	Solirubrobacteraceae	Solirubrobacter	NA	B
b_ASV817	0.959463931893668	Bacteria	Proteobacteria	Alphaproteobacteria	Caulobacterales	Caulobacteraceae	NA	NA	B
b_ASV818	1.90801226101095	Bacteria	Nitrospirota	Nitrospiria	Nitrospirales	Nitrospiraceae	Nitrospira	NA	B
b_ASV848	0.735315365132194	Bacteria	Bacteroidota	Bacteroidia	Cytophagales	Microscillaceae	NA	NA	B
b_ASV2249	1.84596626119908	Bacteria	Myxococcota	Polyangia	Polyangiales	BIrii41	NA	NA	B
b_ASV138	1.57553749369384	Bacteria	Firmicutes	Bacilli	Lactobacillales	Lactobacillaceae	Schleiferilactobacillus	NA	B
b_ASV1065	-1.56154555034887	Bacteria	Proteobacteria	Alphaproteobacteria	Caulobacterales	Hyphomonadaceae	SWB02	NA	B
b_ASV2753	1.09683293003741	Bacteria	Proteobacteria	Alphaproteobacteria	Rhizobiales	Xanthobacteraceae	NA	NA	B
b_ASV3541	1.13439113586394	Bacteria	Proteobacteria	Gammaproteobacteria	Burkholderiales	TRA3-20	NA	NA	B
b_ASV3639	1.20746702063283	Bacteria	Gemmatimonadota	Gemmatimonadetes	Gemmatimonadales	Gemmatimonadaceae	NA	NA	B
b_ASV118	1.08605483572804	Bacteria	Proteobacteria	Gammaproteobacteria	Burkholderiales	Comamonadaceae	NA	NA	B
b_ASV704	-1.48916178767831	Bacteria	Firmicutes	Bacilli	Paenibacillales	Paenibacillaceae	Paenibacillus	NA	B
b_ASV170	-2.20639834434352	Bacteria	Proteobacteria	Alphaproteobacteria	Sphingomonadales	Sphingomonadaceae	Sphingobium	NA	B
b_ASV1972	-1.7536148923109	Bacteria	Proteobacteria	Alphaproteobacteria	Caulobacterales	Hyphomonadaceae	SWB02	NA	B
b_ASV691	-1.71538484444569	Bacteria	Proteobacteria	Gammaproteobacteria	Burkholderiales	Methylophilaceae	Methylophilus	NA	B
b_ASV202	1.55026088552598	Bacteria	Proteobacteria	Gammaproteobacteria	Burkholderiales	Nitrosomonadaceae	mle1-7	NA	B
b_ASV604	-1.67347545186874	Bacteria	Proteobacteria	Gammaproteobacteria	Steroidobacterales	Steroidobacteraceae	Steroidobacter	NA	B
b_ASV1124	-1.40388929484074	Bacteria	Verrucomicrobiota	Verrucomicrobiae	Pedosphaerales	Pedosphaeraceae	DEV008	NA	B
b_ASV2507	-0.688101522552706	Bacteria	Verrucomicrobiota	Verrucomicrobiae	Opitutales	Opitutaceae	Alterococcus	NA	B
b_ASV6510	1.5388309906435	Bacteria	Planctomycetota	Planctomycetes	Gemmatales	Gemmataceae	NA	NA	B
b_ASV561	0.718474367301129	Bacteria	Actinobacteriota	Actinobacteria	Micrococcales	Microbacteriaceae	Humibacter	NA	B
b_ASV3328	1.06278258821875	Bacteria	Myxococcota	Polyangia	Haliangiales	Haliangiaceae	Haliangium	NA	B
b_ASV156	-1.37496990321323	Bacteria	Actinobacteriota	Actinobacteria	Corynebacteriales	Corynebacteriaceae	Lawsonella	NA	B
b_ASV599	1.21994915459743	Bacteria	Proteobacteria	Alphaproteobacteria	Rhizobiales	Rhizobiales Incertae Sedis	Bauldia	NA	B
b_ASV2192	-0.872790718739162	Bacteria	Actinobacteriota	Actinobacteria	Corynebacteriales	Corynebacteriaceae	Lawsonella	NA	B
b_ASV3534	-1.12143332165639	Bacteria	Bacteroidota	Bacteroidia	Chitinophagales	Chitinophagaceae	Niastella	NA	B
b_ASV66	-1.97495503726912	Bacteria	Actinobacteriota	Actinobacteria	Streptomycetales	Streptomycetaceae	Streptomyces	NA	B
b_ASV6908	-0.713196056551913	Bacteria	Proteobacteria	Gammaproteobacteria	Steroidobacterales	Steroidobacteraceae	Povalibacter	NA	B
b_ASV1328	-0.848521143009136	Bacteria	Myxococcota	Polyangia	Haliangiales	Haliangiaceae	Haliangium	NA	B
b_ASV3764	0.856574908624637	Bacteria	Actinobacteriota	Thermoleophilia	Solirubrobacterales	67-14	NA	NA	B
b_ASV1840	1.08890346341274	Bacteria	Myxococcota	Polyangia	Haliangiales	Haliangiaceae	Haliangium	NA	B
b_ASV1887	1.43537667633336	Bacteria	Myxococcota	Polyangia	Haliangiales	Haliangiaceae	Haliangium	NA	B
b_ASV21	1.19439608776079	Bacteria	Nitrospirota	Nitrospiria	Nitrospirales	Nitrospiraceae	Nitrospira	NA	B
b_ASV619	0.924263321510813	Bacteria	Proteobacteria	Gammaproteobacteria	Pseudomonadales	Halomonadaceae	Modicisalibacter	NA	B
b_ASV3635	0.932303643683339	Bacteria	Planctomycetota	Phycisphaerae	Phycisphaerales	Phycisphaeraceae	AKYG587	NA	B
b_ASV2372	-0.763249701645964	Bacteria	Proteobacteria	Alphaproteobacteria	Rhizobiales	Beijerinckiaceae	Methylobacterium-Methylorubrum	NA	B
b_ASV215	0.910857300184161	Bacteria	Proteobacteria	Alphaproteobacteria	Rhizobiales	Xanthobacteraceae	NA	NA	B
b_ASV329	-0.819517346744545	Bacteria	Proteobacteria	Gammaproteobacteria	Xanthomonadales	Xanthomonadaceae	Luteimonas	NA	B
b_ASV3242	-0.660929934035748	Bacteria	Verrucomicrobiota	Verrucomicrobiae	Chthoniobacterales	Chthoniobacteraceae	Chthoniobacter	NA	B
b_ASV2153	1.26463454973771	Bacteria	Gemmatimonadota	Longimicrobia	Longimicrobiales	Longimicrobiaceae	NA	NA	B
b_ASV1837	1.25360779773507	Bacteria	Acidobacteriota	Thermoanaerobaculia	Thermoanaerobaculales	Thermoanaerobaculaceae	Subgroup 10	NA	B
b_ASV354	-1.80948921601891	Bacteria	Proteobacteria	Gammaproteobacteria	Enterobacterales	Enterobacteriaceae	Escherichia-Shigella	NA	B
b_ASV4045	-0.417047473955874	Bacteria	Proteobacteria	Gammaproteobacteria	Xanthomonadales	Rhodanobacteraceae	NA	NA	B
b_ASV107	1.02969196590012	Bacteria	Bacteroidota	Bacteroidia	Cytophagales	Microscillaceae	NA	NA	B
b_ASV322	2.03441441361479	Bacteria	Actinobacteriota	Thermoleophilia	Gaiellales	Gaiellaceae	Gaiella	NA	B
b_ASV535	1.33059990177476	Bacteria	Nitrospirota	Nitrospiria	Nitrospirales	Nitrospiraceae	Nitrospira	NA	B
b_ASV750	-0.394985127213806	Bacteria	Fibrobacterota	Fibrobacteria	Fibrobacterales	Fibrobacteraceae	possible genus 04	NA	B
b_ASV359	-1.33711355656783	Bacteria	Actinobacteriota	Actinobacteria	Micromonosporales	Micromonosporaceae	Actinoplanes	NA	B
b_ASV365	-1.02544719103442	Bacteria	Actinobacteriota	Actinobacteria	Micromonosporales	Micromonosporaceae	Actinoplanes	NA	B
b_ASV898	-1.63666633774361	Bacteria	Bacteroidota	Bacteroidia	Chitinophagales	Chitinophagaceae	Niastella	NA	B
b_ASV434	1.29443240920886	Bacteria	Gemmatimonadota	Gemmatimonadetes	Gemmatimonadales	Gemmatimonadaceae	NA	NA	B
b_ASV2798	-1.01772336242159	Bacteria	Proteobacteria	Alphaproteobacteria	Thalassobaculales	Thalassobaculaceae	Thalassobaculum	NA	B
b_ASV121	1.51522442459139	Bacteria	Proteobacteria	Alphaproteobacteria	Reyranellales	Reyranellaceae	Reyranella	NA	B
b_ASV1097	-1.3779497774492	Bacteria	Proteobacteria	Gammaproteobacteria	Pseudomonadales	Moraxellaceae	NA	NA	B
b_ASV506	2.1841656172002	Bacteria	Myxococcota	Polyangia	Polyangiales	BIrii41	NA	NA	B
b_ASV1608	-1.19144252973692	Bacteria	Bacteroidota	Bacteroidia	Chitinophagales	Chitinophagaceae	Terrimonas	NA	B
b_ASV1072	0.665887455865987	Bacteria	Actinobacteriota	Actinobacteria	Catenulisporales	Actinospicaceae	Actinospica	NA	B
b_ASV2377	-1.15091305948877	Bacteria	Proteobacteria	Gammaproteobacteria	Pseudomonadales	211ds20	NA	NA	B
b_ASV994	1.52976174716949	Bacteria	Actinobacteriota	Thermoleophilia	Gaiellales	Gaiellaceae	Gaiella	NA	B
b_ASV208	1.14507008802922	Bacteria	Gemmatimonadota	Gemmatimonadetes	Gemmatimonadales	Gemmatimonadaceae	NA	NA	B
